# Supplementary material for: PARK7/DJ-1 deficiency impairs microglial activation in response to LPS-induced inflammation
Source: J Neuroinflammation. 2024 Jul 16;21:174. doi: 10.1186/s12974-024-03164-x (PMC11253405; doi:10.1186/s12974-024-03164-x)
Supplement: Supplementary file 8 — Supplementary Material 8. [file 12974_2024_3164_MOESM8_ESM.xlsx]

## Sheet: Up DEGs LPS vs CTR
Table S6 (Part A)
Up-regulated genes (adjusted p-value < 0.05, log2FC ≥ 0.5)
3229 common DEGs in "Up WT LPS" and "Up DJ-1 KO LPS"	336 DEGs exclusively in "Up WT LPS"	814 DEGs exclusively in "Up DJ-1 KO LPS"
Irf7	Copg1	Txlna
Msr1	Kif3b	Tti2
Zbp1	Pdk3	Ubr5
Mmp19	Slc25a3	Csnk1g3
Cd244a	Gpi1	Svil
Gpr65	Nod1	Uqcc1
Oasl2	Las1l	Afg3l1
Spp1	Ep400	Hus1
Ifitm3	Tkt	Cand1
Ms4a6d	Dgcr8	Mrpl37
Ms4a4c	App	Wdr33
Ccl5	Pitpna	Prr14l
Diaph1	Rgp1	Hnrnpll
Ripor2	Tmed1	Zfp202
Nfil3	Camkk2	Tmpo
Gcnt2	Ppp5c	Pitpnb
Oas3	Cyb5b	Ap3s1
Slc39a14	Mtrex	Med7
Srgn	Nup155	Ube2d3
C5ar1	Atp6v1b2	Usp7
Hcar2	Gm4841	Armc8
Fpr1	Cox5a	Edc4
Ms4a6c	Tmem248	Rngtt
Isg15	Plekha3	L3mbtl2
Fgr	Rnf40	Mtpap
Oasl1	Dnaaf5	Ist1
Plin2	Dad1	Nvl
Ybx3	Midn	Arcn1
Gbp2	Ddx19a	Gm12306
Fcgr4	Sart1	Dbt
Cd300lf	Il3ra	Rbbp7
Slfn2	Csnk2b	Wdr26
Il1rn	Qars	Cstf3
Plac8	Mir98	Cops2
Cdkn1a	Zc3h13	Gm12764
Usp18	Prss16	Atp6v0a1
Tubb6	Tango6	Gfus
Nlrc5	Esrra	Senp6
Oas2	Cenpc1	Spring1
Slfn4	Gm38245	Thap1
Uck2	Triobp	Zfp27
Met	Prkcsh	AW046200
Kif2c	Opn3	Gm48127
Ifi35	Cacfd1	Arih2
Ifi206	Gpnmb	B230208H11Rik
Rnf213	Psmb8	Myo1c
Ctps	Gm11110	Pcdhga12
Tma16	Eno1	Tyw5
Cd38	L2hgdh	Shc1
Rrp12	Ttc39c	Haus2
Plaur	Setd6	Rnf20
Ccdc86	Mesd	Gcc1
P2ry2	Gm6249	Ankib1
Oas1a	Otud6b	Ltbr
Grwd1	Aifm1	Gnptab
Ccl22	2310061I04Rik	Mmadhc
Ifi209	Unc45a	Rbm18
Plet1	Sfxn2	Rif1
Snhg4	Zfp771	Hnrnpa3
Tgm2	Srpk1	Coil
Ifit1	Pgap2	Csnk2a2
Slc25a22	Diaph2	Gan
Ch25h	Polrmt	Sec31a
Utp20	Dhx9	Gm49312
Rsad2	Runx3	Suz12
Cd274	Snora21	Snx15
Steap4	Nt5dc2	Ddx42
Ifi204	Trim12c	Mfsd4b5
Il15ra	Gemin4	Rpl22l1
Helz2	Lig4	Sptlc2
Mvp	Arfgap3	Twf1
Ikbke	Gys1	Thap12
Cxcl1	Pop7	Cul5
Cebpd	Mov10	Ints14
Lcn2	Gm5082	Ppp2r1a
Man2a1	Gm45769	Gm56350
Rnf169	G6pdx	Paxip1
Hs3st3b1	Trabd	Drg1
Gpr35	Fanca	Gm43682
Trem1	Plod1	Pex12
Il4ra	Tfpt	Pum1
Dram1	Mgam	Eif2ak4
Fmnl2	Aldoa	Ttc17
Ptgfrn	Vti1a	Wapl
C3	2810407A14Rik	S1pr4
Mocs1	Prpf40b	Gm50019
Tlr2	6430571L13Rik	Cdk17
Nop58	Gm26885	Pxk
Slc2a3	Gvin3	Nabp1
Ifi213	Rbm14	Gm2449
Rnd1	3425401B19Rik	Urm1
Sdc4	Mrpl9	Mrpl32
Heatr1	Ndufaf6	Unc5cl
Lrg1	Dcp2	Ammecr1
Il2rg	Zfand4	Gnai3
Slfn1	C1galt1c1	Necap1
Ifi205	Ctr9	Insig1
Por	Clec4a4	Pak2
Mefv	Tent5b	Tmem63a
Glipr2	Zfp1	9330020H09Rik
Lpp	Inhbb	Srsf10
Acod1	Hacd1	Pdhx
Ehd1	BE692007	Rap1b
Cxcl10	Mdc1	Eif2a
Marcksl1	Acbd6	Tmem167
Hp	Zdhhc12	Rps6kc1
Lipg	Gfpt2	Dars
Fpr2	Insrr	Nup107
Tgm1	Chst13	B4galt3
Csf3	Mrps23	Ube3c
F10	Ifng	Arf4
Mthfd1l	Gm16580	Lonrf1
Sla	Il18r1	Apol8
Msrb1	Frrs1	Entr1
Klf13	Dna2	Gm48604
Cpd	Gm7327	Nipsnap3b
Emilin2	Elf3	Vac14
Eif1a	Kpnb1	Ube2s
Nle1	Gm17334	Exosc7
Bst1	Pdap1	Atp9b
Ppan	Zbtb32	Gm36862
Gm6545	Gm10501	Gm49590
Sh3pxd2b	M6pr-ps	Metap1
Foxn2	Postn	Anxa7
Itga5	Cxcr4	Trmt61b
Gpr84	Rpl36	Gm25703
Trib1	Gm4482	Mga
Abtb2	Snord88c	Gm19510
Ppa1	Gm43964	Usp37
Ldha	Gm15675	Smu1
Naa25	Gm47047	Gm52988
Clec4e	Tll1	Plekhg2
Ifit2	Mapkbp1	Gm10616
AI506816	Sdhaf1	Mafg
Sp100	S100a4	Mrpl1
Sell	Dhodh	Ppp4r3a
Ifit3	Gm38477	Ythdf3
Socs3	Gm15544	Trmt10a
Gbp5	Sult1c1	Armc5
Sema6b	Gm18646	Sqstm1
Ftsj3	Eef2	Tmem198b
Sod2	E2f6	Gm44064
Mrps18b	Hcls1	Pcbp1
Nol10	Gm4247	Slc30a6
Noct	Cd79a	Cnot9
Mmp13	Dok3	Gm30042
Larp1	A330040F15Rik	Arap1
Rtp4	Gm5431	Tmem70
Tsr1	Gm17709	Mdm2
Ifi47	Olfr1329	Spats2
Igsf6	Parp3	Clptm1l
Traf1	A530032D15Rik	Suco
Eif4g1	Gm5521	Gm43111
Taf4b	Pgm1	Rbm7
Tmbim1	Gm38067	Fos
Apob	Acap1	Hip1
Stat2	Gm12216	Rps6ka3
Cd44	Gm31363	Tbc1d22a
Fosl2	Eef2kmt	1700065D16Rik
Jaml	Lncob1	Saa2
Isg20	Mex3d	Slco5a1
Acp5	Ssr4	Map2k4
Parp10	Sytl1	Chsy1
Glrx	Rps9	Atp6v1h
Ptgs2	Apol6	Cebpz
Polr1e	Urah	Nfrkb
Mlkl	Rhbdl2	Sec61a2
Bcl3	4833407H14Rik	5330439K02Rik
Aen	Gm28791	Snora20
Fndc3b	Eif5al3-ps	Tpm3
Mybbp1a	Sec61b	Fam133b
Ptpn12	Pdpn	Tada2b
Tomm40	Rnps1-ps	Mrps18c
Bysl	Prss34	Ddx3y
Arhgap24	Gm16174	Gm6483
Bcl2a1d	AA986860	Smndc1
Relt	Rab7b	Atxn7l2
Mdn1	Awat2	4930430E12Rik
Hspa9	Fbxw17	Gm37849
Pkm	C1qtnf1	Uba6
Rrs1	Gpr171	Gemin2
Csf2rb2	Pcdhgb6	Rpl21-ps1
Eftud2	Gm37953	Npc1l1
Pus7	Eid2	Zfp622
Slc7a6	Dmxl2	Zfp275
Iigp1	Gbp11	Abcf3
Rcan1	Fbrs	Srek1
Ipo4	Tnfrsf26	Kpna4
Bop1	Gm44170	Sec1
Mettl1	Gm15789	Tmem82
Eprs	Gm12286	Rnf24
Sbno2	Gm55977	Hmgb1-ps6
Il1b	Tmem39b	Mfhas1
Samd9l	Apold1	Capza1
Bcl2a1a	Rps17	Abcb6
AW112010	Gm37037	Zfp772
Ms4a6b	Cep76	4930404I05Rik
Pim1	6720427I07Rik	Psmd8
Socs2	Gm43025	Gm22748
Adar	B430219N15Rik	Fkbp1a
Ifit3b	Gm22027	9230112E08Rik
Gm20559	1700084E18Rik	Gm10812
Trim30b	6330415G19Rik	Gm20406
Gtpbp4	Fam3d	Epb41l4b
Rcn1	Bcl7c	Gm21986
Selp	Fstl1	Brf2
Polr1a	Gm25394	Dr1
Csf1	B2m	Ppip5k2
Ier3	Mri1	Mir5107
Heatr3	Lgals9	Ung
Adam8	Crlf2	Pdzd3
Sdad1	Zdhhc23	Prkrip1
Nop56	Mipol1	Gm10634
1600014C10Rik	Mrpl39	Ppig
Cxcl2	Gm47088	Efhd2
Ddx24	Gm6501	Smkr-ps
Irak3	Nr4a1	Gm37842
Anxa2	Erich2	Hsbp1
Ergic1	Gm43071	Uxt
Tbl3	Ndufb1	Plrg1
Fgl2	Tnfaip8l3	Wsb2
Slc2a6	Trim44	Gm12367
Ints2	Adgb	2810442N19Rik
Map3k8	Plscr2	Ppp1r15a
Ddx21	Gm16310	Wdhd1
Chil1	Wnt5b	Gm45359
Mx1	Gm13070	Olfr1328
Wdr46	Ephx3	Knop1
Ms4a4a	Slc26a9	Ubtd1
Cybb	Ramp3	Snord73a
Ccl12	Spdef	Rel
Vars	Dnmt3c	Gm28229
Ldlr	Gm14494	Kif19b
Trmt61a	Rpl13	Atf3
Pa2g4	Fxn	Gm37993
Aacs	4933412O06Rik	Rnf144a
Cp	Mgp	Rbbp6
Ttpal	Mylk2	Surf2
Polr1b	Cd55	Trim69
Rbm47	Gm49373	Poglut1
Atad3a	Gpr182	Ttc39b
Ncl	Gm17705	Fiz1
Gbp6	Fyb2	Gramd1a
Ogfr	Adamdec1	Mtx1
Prpf31	Slc5a1	Casc1
Smyd5	Gm37787	Catsperd
Eif4a1	Ccnd2	Dhps
Clec4d	Rasl11a	Utp3
Lrrc4	Rpl9-ps1	1700092M07Rik
Pnpt1	Gm54432	Wdr61
Pstpip2	Cd300e	C1qtnf9
Snx1	Nkpd1	Med8
Rcc1l	Gm15931	Gm37795
Noc4l	Tnnc1	Mapkapk3
Pgs1	Gm17383	Wdr38
Spout1	Sh3bgrl	Flot2
Saa3	Gm16712	Gm42731
Dok2	Gm43113	Htra4
Cluh	Gapt	E130208F15Rik
Tnf	Hpdl	Rsad1
Cd14	Gm9625	Ptk2b
Parp12	Rasgrp1	Gm22513
Tfec	Apol7c	Adhfe1
Serpina3f	Gpat3	Mbd3
Ddx39a	Cd63-ps	Gnb1
Itgal	Ngp	Nlrp10
Slc1a5	Eif3s6-ps2	Mettl25
Dis3	Adap1	Plekhf1
Tmem268	Fam170b	Taf13
Atf6	Gm12346	Nt5c3b
Csf2rb	Tpd52-ps	A930007I19Rik
Ifitm2	Gm15753	Acy1
Tbrg4	Id3	Prpf38a
Car13	C1s1	Tmed9
Nolc1	A530040E14Rik	Traf2
Gnl3	Gm25235	Mrpl33
Pwp2	8030474K03Rik	Il5ra
Morf4l2	Gm36913	Rasgef1b
Rrp9	Nt5e	Gm4430
Pilra	Gm17034	Cstf1
Cd40	Il17c	Slc39a2
1810055G02Rik	Wdr95	Slc6a2
Rmdn3	Vegfa	Garin1a
Cct3	Atp1a4	C230066G23Rik
Irf9	Gm42633	8030453O22Rik
Ptgir	Gm7932	Gm43814
Ifi211	Gm5532	Zfp52
Srm	Mc3r	C9orf72
Elac2	Mir3474	Gm45472
Il1r2	Ltbp2	Hgf
Slpi	Sh3bp4	Vps33b
Wdr43	Tcea1-ps1	Lao1
Crispld2	Klk9	Gm40332
Bcl2l1	Tmem158	Gm21055
Dst	Stmn1-rs1	Gm15889
Lrrc59	Gm27167	Gm26549
2210406H18Rik	Gm43627	Zfp653
Gm12250	Cks1b	4921516A02Rik
Nampt	Crp	Gna13
Impdh2	Sgms2	Gm36752
Zdhhc21	Slc39a1-ps	Gm9958
Rrp15	Gm49659	Mrpl46
Ddx27	Cox6a2	Gm42809
Trim30a	Gimap4	4930524O07Rik
Cxcr2	Gprin2	Agpat4
Tnfrsf9	Gm3793	Gm6283
Tarm1	Fndc3c1	Adap2
Lgals3bp	Dsg2	Timd4
Tgtp2	Mir1947	Gm6402
Ptpn1	Gm48231	4933431K14Rik
Adam9	Gm9276	C030034I22Rik
Id2	Epsti1	Fhdc1
Zfp593	Lrmda	Gm43029
Nepro	Dlx6	Nsmce1
Pfkfb3	Gm45845	Manbal
Olfr56	4930553I21Rik	Slc16a1
Urb2	Gm49971	Gm42856
Pvr	6720475M21Rik	Lrp12
Polr3d	Gm8276	Gm56054
Oas1g	Leng1	Cdk8
Siglece	Cavin3	Colec11
Slfn5	Gm37755	Tuba4a
Eif3b	Dll4	Tfpi2
Exosc2	Gm44953	4933436P19Rik
Psme2	Gm7019	Boll
Trmt1	Gm34276	Fbl-ps2
Cept1	Gm9118	1700023B13Rik
Dusp2	Rfx8	Gpatch3
Ifrd2	Gm43196	Gm38070
Hmgcr	Gm50322	Pnpla1
Cmpk2	Trpc4	Csf2ra
Mapkapk2	Mcub	Gm13783
Batf2	Gm18342	Ddx55
Trim25	Gm37200	Gm43737
Ifi207	Gm55663	Pcna
Ifih1	Gm49617	Arhgdia
Thbs1		Zfp511
Aoah		Gm24233
Ranbp2		Med6
Pop1		Pnldc1
Ptges		Mrps28
Pprc1		A730020M07Rik
Pno1		Bcl2a1b
Ly6i		Gm13905
Il18bp		Tincr
Nopchap1		Zc3h10
Ell2		Bmper
Ackr1		Gm14123
Hacd2		Zc3hc1
Utp4		Shisa3
Cct6a		Sap30
Wdr12		Gm13400
Mt1		Lhx1
Gm21188		F630028O10Rik
Vmp1		Cfhr2
Tnfaip3		Lrtm2
Upp1		Guca1b
Gda		Gm13748
Sphk1		Ifnlr1
Cers6		Pcdhga8
Lrrc8a		Grk3
Rbpj		A430078I02Rik
Ifitm1		Ciao2b
Sf3b3		Bean1
Ston1		Gm9845
Bend3		Arl9
Rai14		Gm43545
Soat2		Siah2
Nsun2		Fam43a
Arhgef37		Srsf3
Ankrd49		Gm12366
Tmem252		Atp1b4
Igtp		Cd53
Ugcg		4930532G15Rik
Adamtsl4		Gtf3c6
Slc15a3		Etv3
Wdr74		Gm13657
Parp14		Ptbp3
Mrto4		Bora
Snhg17		A430057M04Rik
Psen2		Ddias
Prps1		Zfp341
Mphosph10		4833419F23Rik
Got2		Gm17216
Nfkb2		Ildr1
Smim3		Pank4
Adamts9		Gm26544
Nat10		Sumo1
Wdr4		Gm43668
Tagln2		Srcap
Gsr		Gm45360
Dtx2		Mir6897
Asns		Ctrl
Atp1a1		Il1bos
Tarbp1		Ccr5
Kars		Afp
Xaf1		Park7
Ppp1r15b		Cwc25
Rbm19		Gm2379
Prmt3		Gm5668
Ddx56		Tlr8
Ppat		AA914427
Plekhg4		Adm2
Cd69		Ggta1
Pirb		Gm45629
Tlr1		Ovca2
Pum3		Arv1
Rara		Gm50210
Il2ra		Dll1
Mmp14		Pax5
Pstpip1		Fstl4
Tnfaip2		Rpf1
Tspo		Gm50346
Eif4ebp1		Spty2d1
Lmnb2		Stk38l
Eif5a		Gm43176
Farsb		Gm43413
Ccl2		Prpf39
Gpatch4		Naa10
2410002F23Rik		Gm42141
Il1rap		Gm10654
Snhg16		Ctsb
St7		Snora31
Cebpb		Snord15a
Eef1e1		Ciao2a
Pdcd11		Cd247
Hdac4		Tnfrsf4
Cxcl16		Gm37645
Itprip		Gm15491
Ltb4r1		Gm7457
Noc2l		Zfp747
Gpr18		Snora73b
Slamf7		Eif1b
B3gnt7		Med11
Peli1		Hspa1l
Znfx1		Gtf2b
Nop2		Zfp940
Clec4a1		Atp6v1fnb
Azin1		Kcnt1
Gars		Gm36989
Alpk1		Zfp36l1-ps
Nifk		Gm37580
Phf11d		Gm17096
Rhbdf2		Gm45205
Tuba1c		Gm37848
Pilrb1		Gm37320
Etf1		Utp11
Slc7a1		4933430L12Rik
H2-Q6		Gm49728
Tpm4		Gm24888
Gm43181		Guca2a
Ptger4		Gm43590
Gm38275		Col7a1
Slc39a1		Srsf7
Il12b		Nme2
Slfn8		Gm10177
Slc29a2		Gm10804
Hsd17b7		H2-M2
Mat2a		B230317F23Rik
Pdss1		Safb2
Tcof1		Gm55840
Ddx58		Mfsd1
Nop14		Gm37786
Tcp1		Gm6900
Dkc1		Prr7
Kpna2		Gm26978
Metrnl		Gm9523
Gm32089		B230217O12Rik
Serpina3g		Klf6
Ass1		Gm18760
Ddx10		Gm41043
Gpr141		Gm47079
Jak3		Gm15384
Vnn3		4921509O07Rik
Bzw2		Cd302
Nol6		Inpp5j
Snhg6		4833403J16Rik
Fpgs		Ncoa7
Ripk3		Tas2r126
Slc9a3r1		Gm49368
Atp2a2		Phox2a
Pgm2		Gm18072
Stx11		Gm15694
Utp14a		Gm55659
Fkbp5		Gm44270
Tap1		4933432I03Rik
Furin		Gm26670
Abhd11		Ppef2
Shmt2		Gm48904
Ran		Sh2d4b
Nfkbia		Pex10
Ipo7		Gm36933
Ibtk		Gm38342
Gadd45b		Gm43182
Gbp3		Gm47283
Atic		Gm55909
Bms1		Gm10744
Irgm1		Gm46419
Nob1		Gm49167
Cdv3		Gm38271
Serpina3n		Rab8b
Stat3		Gm11769
Hck		Gm13528
Ccl17		Tnfaip6
Smg5		Cdc42ep3
Med15		1700018M17Rik
Mrpl12		Nsmf
Pml		Gm29367
Nkrf		Rgcc
Psmd3		Slc12a3
Gtf2f1		Gm5525
Crybg1		Gm43360
G3bp1		Chek1
Lgals3		4931406B18Rik
Prep		Gm6210
Nip7		Zdhhc16
Eif2s1		Atp23
Cox10		Gm22806
Klhdc4		Fbxo39
Gbp7		Spag4
Ascc3		Kcnj15
Ccr7		Gm20604
Kri1		Clec4n
Tpd52		Plekhg1
Pus7l		Slc22a15
1110038B12Rik		Snrpg
Pde12		A130071D04Rik
B4galt5		D730045B01Rik
Rnf34		Adam32
Ddx54		Gm49774
Slc7a11		Scarna6
Hdc		Gm3734
Hif3a		Tulp1
Relb		5930438M14Rik
Gpr31b		Gm45356
Dph2		Gm50324
Abce1		Zfp334
Phlda1		Dclre1c
Pfas		Med31
Wdr75		Pdxk
Tcerg1		Mdk
Trim30d		Gm26800
Nhp2		Eml5
Gbp4		Gucy2g
Tnip1		Gm4130
Ctu1		BC049715
Mak16		Gm44187
Txnrd1		Mid1-ps1
Nme1		Pcdhgb5
Trem3		Snora78
Il6		Cdca5
Mt2		Gm37120
Ttc37		Foxm1
Osm		Slc10a3
Prmt5		Il31ra
Spryd3		Tppp3
Mrps27		Cenpm
H2-Q7		Gm48045
Vcam1		4930590J08Rik
Ier2		Amigo3
Htt		Mir5123
Lilrb4b		Pdf
Slamf8		Cyp11a1
Eif3j1		Gm22980
Cry1		Tmc1
Ilf2		Adam7
Usp36		Gm23116
Nos2		Mir1967
B4galt1		Dhrs13
Daxx		Fam83d
Tfrc		Gm18087
Slc11a2		Gm48905
Myo1e		Bcat1
Mmp25		Rgsl1
Tes		Ddit3
Wfdc17		2310043L19Rik
Gm49759		Tnfrsf10b
Rars		Gm1587
Ccl9		Slc16a13
Ago2		Gm55228
Taf5l		Ccdc121rt3
Trim56		Gm47111
Tomm70a		Gm2176
Gm43420		Gm43651
Casp4		Gm56415
Yars2		Gm49662
Psmd12		Cpm
Myc		H2bc9
Lox		Gm43787
Ndufaf4		Gm20443
Ino80		A930032L01Rik
H13		Gm42567
AA467197		Prss56
Rcc1		Gm16378
Tank		Fzd9
Mcemp1		Gm47603
Thop1		Ssmem1
Ubp1		Gm49972
Nt5c3		Wdr53
Lilrb4a		Ccdc63
Ifi27l2a		Gm45855
Pilrb2		Zfp429
Cst7		Gm3513
Eif2ak2		Has2
Tut1		Gm16332
Irs2		Eef1akmt3
Rab20		Gm44834
Timm23		Gm13608
Cacna1d		Afmid
Ube2l6		Gm19439
Tigar		Gm18120
Nuak2		P2rx5
Il18rap		Hexim2
Prmt1		Gm15337
H2-Q4		Gm26316
Nomo1		Retnlg
Ercc6		Rsl1
Suv39h2		4833438C02Rik
Tent4a		Zfp819
Vdr		1700102H20Rik
Spsb1		B230369F24Rik
Adgre5		Gm42735
Hmga1		Adamts7
Ddx18		Mcts2
Smarca4		Gm10052
Psmd14		Gm44699
Herc6		Aqp9
Eif6		Glipr1
Eef1g		1700016G22Rik
Ntmt1		AA465934
Birc3		Gm10623
Batf		Elp6
Rrp7a		Lyrm1
Rab32		Col20a1
Esf1		Insl3
Nfkbiz		6430562O15Rik
Zc3h12a		Plat
Cd63		Kcnn3
Rsl1d1		Gm39363
Fam241a		Fbxw23
Kcna3		Gm13350
Gemin5		Gm23969
Marco		C430014B12Rik
Zc3h12d		1810041H14Rik
Etv6		Gm12610
Nubp2		Gm49733
Pde4b		Gm16133
Nab1		Carnmt1
Fcgr2b		Gm27019
Ipo5		Gm26109
Mcoln2		4930412F12Rik
Ets2		Ulbp1
Mthfd2		Gm38082
Eif2b5		Tlr13
Gar1		Olfr460
Nadk		Mir6999
Otud4		Impdh1
Ttc27		Gm37968
Ccnj		Robo4
Nop9		Gm37121
Il36g		Ctsz
Tars		B130021K23Rik
Myo19		Irak2
Eif2s2		Gm9484
Ltv1		Polr2k
Nup205		Mrgpra2a
Tbl2		Aknaos
Cct8		Slc7a7
Abcf2		Nectin2
Slc28a2		Gm45110
Qtrt2		Gm43017
Atf4		Gm7008
Kmt5a		Lncpint
Polr3e		2410006H16Rik
Wdr70		Lsm7
Naa15		Bpifc
Gas5		Dio2
Rnf149		Gm41361
Shq1		C230035I16Rik
Stat1		Gm15466
Gstcd		Gm17089
Ctu2		Casr
Gk		Gm47464
Ccl7		Mir1198
Ifi44		Pfdn6
H2-K1		Gm24019
Cfp		Stat4
Sele		Orm2
Supv3l1		Ccdc33
St3gal1		Mir29a
Phf11b		Gm44369
Arg2		Col9a2
Aatf		Gm29454
St3gal4		Ikzf4
Gfm1		Gypc
Spic		Gm42963
Rcl1		Klf5
Tmem87b		Gm20139
Fcrlb		Src
Piwil2		Lad1
Foxp4		Gm6682
Gm48633		Pnma1
Filip1l		Gm45534
Rgs16		Psmg2
Exosc1		Cd6
Trim30c		1700061A03Rik
Tg		Hdac9
AB124611		Gm37733
2810004N23Rik		Hspb1
Cct2		Gm26387
Npm1		Hcn3
Il1a		Pcdhga11
Eif4e		AU021063
Phf11a		Ddx11
Acaca		Gm5511
BC005537		Gm6722
Zdhhc3		Znrd2
Nudcd1		Pam16l
Susd6		Gm45778
Fubp1		Leng9
Hgh1		Has3
Ddx1		Gm45805
Smg7		Lipt1
Tnfsf9		Gm5216
Dph5		4930447J18Rik
Mx2		Gm2223
Nop16		Gm8459
Ranbp1		Klf10
Eea1		Gm56196
Nom1		Gm45872
Xbp1		Mcm10
Tmem154		Gm43364
Hilpda		Rpl10a-ps1
Psme3		Nts
Flna		Lix1l
Hsd17b12		Gm44080
Atrip		Foxo6os
Anxa6		Kirrel2
Rnps1		Col5a3
Tor3a		Birc5
Noc3l		Gm11084
Slfn9		1700001G11Rik
Sec23b		P2ry10
Zfas1		6230400D17Rik
Mxd1		Gm49747
Usb1		Gm37216
Xdh		Gm47737
Tgtp1		Gm9694
Huwe1		Gm54606
Napsa		Hdx
Mir17hg		BC028777
Jdp2		Gm43329
Spata5		Gm36551
Akap12		Spon2
Cct5		Gm5790
Slc31a2		Gm6189
Nfe2		Gm50103
Pwp1		1700066B17Rik
Best1		Gm10110
Gm20186		Farp1
Smn1		Kirrel3os
Alkbh1		Gm12856
Tigd2		Gm11706
Nr1h3		Gm7289
Galnt6		Gm55217
Irf1		A130012E19Rik
Ptges2		Mir1969
Psma6		1810058N15Rik
Eef1aknmt		Plpp4
Gm8369		Gm13205
Adm		Gm14137
Psmc4		Gm17244
Hyou1		Gm9774
Nlrp3		Gm37419
Snrpd1		Gm28981
Usp1		E330034L11Rik
Tiparp		Gm29156
Lilra6		Frmd8os
Sec61a1		Gm39090
Slc24a3		Snrpert
Hif1a		A730061H03Rik
Bdp1		Gm42994
Imp4		Mtmr11
Chchd4		G930009F23Rik
Supt6		Mid1
Wdr55		Gm44777
Actr3		Gm28424
Nup93		Gm48129
Adsl		Stfa1
Urb1		2210414B05Rik
Ppp4r1		Zswim7
Slc7a5		Gm14584
Gm38357		Gm7370
Idh3a		Mir7671
Nacc1		Gm7993
Gvin1		Creg2
Wdr36		Gm12207
Gorasp2		Gm48551
Dgat2		Cdk18
Ly6c2		Gm13986
Utp18		Tm4sf19
Zmynd19		Dmp1
Gm48302		Gm7972
Gpr132		Fastkd5
Snhg1		Txndc17
Dhx58		5330406M23Rik
S100a6		Gm20508
Pira2		Gm44616
Epop		Lrrc8b
Fth1		Tox2
Arid5a		Gemin6
Brix1		Txlnb
Oas1b		Gm37139
Klra2		1700028J19Rik
Rnf31
Rassf1
Txn1
Ubr4
Gale
Iars
Ddx51
Pak1ip1
Wdr18
Dnm1l
Nol8
Mndal
AI504432
Senp5
Clec2d
Arg1
Ecm1
Dph1
Stc1
Gnl2
Nol9
Cxcl13
Psmd1
D16Ertd472e
Cemip2
Slc10a6
Ahcy
Morrbid
Larp4
Zmynd15
Parl
Hsp90ab1
Gm6377
Tha1
Pus1
Rhov
Usp10
Comp
Emp1
Cxcl9
Ywhag
Hars
Abcf1
C1qbp
Tns1
Rrn3
Rps10
Apmap
Per2
Ms4a8a
Gmppb
Timp1
Hnrnpa1
Galnt7
Nod2
Lsg1
Trim72
Utp15
Mettl16
Sesn2
Siglec1
Dusp5
Eif3a
Dusp1
Lif
Angptl4
Hspa8
Rdh13
Gripap1
Fgf2
Lcp1
Gm25360
Gm23444
Nup188
Ncf4
Gm47567
Adpgk
Mllt6
Cxcl11
Gm23722
Rpl10a
Sema4a
Fas
Srsf2
Wdr5
Farsa
Pira1
Lins1
Eif3c
Gm16464
Map3k6
Nrp2
Apobec3
Aprt
Gm4951
Mrm3
Adamts1
Fyn
Gm20100
Bst2
Syncrip
Pelp1
Surf6
Pim3
Ddx19b
Ifit1bl2
Ocstamp
Gm37975
Zpr1
Rrp1
Gtpbp6
Traf3
Wbp1l
B930036N10Rik
Mad2l2
Hspd1
Abitram
Maff
Nfkbib
Ifitm6
Wdr3
Rnf225
Gm5150
Eif3l
Itgb7
Stip1
Aimp2
Gm16098
Kti12
Aars
Heatr9
Pgk1
Gm36161
Marchf1
Naaa
Afap1l1
Lyst
Asprv1
Osmr
Ric1
Rabggtb
Tpst1
Eif4a-ps4
Parp9
Aldh18a1
Fyb
Ddx49
Dus4l
Lsm2
Tasor2
Cxcl3
Zc3h12c
N4bp1
Gm6548
9330175E14Rik
Icam1
Cish
Anp32b
Rbms1
Thumpd1
Slc39a6
B4galnt1
Tdrd7
Strap
Gapdh
Timm9
Qsox2
Spint1
Gm45266
Gm15459
Nsun5
Psmd2
Treml4
Kdm6b
Wars
Polr3h
Gm44751
Smarcb1
Dhx37
Tdg
Lfng
Yars
Phb2
Slc16a3
Mlst8
Mrps22
Atrnl1
Ptx3
Rrp1b
Hlx
Ecd
Thrap3
Ncbp1
A630089N07Rik
Sf3a1
Treml2
Zbtb16
Enpp4
Gm15987
Pom121
Vash1
Ifrd1
Ero1a
Gatad2a
Snapc4
Angpt2
Rpf2
Elovl1
Fabp5
Dnajc21
Cd72
Cyc1
Tapbpl
Ksr1
Snd1
Chmp4b
Set
Odc1
Zfp281
Gm47586
Hmgxb3
Gm11707
Rnf4
Mbd2
Tap2
Ebna1bp2
Mief1
Nploc4
Gm19951
Sco1
Gm15832
Psme1
Pinx1
Agpat5
Rnf121
Mctp2
Ears2
Igsf10
Nol11
Pgd
Rab44
Capg
Clic4
Mdh2
Gm18337
Prmt7
Riox2
Ppp1r3d
Plscr1
Psmb4
Il10
Errfi1
Uspl1
Stard5
Ralgds
Bclaf1
Eif3d
Dnaja2
Rnu5g
Gtdc1
Tars2
Xpnpep1
Lmnb1
Rbbp8
Ubiad1
C1ra
Ints5
Trmt10c
Armc6
Ptbp1
Rnf126
Ddx60
Tbc1d1
Hdac6
Dusp16
Zfp330
Elp1
Phb
Cited2
Nr6a1
Ahctf1
Ccdc137
Dab2
Ippk
Creb3l1
Ssr2
Dhx15
Yrdc
Snx10
Lrpap1
Eif3g
Fasn
Dctd
Pacsin2
Vcan
Lmln
Ppme1
Bcl6
Nup153
Ifitm7
Gpr31a
Gch1
Arhgap26
Wdr77
Shisa5
Denn2b
Trip11
Mrpl19
Snhg12
H2-T22
Gart
B430306N03Rik
Serp1
Samhd1
Naip2
Snord89
Lars
Tpr
Serbp1
Dhx38
Psat1
Mrps2
Myd88
Prrc2c
Gm2396
Rnu2-10
Eef1akmt4
Gtf2f2
Gm25099
Itfg2
Gm17024
Fosl1
Ddx41
Lyn
Aig1
Ube2o
Carm1
Gm14636
Tm9sf4
Txndc5
Milr1
Gas7
Runx1
Cd101
Ehf
Sh3bp2
Denr
H2-D1
Dnajc11
Eif3i
Pes1
Ebi3
Lyar
Ccr1
Aven
Ms4a4b
Ccdc134
Pik3r6
2700038G22Rik
Bak1
Lrrc25
Mir155hg
Telo2
Nup210
Pfkl
Pisd
Usp14
Nfe2l1
Gm42031
Fxyd5
Snhg5
Pdyn
Gzmb
Cad
Med1
Ccl3
Phrf1
Gm44292
Gm26902
Psmc5
Thoc5
Usp25
Prpf40a
Zfp131
Snx18
Fbxl5
Eif1ad
Apobec1
Polr2l
Fastkd2
Mrpl17
Slc35d1
A530064D06Rik
Srpr
Gm19684
3110082I17Rik
Nr2c2ap
Nsf
Xpo5
Hal
Rbm34
Trp53rkb
Dnttip2
Mitd1
Edn1
Mmp8
Pgam1
Alyref
Mif
Atp13a1
Srp72
Hnrnpf
Uba1
Psmc1
Rlf
Hat1
Ndel1
Mcl1
Tor1aip2
Metap2
Phf11c
Mrpl38
Alg11
U2af1
Snora41
Polr3g
Pgam5
Srsf1
Snrpa1
Gm42602
Ifit1bl1
Gm44851
Dhx29
Zfp36l1
Mapk6
Ttc19
Nup98
Zc3hav1
Rnf125
Csrnp1
Tmem106a
Homer1
Upf1
2610318N02Rik
Dhrs9
Nhlrc1
Prelid3b
Snrpd3
Dcun1d3
Immt
Gm47242
Snhg15
Rrbp1
Mrpl15
Psma4
Mgat2
Fam120a
Snord118
Snhg3
Psmd7
Sirpb1c
Cstf2
Map2k3
Med25
Eif4g2
Arpc1b
Rpusd2
Sycp2
Ifi203
Nus1
Trnau1ap
Sec23ip
Tmem120b
Ecsit
Gm10130
H2ax
Irf2bp2
Gm47727
Cers2
Sav1
Exosc4
Fkrp
Spata5l1
Tomm40l
Mars2
Hax1
Cbwd1
Tnip3
Stard7
Dnajc2
Pign
Tmem38b
Gm37940
Cdk14
Trap1
Gbp10
Cxcl5
Grpel1
Adamts8
Ntng2
Srxn1
Gm42462
Prdx5
Arf6
Apba3
Timm10
Shmt1
Wnk1
Rabgef1
Gm31814
Gm10851
Nup54
Fam98a
Mrpl3
Isg20l2
Ankrd52
Serpina3i
Ap1ar
Ahr
Il19
Ampd2
Acvr1b
Plagl2
Eif2b2
Eipr1
Stk40
Actg1
Slc3a2
Ndc1
Simc1
Adora2b
Lsmem1
Ak2
Nufip1
1500005C15Rik
Afg3l2
Gm27252
Hsh2d
Sik1
Gm43305
Mapk1ip1l
Preb
Trmt5
Cstdc4
Gm37560
Astl
Nmd3
Tbc1d14
Gm23287
Gm37084
Fdxr
Cdc42ep2
Pmaip1
Gm38377
Aqr
Tram2
Ggnbp2
Taf10
Pvt1
Dpp9
Cytip
Dimt1
H2-T10
Atp8b4
Wiz
Ercc8
Sfxn1
Slc20a1
Ccdc115
Dpp3
Gm42047
Rpl13a
Gpr31c
Ddx28
Ola1
1700001L05Rik
Cpne8
Ppif
Pphln1
Zdhhc5
Tmem104
Ttll4
Spryd7
Aspg
Plaa
Apol10b
Rad23b
Cflar
Glrx5
Macroh2a1
Zfp146
Smarca5
Nt5dc3
Chst11
Egln2
Myl12a
Rae1
Arl15
Sco2
Nol12
Gm23143
Pik3r5
Madcam1
Mrps30
Ppp1r3b
Hnrnpu
Ccl20
Elp5
Lig3
Rexo1
Mthfd1
Hhat
Brpf1
Utp6
Sars2
Gm16685
Tmem161a
Psmd6
Apol9a
4833445I07Rik
Ptrh1
Supt16
Eid3
Gm9733
Hdgf
Nutf2
Jak1
Ents15
Mlx
Lats1
Tsen2
Abca1
Tnpo3
Pi4k2a
Acsl5
Eif5b
Orm1
Psma3
Ctdp1
Snord72
Riok3
Pik3ap1
Srprb
Kics2
Gm5970
S100a10
Ppm1g
Rnu1a1
Rbm28
Rpsa-ps10
Vopp1
Rabepk
Vapa
Copb2
Picalm
Septin11
Sirpb1b
Cdc34
Paf1
Elavl1
Mllt1
Kcnab3
Kat2a
Vasp
Mafk
Zcchc10
Fam136a
Dazap1
Mettl2
Orc2
Taf1d
Gpn1
Sugp2
Snord43
Plekho2
Baz1a
Slamf1
Pmpca
Chd4
Gm37498
Dhx30
Psmb7
Nln
Atp5b
Ptges3
Pabpc4
Ust
Scamp1
Mex3c
Tpcn2
Ak6
Ucp2
Thg1l
Eif5
Oaf
Psmd4
Il4i1
Prag1
Timm8a1
Gm47260
Ceacam19
Cfb
Susd2
Arfip2
Cops8
Stoml2
G0s2
Endog
Gm37159
Hnrnpab
Il12a
Timm50
Psmd11
Tnfrsf12a
Npm3
Cstb
Trim21
Prdm4
Zc3h18
Opa3
Slc35b1
Slirp
Mvd
Snu13
Psma5
Chac1
Tcp10b
Ptpn2
Leo1
Chil3
Coro1c
Prr3
Cyria
Snord13
Trnt1
A2m
Cd3eap
Nars2
Scaf4
Hivep2
Exosc10
F7
Prpf3
A630081D01Rik
Pnp
Aldh1b1
Ctsc
Heatr6
Gm37347
Bri3bp
Kdm7a
Clec5a
Ccl4
Kpna1
Ints7
Muc1
Ccl11
Adrm1
Slc25a25
Zeb2
Ppid
Gm22270
Rnu12
Spi1
Eif2s3x
Hnrnph2
Elovl5
Lcp2
Ncdn
Rpl24
Lonp1
Aida
Mir22hg
Polr2a
Ppp2r2a
Krr1
Polr2h
Csde1
Pdgfa
Gbp9
Alas1
Taf3
Mogs
Aimp1
Gm42595
Ambp
F830016B08Rik
Whamm
B3gnt5
Serpinb2
Ptger2
Tfdp1
6530402F18Rik
Slc12a4
Tcam1
Gm33100
Ap3b1
Rbm17
Dld
Qtrt1
Birc6
Nufip2
Gvin2
Gm24407
Nsun4
Zmiz2
Tcf7l2
Spidr
Plxna1
Stx18
Gm24265
Sanbr
Zhx2
Gm11425
Gm48786
Uxs1
Zfp811
Iah1
Rab11fip1
Taf15
Psmb6
Srf
Eif3e
Map2k3os
Fbxl15
Hspa5
Dancr
Gm43197
H3f3b
Rps2
Lrrc47
Tmem214
Gm43533
Ier5l
Gm43823
Snrpf
Cenpt
Gnpnat1
Nfkbie
Eif2b3
Rbis
Gm49730
Gm43323
Slc9a5
Gps1
Zfp930
Polr2f
Gpn2
Exosc3
Cycs
Loxl4
Cmtr1
9930022D16Rik
Zfr
Pdlim7
Pold2
Ankrd17
Xpo4
Gm44165
Sp110
Naa20
Mettl22
Mab21l3
Rnpc3
Pira12
Sf3a2
Gvin-ps7
H2-Q10
Litaf
Fitm2
Tnip2
Zfp207
Xkr8
Erap1
Mst1r
Nxpe3
BC023105
Scfd1
Hmox1
Cct4
Ext1
Spen
Timeless
Spata13
Slfn3
Zfp598
Mrps10
Emc6
Sephs2
Thoc1
Dram2
Nfe2l2
Slc13a3
Gm4366
Arrdc4
Nap1l4
Gm6553
Tagap1
Ccdc25
Ipcef1
Caprin1
Tmem97
Ssr3
Mmp3
Gm16894
Gm32296
Chka
Gm37321
Cpeb2
Hspbp1
Pla2g3
Plet1os
Cactin
Psmb2
Gm43890
Il20rb
Il27
Cd200
Lamc2
Rrp8
Gm43775
Tbc1d2b
Ffar2
Ruvbl2
Nup62
Gm45493
E2f4
Rangap1
Mtap
Lmo4
Pcgf5
Il12rb2
Il27ra
Gm22771
Tor1b
Dhx8
Dnajc25
Dcbld2
Slc38a2
Jak2
Gm42929
Kpna6
Donson
Rac2
Eif2b1
Kdm5c
Cops5
Abl2
Kctd19
Mydgf
Dph6
Adora3
Surf4
Gvin-ps4
Hspa4
Tsr3
B230307C23Rik
Psmc2
Pnkp
Napepld
Plp2
Slc35a4
Emg1
Flvcr1
Rpsa
2010016I18Rik
Cep152
Acat3
Manf
C130026I21Rik
Cdk20
Pdcd1lg2
Cux1
Notch4
Cacybp
Adora2a
Rnf19b
Zyx
Eif4a3
Eci2
Zbtb21
Ubqln4
Ranbp3
Rnd3
Senp3
Timm17a
Dtx3l
Nudc
F830208F22Rik
Arl5c
Gm43465
Gnl1
Slc35e4
Atad1
Cd177
Ap1m1
Gm23472
Fbl
Noa1
Naf1
Hnrnpc
Gm12185
Marchf5
Kcnh4
Tlnrd1
Xpo6
Pigw
Gm23849
Rpe
Gm22068
Nab2
Apol9b
Aoc2
Cox18
Naa12
Peds1
Zfand3
Tbrg1
Snai1
Itpa
Cwc22
Gm49482
Zfp777
Gm23136
Iba57
Igfbp6
Lbhd1
Slc66a2
Vav1
Rpl3
Gsto1
Saa1
C3ar1
Dennd4a
Gm17435
Gsdmc4
Ciapin1
Gm37036
Ddx39b
U90926
Sf3b4
Fcgr1
5430430B14Rik
Rbm27
Lsm12
Usp31
Wfs1
Sec16a
Prok2
Get4
Mrpl52
Mrpl21
Tmem11
Capza2
Bccip
Lacc1
Katnbl1
Gm45418
Rangrf
Sec61g
Gm5475
Dohh
Rbpj-ps3
Cherp
Dda1
Notch1
Szrd1
Zfp407
Exosc9
Dvl1
Tomm5
Gm43484
Tatdn2
Setdb2
Fcgr3
Ttll12
Rtcb
Polr2d
Cct7
Mrpl20
Timm29
Asb6
Rps19
Samd4b
Klrg2
Acat2
Bzw1
Dnajc27
Atp11a
Gm38236
Ybx1
Ube2j2
Prelid1
Gm19434
Gm37747
Lsm4
Gm25549
Trmt6
Flot1
Tet2
Thoc6
Mrpl50
Gpat4
Setd1a
Sde2
Depp1
Uck1
Gm46224
Sema4c
Med27
Srrt
Lrrc58
Seh1l
Lypla2
Luzp1
Rab5if
Fbxw8
Rps15a
Gm12981
Alpk2
Luc7l
Sf1
Slc25a33
Tbc1d8
Ggct
Rbm3
Atf5
Gm10997
Slc6a14
Psmc6
Gm18413
Pym1
Psmb3
Aopep
Med12
Psmb10
Dennd2d
Ccrl2
Erh
Mthfr
Llph
Sec24a
Ubap2
Tmem185b
Btf3
Zfp516
Mcph1
Mrpl54
Imp3
Msto1
E2f5
Plek
Trim28
Olfm4
Drg2
Tmed5
Uri1
Tnfsf15
Pdxp
Adprs
Slx4
Ilrun
Nif3l1
Atf1
Mfsd6l
Ube2f
Rbm26
Ufm1
Usp39
Mmp12
Efl1
Rnf114
Naa50
Rhoc
Fcf1
Nop10
Gm13822
Micall2
P3h1
Spn
Ppp1r21
Thoc2l
Tsr2
[truncated: 1,232 more rows]

## Sheet: GO terms DEGs Up WT only
Term	Count	PValue	Genes	List Total	Pop Hits	Pop Total	Fold Enrichment	Bonferroni	Benjamini	FDR
GO:0070374~positive regulation of ERK1 and ERK2 cascade	9	0.00375261	APP, RAMP3, GPNMB, CAVIN3, CXCR4, TNFAIP8L3, NOD1, RASGRP1, VEGFA	207	245	20199	3.58456	0.994804	1	1
GO:0032755~positive regulation of interleukin-6 production	6	0.00606354	APP, IFNG, DHX9, NOD1, LGALS9, RAB7B	207	113	20199	5.18122	0.999798	1	1
GO:0051092~positive regulation of NF-kappaB transcription factor activity	6	0.0140698	TRIM12C, APP, DHX9, NOD1, RAB7B, IL18R1	207	139	20199	4.21207	1	1	1
GO:0061621~canonical glycolysis	3	0.0142237	GPI1, ENO1, ALDOA	207	18	20199	16.2633	1	1	1
GO:0032760~positive regulation of tumor necrosis factor production	6	0.0166094	APP, IFNG, DHX9, NOD1, LGALS9, RASGRP1	207	145	20199	4.03778	1	1	1
GO:0043065~positive regulation of apoptotic process	10	0.0193066	DDX19A, TFPT, NR4A1, APP, IFNG, AIFM1, ID3, NOD1, SPDEF, DHODH	207	391	20199	2.49564	1	1	1
GO:0010628~positive regulation of gene expression	13	0.0193284	CRP, APP, MYLK2, RAMP3, MIR98, VEGFA, DLL4, C1QTNF1, IFNG, PLSCR2, ID3, SLC26A9, LGALS9	207	595	20199	2.13199	1	1	1
GO:1901327~response to tacrolimus	2	0.0202935	IFNG, CXCR4	207	2	20199	97.5797	1	1	1
GO:0030154~cell differentiation	18	0.0276672	UNC45A, ADGB, DLX6, FSTL1, RASGRP1, PSMB8, VEGFA, SRPK1, DLL4, LRMDA, DIAPH2, EID2, ELF3, MGP, DNMT3C, ID3, TLL1, SPDEF	207	1001	20199	1.75468	1	1	1
GO:0042098~T cell proliferation	4	0.032287	IFNG, ZBTB32, CXCR4, RASGRP1	207	68	20199	5.73998	1	1	1
GO:0035924~cellular response to vascular endothelial growth factor stimulus	3	0.0350858	DLL4, NR4A1, VEGFA	207	29	20199	10.0945	1	1	1
GO:0010035~response to inorganic substance	3	0.0373445	NR4A1, NT5E, SLC5A1	207	30	20199	9.75797	1	1	1
GO:0044344~cellular response to fibroblast growth factor stimulus	3	0.0373445	DLL4, NR4A1, POSTN	207	30	20199	9.75797	1	1	1
GO:0042157~lipoprotein metabolic process	3	0.0396574	APOL6, APOLD1, APOL7C	207	31	20199	9.4432	1	1	1
GO:0045601~regulation of endothelial cell differentiation	2	0.0401772	APOLD1, VEGFA	207	4	20199	48.7899	1	1	1
GO:1901224~positive regulation of NIK/NF-kappaB signaling	4	0.0484921	APP, NOD1, IL18R1, TRIM44	207	80	20199	4.87899	1	1	1
GO:0042113~B cell activation	3	0.0572576	CD79A, RASGRP1, GAPT	207	38	20199	7.70366	1	1	1
GO:0001934~positive regulation of protein phosphorylation	7	0.0588028	APP, CCND2, GPNMB, CXCR4, RASGRP1, VEGFA, CAMKK2	207	270	20199	2.52984	1	1	1
GO:0006886~intracellular protein transport	7	0.0605971	RAMP3, SYTL1, VTI1A, TMED1, COPG1, SEC61B, KPNB1	207	272	20199	2.51124	1	1	1
GO:0045089~positive regulation of innate immune response	3	0.0627022	DHX9, PLSCR2, LGALS9	207	40	20199	7.31848	1	1	1
GO:0001824~blastocyst development	3	0.0627022	ELF3, DAD1, RPL13	207	40	20199	7.31848	1	1	1
GO:0001569~branching involved in blood vessel morphogenesis	3	0.0654879	DLL4, CXCR4, VEGFA	207	41	20199	7.13998	1	1	1
GO:0006412~translation	8	0.0671972	RPS17, RPS9, MRPS23, RPL36, MRPL39, RPL13, MRPL9, EEF2	207	349	20199	2.23678	1	1	1
GO:0010508~positive regulation of autophagy	4	0.0679432	TRIM12C, IFNG, SH3BP4, NOD1	207	92	20199	4.2426	1	1	1
GO:1900122~positive regulation of receptor binding	2	0.0692522	APP, B2M	207	7	20199	27.8799	1	1	1
GO:0016199~axon midline choice point recognition	2	0.0692522	APP, DIAPH2	207	7	20199	27.8799	1	1	1
GO:0006364~rRNA processing	5	0.074511	RPS17, POP7, LAS1L, GEMIN4, MTREX	207	155	20199	3.14773	1	1	1
GO:0046676~negative regulation of insulin secretion	3	0.0770271	MIDN, INHBB, FAM3D	207	45	20199	6.50531	1	1	1
GO:0006096~glycolytic process	3	0.0770271	GPI1, ENO1, ALDOA	207	45	20199	6.50531	1	1	1
GO:0002381~immunoglobulin production involved in immunoglobulin mediated immune response	2	0.0787477	GAPT, CRLF2	207	8	20199	24.3949	1	1	1
GO:0061154~endothelial tube morphogenesis	2	0.0787477	CSNK2B, CXCR4	207	8	20199	24.3949	1	1	1
GO:1901135~carbohydrate derivative metabolic process	2	0.0787477	GPI1, GFPT2	207	8	20199	24.3949	1	1	1
GO:0033138~positive regulation of peptidyl-serine phosphorylation	4	0.0788041	APP, RAMP3, HCLS1, VEGFA	207	98	20199	3.98285	1	1	1
GO:0050769~positive regulation of neurogenesis	3	0.0830195	IFNG, LIG4, CXCR4	207	47	20199	6.22849	1	1	1
GO:0032615~interleukin-12 production	2	0.0881469	IFNG, G6PDX	207	9	20199	21.6844	1	1	1
GO:0000076~DNA replication checkpoint	2	0.0881469	MDC1, DNA2	207	9	20199	21.6844	1	1	1
GO:0035767~endothelial cell chemotaxis	2	0.0881469	NR4A1, VEGFA	207	9	20199	21.6844	1	1	1
GO:0006958~complement activation, classical pathway	3	0.0922631	CRP, C1S1, CD55	207	50	20199	5.85478	1	1	1
GO:0045786~negative regulation of cell cycle	3	0.0954084	NR4A1, TENT5B, RUNX3	207	51	20199	5.73998	1	1	1
GO:0050691~regulation of defense response to virus by host	2	0.0974506	IFNG, DHX9	207	10	20199	19.5159	1	1	1
GO:0006196~AMP catabolic process	2	0.0974506	NT5E, URAH	207	10	20199	19.5159	1	1	1

## Sheet: GO terms DEGs Up DJ-1 KO only
Term	Count	PValue	Genes	List Total	Pop Hits	Pop Total	Fold Enrichment	Bonferroni	Benjamini	FDR
GO:0006397~mRNA processing	26	5.41883e-07	GEMIN2, PRKRIP1, CSTF3, CWC25, HNRNPLL, PCBP1, CSTF1, RBBP6, MTPAP, SRSF10, SMNDC1, HNRNPA3, PRPF38A, RNGTT, PLRG1, WDR33, PTBP3, SMU1, PRPF39, LSM7, SNRPG, FASTKD5, SRSF3, GEMIN6, SREK1, SRSF7	432	374	20199	3.25048	0.00106477	0.00106534	0.0010648
GO:0051123~RNA polymerase II transcriptional preinitiation complex assembly	8	8.67691e-05	MED11, DR1, TAF13, GTF2B, MED31, MED8, MED6, MED7	432	50	20199	7.48111	0.156837	0.085294	0.0852507
GO:0006468~protein phosphorylation	28	0.000419802	PXK, SRC, GUCY2G, RPS6KA3, GRK3, IRAK2, RPS6KC1, CHEK1, STAT4, STK38L, PTK2B, PAK2, EIF2A, CDK17, SLC12A3, CSNK1G3, MAP2K4, CDK18, CSNK2A2, HUS1, EIF2AK4, CDK8, MAPKAPK3, ADM2, COPS2, BIRC5, FIZ1, SQSTM1	432	622	20199	2.10481	0.561986	0.244209	0.244085
GO:0008380~RNA splicing	17	0.000496866	HNRNPA3, PRPF38A, GEMIN2, PRKRIP1, CWC25, PLRG1, PTBP3, SMU1, PRPF39, LSM7, SNRPG, SRSF3, GEMIN6, SREK1, SRSF7, SRSF10, SMNDC1	432	288	20199	2.75996	0.623592	0.244209	0.244085
GO:0016567~protein ubiquitination	22	0.000939104	RNF20, ANKIB1, WSB2, CUL5, UBA6, SIAH2, UBE2D3, MED8, MED6, MED7, ZC3HC1, RNF144A, CDK8, MED11, CAND1, GAN, UBR5, MED31, MDM2, ARIH2, TRIM69, RBBP6	432	459	20199	2.24107	0.842313	0.369256	0.369068
GO:0060261~positive regulation of transcription initiation from RNA polymerase II promoter	7	0.00187931	MED11, PAXIP1, TAF13, MED31, MED8, MED6, MED7	432	61	20199	5.36555	0.975232	0.615787	0.615474
GO:0000387~spliceosomal snRNP assembly	5	0.00278934	COIL, SNRPERT, GEMIN2, SNRPG, GEMIN6	432	28	20199	8.34945	0.995878	0.689358	0.689007
GO:0000209~protein polyubiquitination	11	0.00280512	RNF20, RNF144A, ANKIB1, WSB2, UBE3C, UBE2S, UBR5, UBE2D3, ARIH2, PEX10, PEX12	432	164	20199	3.13614	0.996005	0.689358	0.689007
GO:0000398~mRNA splicing, via spliceosome	11	0.00410689	SMU1, HNRNPA3, LSM7, PRPF38A, SNRPERT, SNRPG, SRSF3, CWC25, PLRG1, SRSF7, SRSF10	432	173	20199	2.97298	0.999694	0.845466	0.845036
GO:0071498~cellular response to fluid shear stress	4	0.00439324	SRC, TFPI2, HAS2, PTK2B	432	16	20199	11.6892	0.999826	0.845466	0.845036
GO:0051726~regulation of cell cycle	13	0.00478519	DR1, DDIAS, CSNK2A2, FZD9, EIF2AK4, PUM1, FOXM1, RGCC, DDIT3, MDM2, BIRC5, PSMG2, NFRKB	432	235	20199	2.58655	0.99992	0.845466	0.845036
GO:0006281~DNA repair	18	0.00516052	WDHD1, USP7, DCLRE1C, PCNA, PAXIP1, RIF1, DDX11, UBE2D3, NSMCE1, PARK7, FOXM1, HDAC9, UNG, UBR5, CHEK1, NABP1, ZSWIM7, NFRKB	432	395	20199	2.1307	0.999962	0.845466	0.845036
GO:0006974~cellular response to DNA damage stimulus	22	0.00559101	USP7, DCLRE1C, PCNA, PAXIP1, RIF1, DDIAS, DDX11, UBE2D3, NSMCE1, HUS1, MCM10, PPP4R3A, PARK7, ZDHHC16, FOXM1, UNG, UBR5, CHEK1, NABP1, RBBP6, ZSWIM7, NFRKB	432	534	20199	1.92632	0.999984	0.845533	0.845103
GO:0014856~skeletal muscle cell proliferation	3	0.00643709	SRC, HGF, FOS	432	6	20199	23.3785	0.999997	0.880237	0.87979
GO:0007049~cell cycle	25	0.00671595	USP37, RIF1, SRC, CDCA5, GNAI3, FOXM1, RPS6KA3, CHEK1, ENTR1, FAM83D, BORA, IST1, DDIAS, SIAH2, CSNK2A2, EIF2AK4, WAPL, HAUS2, THAP1, ZC3HC1, RGCC, UBE2S, DDIT3, MDM2, BIRC5	432	649	20199	1.80111	0.999998	0.880237	0.87979
GO:0035914~skeletal muscle cell differentiation	6	0.00728445	KLF5, COPS2, FOS, PAX5, ATF3, SAP30	432	57	20199	4.92178	0.999999	0.895077	0.894621
GO:0034614~cellular response to reactive oxygen species	6	0.00783532	SRC, PEX10, PARK7, FOS, PEX12, SQSTM1	432	58	20199	4.83693	1	0.906132	0.905671
GO:0006511~ubiquitin-dependent protein catabolic process	12	0.0114662	RNF20, RNF144A, ANKIB1, CUL5, UBE3C, UBE2S, UBA6, SIAH2, UBE2D3, MDM2, ARIH2, RBBP6	432	232	20199	2.41846	1	1	1
GO:0032543~mitochondrial translation	7	0.0153703	MRPS28, MRPL1, MRPL37, MRPL46, MRPL32, MRPL33, MRPS18C	432	94	20199	3.4819	1	1	1
GO:0002224~toll-like receptor signaling pathway	4	0.021287	RPS6KA3, MAPKAPK3, TLR8, TLR13	432	28	20199	6.67956	1	1	1
GO:0030968~endoplasmic reticulum unfolded protein response	5	0.0217614	PPP1R15A, DDIT3, EIF2AK4, ATF3, EIF2A	432	50	20199	4.67569	1	1	1
GO:0006915~apoptotic process	23	0.023125	PPP1R15A, MAP2K4, HIP1, PLEKHF1, DDIAS, SIAH2, CSNK2A2, UBE2D3, TNFRSF10B, TRAF2, ZDHHC16, UXT, DDIT3, CHEK1, MDM2, TRIM69, BIRC5, LTBR, CLPTM1L, PAK2, SQSTM1, BCL2A1B, SMNDC1	432	650	20199	1.65448	1	1	1
GO:0032968~positive regulation of transcription elongation from RNA polymerase II promoter	5	0.0263363	MED11, MED31, MED8, MED6, MED7	432	53	20199	4.41103	1	1	1
GO:0051450~myoblast proliferation	3	0.0554923	SRC, HGF, FOS	432	18	20199	7.79282	1	1	1
GO:0045226~extracellular polysaccharide biosynthetic process	2	0.0626599	HAS3, HAS2	432	3	20199	31.1713	1	1	1
GO:0070370~cellular heat acclimation	2	0.0626599	HSBP1, RBBP7	432	3	20199	31.1713	1	1	1
GO:2000588~positive regulation of platelet-derived growth factor receptor-beta signaling pathway	2	0.0626599	HIP1, SRC	432	3	20199	31.1713	1	1	1
GO:1990646~cellular response to prolactin	2	0.0626599	SRC, FOS	432	3	20199	31.1713	1	1	1
GO:0006890~retrograde vesicle-mediated transport, Golgi to ER	4	0.0635995	ARF4, PITPNB, ATP9B, ARCN1	432	43	20199	4.34948	1	1	1
GO:0071375~cellular response to peptide hormone stimulus	3	0.0670313	SRC, CYP11A1, MDM2	432	20	20199	7.01354	1	1	1
GO:0006275~regulation of DNA replication	4	0.0672167	USP37, PCNA, RBBP6, NFRKB	432	44	20199	4.25063	1	1	1
GO:0051016~barbed-end actin filament capping	3	0.0730722	SVIL, CAPZA1, TWF1	432	21	20199	6.67956	1	1	1
GO:0043484~regulation of RNA splicing	5	0.0764066	TADA2B, ZC3H10, ILDR1, HNRNPLL, PTBP3	432	75	20199	3.11713	1	1	1
GO:0006396~RNA processing	5	0.0764066	EXOSC7, WDHD1, PRPF39, RNGTT, CSTF3	432	75	20199	3.11713	1	1	1
GO:0043433~negative regulation of sequence-specific DNA binding transcription factor activity	5	0.0764066	PAXIP1, SUMO1, IRAK2, DDIT3, TNFRSF4	432	75	20199	3.11713	1	1	1
GO:0007173~epidermal growth factor receptor signaling pathway	4	0.0786122	ARF4, SHC1, SRC, PTK2B	432	47	20199	3.97931	1	1	1
GO:2001237~negative regulation of extrinsic apoptotic signaling pathway	4	0.0786122	SRC, SIAH2, PARK7, TNFRSF4	432	47	20199	3.97931	1	1	1
GO:0044849~estrous cycle	3	0.0792803	PCNA, MDK, HAS2	432	22	20199	6.37595	1	1	1
GO:0060996~dendritic spine development	3	0.0792803	ARF4, UBA6, PAK2	432	22	20199	6.37595	1	1	1
GO:0070897~DNA-templated transcriptional preinitiation complex assembly	2	0.0826636	BRF2, GTF2B	432	4	20199	23.3785	1	1	1
GO:0008360~regulation of cell shape	7	0.0840622	GNA13, ARHGDIA, GM14137, CDC42EP3, ANXA7, PTK2B, ARAP1	432	142	20199	2.30492	1	1	1
GO:0043149~stress fiber assembly	3	0.0856457	SRC, PTK2B, FHDC1	432	23	20199	6.09873	1	1	1
GO:0042542~response to hydrogen peroxide	4	0.0866449	CYP11A1, PTK2B, KPNA4, PARK7	432	49	20199	3.81689	1	1	1
GO:2000573~positive regulation of DNA biosynthetic process	3	0.0921589	RGCC, HGF, PTK2B	432	24	20199	5.84462	1	1	1
GO:0046330~positive regulation of JNK cascade	6	0.0945317	MFHAS1, ZFP622, MAP2K4, UNC5CL, PTK2B, LTBR	432	113	20199	2.48267	1	1	1
GO:0032436~positive regulation of proteasomal ubiquitin-dependent protein catabolic process	5	0.0982566	RNF144A, ANKIB1, SUMO1, MDM2, ARIH2	432	82	20199	2.85103	1	1	1
GO:1903672~positive regulation of sprouting angiogenesis	3	0.0988108	BMPER, SEC1, DLL1	432	25	20199	5.61083	1	1	1
GO:0048025~negative regulation of mRNA splicing, via spliceosome	3	0.0988108	SRSF7, SRSF10, PTBP3	432	25	20199	5.61083	1	1	1

## Sheet: GO terms DEGs Up Common
Term	Count	PValue	Genes	List Total	Pop Hits	Pop Total	Fold Enrichment	Bonferroni	Benjamini	FDR
GO:0006364~rRNA processing	94	2.68748e-44	DDX49, CHD7, EIF4A3, RRP1, FCF1, PPAN, NAT10, PWP1, WDR43, RRP8, RRP9, FBL, RPS16, RPS19, RRP12, BUD23, UTP14A, RRP15, RPP38, PELP1, UTP15, WDR36, NSUN4, NSUN5, IMP3, DIMT1, DIS3, RPS6, DDX56, WDR74, DDX10, DDX54, WDR75, DDX51, IMP4, UTP18, FTSJ3, EBNA1BP2, DKC1, MRTO4, NHP2, RPL27, NAF1, UTP25, DDX27, NOP2, TSR3, DDX21, NOL8, RPS27L, NOL9, RPF2, MRM3, NOL6, RRP7A, EMG1, EXOSC4, EXOSC10, PDCD11, …	2555	155	20199	4.79441	1.75788e-40	1.32066e-40	1.27543e-40
GO:0042254~ribosome biogenesis	81	4.03809e-44	LTV1, FASTKD2, PAK1IP1, RPLP0, FCF1, AATF, PWP2, PWP1, WDR43, IPO4, RPL7A, C1QBP, RIOK2, RIOK1, BUD23, UTP14A, UTP15, NSUN4, IMP3, DDX56, WDR75, DDX51, URB2, IMP4, GNL2, GTPBP4, FTSJ3, EBNA1BP2, DKC1, GRWD1, MRTO4, SDE2, NHP2, NAF1, DDX28, DDX27, RRN3, NIP7, NOP2, TSR3, ISG20L2, NOC4L, SNU13, SDAD1, RPF2, TMA16, RRP7A, DHX30, EMG1, PES1, ZNHIT6, RRS1, DHX37, GAR1, HEATR3, SURF6, BRIX1, DCAF13, NO…	2555	118	20199	5.42678	2.64131e-40	1.32066e-40	1.27543e-40
GO:0002376~immune system process	192	9.06168e-42	IFITM3, OTUD4, CD86, IFITM1, IFITM2, CSF1, H2-K1, ZDHHC5, HP, RNF19B, IL1RAP, AHR, IFI35, IFIT1, IFI30, IFIT3, IFIT2, LGALS3, CLEC5A, ZC3H12A, DHX58, TRIM25, MAP3K8, CD244A, PGLYRP1, CD177, HERC6, ZBP1, GBP6, GBP5, GBP7, RSAD2, SP110, ARID5A, TAP2, TAP1, ACOD1, MIF, FCGR1, NAIP2, CLEC4D, RNF125, JAML, SLPI, IL23A, FCGR4, IGTP, SERPING1, PADI4, TTLL12, IDO2, CLEC4E, ALPK1, S100A9, CFB, H2-D1, OPTN…	2555	552	20199	2.7498	5.92724e-38	1.97575e-38	1.90809e-38
GO:0045087~innate immune response	179	2.97738e-38	IFITM3, OTUD4, IFITM1, IFITM2, CSF1, ZDHHC5, UBE2L6, IL1RAP, IFI35, IFIT1, IPO7, IFIT3, IFIT2, C4A, LGALS3, TRIM28, CLEC5A, DHX58, TRIM25, CD244A, TRIM27, PGLYRP1, TRIM21, CD177, HERC6, ZBP1, GBP6, GBP5, WFDC21, TGTP2, GBP7, RSAD2, SP110, ARID5A, CYBB, ACOD1, MIF, FCGR1, NAIP2, CLEC4D, SLPI, IL23A, IGTP, SERPING1, PADI4, TTLL12, CLEC4E, ALPK1, S100A9, CFB, OPTN, S100A8, ANKRD17, ILRUN, NLRX1, DDX…	2555	520	20199	2.72138	1.94751e-34	4.86877e-35	4.70203e-35
GO:0051607~defense response to virus	107	7.45342e-32	IFITM3, CD86, IFITM1, IFITM2, IFI213, IFI214, IFI211, PRF1, IFIT1, IFIT3, IFIT2, DHX58, IL12B, TRIM25, IFITM7, IFITM6, ZBP1, GBP5, GBP7, RSAD2, ACOD1, IFI203-PS, IFIT1BL1, IFIT1BL2, ILF3, IL23A, DDIT4, DDX1, ZC3HAV1, DDX60, MNDAL, G3BP1, PMAIP1, NLRP3, MLKL, EIF2AK2, ISG15, GM12250, ISG20, AIMP1, BST2, CXCL10, IL6, TREML4, ATG16L1, NDUFAF4, MYD88, BCL2L1, RTP4, CXCL9, CD40, CGAS, ADAR, DDX41, LYS…	2555	252	20199	3.35677	4.87528e-28	9.75056e-29	9.41665e-29
GO:0042274~ribosomal small subunit biogenesis	59	6.46958e-31	LTV1, WDR3, FCF1, NAT10, AATF, PWP2, WDR46, WDR43, RRP9, FBL, RPS16, NOB1, RPS19, RIOK2, RIOK1, RPS13, RPS12, UTP15, NOM1, WDR36, RPS8, IMP3, DIMT1, RPS5, RPS6, NGDN, DNTTIP2, WDR75, IMP4, UTP18, 2810004N23RIK, RPS19BP1, HEATR1, RPS27L, SNU13, NOL6, RRP7A, EMG1, RPS15A, EXOSC10, BMS1, DHX37, SURF6, UTP20, RPS27A, NOP56, UTP6, NOP14, NOP58, NPM1, UTP4, PNO1, KRR1, RCL1, RPS25, TBL3, ERCC2, MPHOSPH…	2555	89	20199	5.24084	4.23175e-27	7.05292e-28	6.81139e-28
GO:0045071~negative regulation of viral genome replication	42	2.32923e-24	IFITM3, IFITM1, IFITM2, IFI213, IFI214, IFI211, OAS1A, OAS1B, ZC3HAV1, TNF, OAS1G, MNDAL, IFIH1, CCL5, BANF1, IFITM7, OASL1, N4BP1, IFITM6, OASL2, IFI208, IFI209, APOBEC3, IFI206, IFI207, RSAD2, IFI204, IFI205, IFNB1, MX2, IFI203, EIF2AK2, ISG15, IFI203-PS, ISG20, BST2, ILF3, PLSCR1, ZNFX1, SLPI, OAS2, OAS3	2555	58	20199	5.7248	1.52355e-20	2.1765e-21	2.10197e-21
GO:0006412~translation	116	1.63552e-23	RPL4, EIF4A1, RPL3, RPL32, RPL8, RPL10A, RPL9, YARS2, RPL6, EEF1B2, RPS16, RPS19, RPS18, RPL36AL, NARS2, RPL35, DENR, EARS2, RPS13, RPS12, RARS2, RPS8, EIF1AX, RPS5, RPS6, MRPS18B, RPSA, TUFM, RPL24, GEMIN5, TARS2, RPL27, EIF1A, RPL29, UBA52, RPL28, AARS2, MRPL19, MRPL16, MRPL17, MRPL15, MRPL12, MRPL20, EIF2S3X, EIF2B5, EIF2B4, RPL41, EIF2B2, EIF2AK2, LARP4, EIF2S2, EIF2S1, MRPL21, EIF1, AIMP1, M…	2555	349	20199	2.62767	1.06979e-19	1.33724e-20	1.29144e-20
GO:0006397~mRNA processing	121	2.31934e-23	TCERG1, HNRNPU, TTF2, PHRF1, TSEN2, TSEN54, EFTUD2, PNN, LGALS3, SNRPD1, KHSRP, CWC22, MAGOH, SNRPD3, CMTR1, CMTR2, AQR, PUS1, THOC1, THOC3, THOC5, PUS7, JMJD6, THOC6, PRPF4, DDX39A, RBMXL1, DDX39B, PDE12, PRPF3, XRN2, SRSF2, GEMIN5, PPIE, SNRPF, SRSF6, SNRPA, SF1, SNRPB, DHX8, DDX1, CSTF2, SNU13, ZFP36L1, SMN1, HSPA8, PRPF38B, PNPT1, CPSF1, ALYREF, YJU2, ECD, LARP7, MAGOHB, LSM4, LSM2, HNRNPM, H…	2555	374	20199	2.55772	1.51708e-19	1.68564e-20	1.62792e-20
GO:0009615~response to virus	53	2.00259e-21	IFITM3, IFITM1, IFITM2, ADAR, IFIT1, TNF, IFIT3, IFIT2, IFIH1, CFL1, DHX58, IFITM7, OASL1, OASL2, SAP30BP, TGTP1, RSAD2, IRAK3, GTF2F1, IL17RA, EEF1G, OAS2, PSMA2, OAS3, URI1, DDX1, ODC1, DDX21, OAS1A, OAS1B, MST1R, ZC3HAV1, DDX60, OAS1G, RPS15A, APOB, CCT5, MX2, MX1, EIF2AK2, ISG15, NMI, BST2, EXT1, ISG20, CDK6, BCL3, 2410002F23RIK, LCN2, IFIT3B, IFI27L2A, MYD88, BCL2L1	2555	100	20199	4.19001	1.30989e-17	1.30989e-18	1.26503e-18
GO:0008380~RNA splicing	98	8.31677e-21	TCERG1, HNRNPU, TTF2, EFTUD2, PNN, LGALS3, SNRPD1, KHSRP, CWC22, MAGOH, SNRPD3, AQR, PUS1, THOC1, THOC3, THOC5, PUS7, JMJD6, THOC6, PRPF4, DDX39A, RBMXL1, DDX39B, PRPF3, SRSF2, GEMIN5, PPIE, SNRPF, SRSF6, SNRPA, SF1, SNRPB, DHX8, SNU13, SMN1, HSPA8, PRPF38B, FUS, ALYREF, YJU2, ECD, LARP7, USB1, MAGOHB, LSM4, LSM2, HNRNPM, HNRNPF, RNPS1, HNRNPC, SUGP2, RBM28, RBM25, YBX1, DDX41, PRPF19, USP39, PTB…	2555	288	20199	2.69013	5.44e-17	4.94545e-18	4.7761e-18
GO:0006954~inflammatory response	120	6.9537e-20	IL1RN, TRAF3IP2, NCF1, CSF1, IL1RAP, CXCL13, TNF, C4A, IL18RAP, ZC3H12A, CCRL2, C3AR1, MAP2K3, GBP5, IL1R1, STARD7, IL1R2, CYBB, ACOD1, MIF, NAIP2, IL23A, MAPKAPK2, NINJ1, PLAA, CHIL3, ADAM8, S100A9, S100A8, IDO1, C5AR1, FPR1, FPR2, MEFV, PLA2G7, FUT4, C3, NLRP3, CD14, LYN, CCR1, VCAM1, HMGA1, IL36G, NFKB1, NFKB2, FOSL2, SELP, AIMP1, FOSL1, CXCL10, LACC1, CXCL11, IL6, BCL6, FASN, MYD88, NFE2L2, N…	2555	403	20199	2.35405	4.54841e-16	3.79034e-17	3.66054e-17
GO:0035458~cellular response to interferon-beta	37	2.75777e-15	IFITM2, IFI213, IFI214, IFI211, OAS1A, OAS1B, DDX41, IFIT1, IFIT3, GM12185, OAS1G, MNDAL, GBP2, GBP3, IFI208, GBP6, IFI209, TGTP2, IFI206, IFI207, GBP7, PNPT1, TGTP1, IFI204, IFI205, IFNB1, STAT1, IFI203, IRGM1, ACOD1, IFI47, UBE2G2, IIGP1, F830016B08RIK, CDC34, IRF1, IGTP	2555	69	20199	4.23928	1.81549e-11	1.38758e-12	1.34006e-12
GO:0008033~tRNA processing	44	4.13506e-14	TRUB1, TRUB2, MOCS3, POP1, DDX1, PRORP, TRMO, WDR4, RTCB, NAT10, TSEN2, TSEN54, THG1L, TRP53RKA, DTWD2, TRP53RKB, METTL6, PUSL1, DUS4L, RPP38, SSB, TRMT10C, METTL1, METTL2, NSUN2, ELAC2, PUS1, RPP40, ELP1, TRMT1, TRNT1, ELP5, PUS7, ADAT2, DUS2, QTRT1, QTRT2, CTU2, CTU1, TRMT5, TRMT6, TRMT11, DUS1L, TRMT61A	2555	100	20199	3.4785	2.70145e-10	1.86813e-11	1.80415e-11
GO:0071222~cellular response to lipopolysaccharide	90	4.28404e-14	CD86, CXCL9, CSF3, CD80, GFI1, SERPINE1, TNFAIP3, CXCL1, CXCL3, CXCL13, LITAF, TNF, CXCL2, CXCL5, CXCL16, ZFP36, CASP7, ZC3H12A, NFKBIZ, PDE4B, IL12B, TSPO, IL12A, EPHB2, JAK2, IL10, MAP2K3, GBP6, MIR193A, GBP5, UPF1, RIPK2, ARID5A, ACOD1, IRAK3, PDCD1LG2, MMP8, IL1A, SLC7A5, PLSCR1, GBP10, SELENOS, FCGR4, TRAF6, IL1B, NCL, IGTP, RARA, CMPK2, PLAA, ADAM9, CACTIN, CD274, CEBPB, NOD2, MALT1, RELA, …	2555	312	20199	2.28048	2.80312e-10	1.86813e-11	1.80415e-11
GO:0000462~maturation of SSU-rRNA from tricistronic rRNA transcript (SSU-rRNA, 5.8S rRNA, LSU-rRNA)	19	1.15654e-12	UTP25, UTP6, UTP4, RPS8, NGDN, HEATR1, PWP2, WDR46, WDR43, BYSL, RPS16, RPS19, BMS1, ERCC2, DHX37, TSR2, TSR1, NOL10, DCAF13	2555	23	20199	6.53078	7.56479e-09	4.72807e-10	4.56616e-10
GO:0006413~translational initiation	34	1.61941e-12	EIF4A1, EIF1AD, LARP1, DHX33, EIF2S3X, DENR, EIF2B1, EIF4E, ABCF1, EIF2B5, EIF2B4, EIF5B, EIF2B3, EIF2B2, EIF1AX, EIF2S2, EIF2S1, EIF1, EIF3M, EIF5, EIF6, EIF3L, EIF3I, EIF3G, EIF3E, DHX29, ABCE1, EIF3C, EIF1A, EIF3D, EIF3A, EIF4G2, EIF4G1, EIF3B	2555	70	20199	3.8399	1.05923e-08	6.14459e-10	5.93417e-10
GO:0071346~cellular response to interferon-gamma	47	1.69091e-12	CCL12, CCL11, H2-Q7, CAPG, TNF, STX11, ACTG1, SYNCRIP, CCL9, RAB20, CCL7, CCL5, CCL4, CCL3, CCL2, IL12B, FLNB, GBP2, IL12RB1, CCL17, GBP4, GBP3, ACTR3, GBP6, GBP5, DAXX, EDN1, CCL22, GBP7, NOS2, CCL20, GBP9, STAT1, IRGM1, RPL13A, ACOD1, ASS1, GBP10, STAR, RPS6KB1, PDE12, ZYX, IGTP, CDC42EP2, VIM, GAPDH, TLR2	2555	122	20199	3.04563	1.106e-08	6.14459e-10	5.93417e-10
GO:0032760~positive regulation of tumor necrosis factor production	52	2.41818e-12	H2-T22, H2-K1, PTPRJ, SPN, IFIH1, AKAP12, IL12B, TNFRSF8, CCR7, EPHB2, JAK2, CCR2, FCER1G, H2-T10, RIPK2, ARID5A, CYBB, MIF, MMP8, TIRAP, TNFRSF1A, TLR1, IL1A, FCGR3, OAS2, IL23A, NCL, OAS3, MAPKAPK2, TMEM106A, H2-D1, TLR2, H2-Q6, H2-Q7, H2-Q4, OAS1A, OAS1B, PIK3R1, NOD2, THBS1, HSPD1, OAS1G, CCL4, CCL3, CCL2, CD14, STAT3, PTPN11, IL6, FCGR2B, H2-Q10, MYD88	2555	145	20199	2.83514	1.58173e-08	8.3249e-10	8.03981e-10
GO:0006915~apoptotic process	146	2.70361e-12	ERO1A, ERRFI1, GPR65, PDCD5, NOC2L, IFIT2, CCAR1, COMP, FAM162A, PEG10, ZC3H12A, TNFSF10, PIM1, PIM3, CHAC1, PGLYRP1, PHLDA1, ZBP1, DAXX, SP110, SHISA5, THOC1, MUL1, THOC6, NAIP2, PSME3, DDIT4, PPIF, TRIB3, S100A9, PPID, S100A8, PSMD10, SHC4, NOTCH1, HIF1A, SAV1, ZFP36L1, HCAR2, NUAK2, CHST11, BAG3, HMOX1, PMAIP1, BMF, MCL1, PLK3, XBP1, PRELID1, GADD45B, SIVA1, TNFRSF9, NEK6, RMDN3, BFAR, SERPINA…	2555	650	20199	1.77574	1.76843e-08	8.84216e-10	8.53936e-10
GO:0002218~activation of innate immune response	29	4.14448e-12	TRIM30B, TRIM30A, TRIM30D, TRIM30C, IFI213, IFI214, IFI211, CGAS, MNDAL, GBP2, GBP3, IFI208, ZBP1, HEXIM1, GBP5, IFI209, HSP90AA1, XRCC6, IFI206, IFI207, GBP7, IFI204, IFI205, IFI203, IFI203-PS, SFPQ, ZNFX1, TOMM70A, TLR7	2555	54	20199	4.24564	2.71089e-08	1.29091e-09	1.2467e-09
GO:0002181~cytoplasmic translation	44	4.38522e-12	RPL4, RPL3, RPL32, RPL12, RPLP0, RPL36A, RPL8, RPL10A, RPL9, RPL6, RPL7A, RPS15A, RPS16, RPS19, RPL36AL, RPS18, RPL14, RPL35, RPS2, RPL15, RPS27A, RPL18, RPS10, RPS13, ZC3H15, RPS12, RPL19, RWDD1, RPL41, RPS8, RPS5, RPS6, RPL13A, RPSA, RPS26, RPS25, RPL27A, RPL24, DRG2, RPL27, RPL29, RPL28, UBA52, RPS24	2555	112	20199	3.1058	2.86841e-08	1.30381e-09	1.25916e-09
GO:0042149~cellular response to glucose starvation	35	1.1778e-11	IFI213, IFI214, SLC2A1, IFI211, HIGD1A, RRP8, MNDAL, NUAK2, SESN2, ZC3H12A, PMAIP1, UPP1, YWHAG, IFI208, IFI209, XBP1, IFI206, IFI207, IFI204, HSPA5, CHKA, IFI205, IFI203, KICS2, ASNS, IFI203-PS, ITFG2, SLC7A5, TBL2, MYBBP1A, TRP53, PLIN2, ATF4, NFE2L2, CPEB4	2555	78	20199	3.54742	7.704e-08	3.34957e-09	3.23486e-09
GO:0019221~cytokine-mediated signaling pathway	53	3.46807e-11	TRAF3IP2, IL1RAP, IL27RA, NFKBIZ, IL12B, TNFSF11, JAK2, JAK3, JAK1, CCR2, PIRA13, RIPK2, IL1R1, PIRA12, IRAK3, OSMR, F3, TNFRSF1A, CSF2RB2, IL1A, TRAF6, IL1B, CD44, LILRA6, PIRA2, EBI3, IL4RA, IL20RB, CSF2RB, PIK3R1, PIRB, IL2RG, RELA, SOCS1, NUP85, CCL2, IL12RB1, ZC3H15, SH2B2, IL12RB2, STAT5A, IFNB1, STAT1, STAT2, STAT3, IL36G, INHBA, LILRB4A, LILRB4B, IIGP1, FOSL1, IL6, MYD88	2555	159	20199	2.63523	2.26846e-07	9.45192e-09	9.12824e-09
GO:0051028~mRNA transport	39	5.37323e-11	POM121, AHCTF1, NXT1, SEH1L, NUP188, SRSF1, HTT, NUP160, ZFP36L1, NXF1, ZFP36, NUP85, KHSRP, PEG10, HSF1, NUP62, TPR, MAGOH, NUP43, HNRNPA1, EIF4E, NUP214, NDC1, RANBP2, NCBP1, NUP210, ALYREF, THOC1, SUPT6, THOC3, NUTF2, MAGOHB, THOC5, THOC6, NUP93, DDX39B, THRAP3, NUP54, NUP98	2555	98	20199	3.14614	3.51463e-07	1.40585e-08	1.35771e-08
GO:0032731~positive regulation of interleukin-1 beta production	32	8.97047e-11	IFI213, IFI214, IFI211, NOD2, MEFV, TNF, MALT1, RELA, MNDAL, PANX1, CASP4, CCL3, NLRP3, CCR7, JAK2, IFI208, GBP5, EGR1, IFI209, IFI206, IFI207, IFI204, IFI205, RIPK2, IFI203, STAT3, IFI203-PS, IL6, TLR6, MYD88, TMEM106A, TLR2	2555	71	20199	3.56312	5.86758e-07	2.25676e-08	2.17948e-08
GO:0006396~RNA processing	33	9.34863e-11	TRUB1, TRUB2, FASTKD2, NOP2, RTCB, ADAR, NOL9, MRM3, SART3, EXOSC4, EXOSC10, PDCD11, SNRPD1, EXOSC9, SNRPD3, EXOSC3, EXOSC2, EXOSC1, SF3A1, UTP6, PNPT1, SSB, DIS3, LARP7, DNTTIP2, DDX54, TRNT1, LSM4, CHERP, RCL1, XAB2, DKC1, SUGP2	2555	75	20199	3.4785	6.11494e-07	2.26479e-08	2.18723e-08
GO:0006913~nucleocytoplasmic transport	31	1.3134e-10	POM121, NUP205, AHCTF1, NXT1, SEH1L, NUP188, CSE1L, IPO7, NUP160, IPO4, NUP85, NUP62, TPR, MLX, NUP43, RAE1, TNPO3, NUP214, NDC1, RANBP2, RANBP1, NPM1, NUP210, NUTF2, NUP153, RANGAP1, NUP93, RANGRF, NUP54, NUP98, RAN	2555	68	20199	3.60406	8.59093e-07	3.06819e-08	2.96312e-08
GO:0034097~response to cytokine	34	2.10689e-10	CD274, SP100, TRAF3IP2, SRF, PTGS2, TYMS, RELA, RELB, CXCL16, SERPINA3F, CCL5, NFKBIZ, ACP5, TIMP1, IL12RB2, MCL1, STAT1, STAT3, SERPINA3M, SERPINA3N, SERPINA3G, OSMR, SELE, PML, SERPINA3I, NFKB1, NFKB2, FOSL1, SELP, SYNJ1, SELL, MAPKAPK2, RARA, BCL2L1	2555	81	20199	3.31843	1.37812e-06	4.75212e-08	4.58939e-08
GO:0030593~neutrophil chemotaxis	34	3.10001e-10	CCL12, CXCL9, CCL11, C5AR1, CXCL1, TREM3, CXCL3, CXCL13, CXCL2, TREM1, CXCL5, LGALS3, CCL9, CCL7, CCL5, CCL4, CXCR2, SPP1, CCL3, PDE4B, CCL2, CCL17, VAV3, CCL22, FCER1G, CCL20, VAV1, CXCL10, CXCL11, FCGR3, JAML, IL1B, S100A9, S100A8	2555	82	20199	3.27796	2.02771e-06	6.75905e-08	6.52758e-08
GO:0042832~defense response to protozoan	24	5.00523e-10	IL10, GBP6, BATF2, TGTP2, CD40, GBP7, TGTP1, ARG1, GBP9, IL4RA, LYST, IIGP1, BATF, GM12250, IL6, GBP10, BCL3, IGTP, IL12B, IL12A, GBP2, GBP4, MYD88, GBP3	2555	45	20199	4.21636	3.27392e-06	1.0561e-07	1.01994e-07
GO:0045824~negative regulation of innate immune response	26	7.95578e-10	NLRX1, IFI213, IFI214, IFI211, CGAS, TNFAIP3, MNDAL, DHX58, BANF1, LYAR, TRIM21, IFI208, CCR1, IFI209, IFI206, IFI207, IFI204, IFI205, IFI203, ACOD1, MUL1, IRAK3, NMI, IFI203-PS, CACTIN, SMPDL3B	2555	53	20199	3.87826	5.20387e-06	1.62621e-07	1.57052e-07
GO:0071347~cellular response to interleukin-1	33	1.0029e-09	CEBPB, CCL12, CD40, CCL11, USP10, SAA3, SERPINE1, HIF1A, CXCL2, TANK, RELA, AKAP12, CCL9, CCL7, CCL5, CCL4, ZC3H12A, CFL1, CCL3, CCL2, CCL17, UPF1, EDN1, CCL22, CCL20, ACOD1, NFKB1, MAPK13, MAPK11, IL6, RBMXL1, IRF1, CACTIN	2555	81	20199	3.22083	6.55993e-06	1.98786e-07	1.91979e-07
GO:0000398~mRNA splicing, via spliceosome	53	1.0729e-09	EIF4A3, DDX41, USP39, PRPF19, EFTUD2, SART3, SNRPD1, CWC22, SNRPD3, TXNL4A, AQR, NCBP1, RBM19, PRPF40A, PRPF4, DDX39A, DDX39B, PRPF3, SRSF2, PPIE, SNRPA1, SNRPF, CACTIN, SNRPA, SF1, SNRPB, SF3B4, SF3B3, DHX8, SF3B6, U2AF1, SNU13, RNPC3, U2AF2, TRA2B, TRA2A, DHX38, HNRNPA1, SF3A3, HSPA8, SF3A1, PPIL1, PRPF38B, SF3A2, YJU2, MAGOHB, LSM4, LSM2, XAB2, PHF5A, RNPS1, PRPF31, HNRNPC	2555	173	20199	2.42197	7.01784e-06	2.06408e-07	1.99339e-07
GO:0043065~positive regulation of apoptotic process	93	1.70076e-09	TNFAIP8, B4GALT1, PDCD5, ADM, AHR, TNF, CCAR1, IFIT2, PIDD1, ING5, FAM162A, ADAMTSL4, C1QBP, TNFSF10, RACK1, CYP1B1, EMILIN2, TNFRSF8, TSPO, BCL2A1C, EMILIN1, CCN2, BCL2A1D, BCL2A1A, DNM1L, JAK2, PHLDA1, TGM2, EIF5A, ZBP1, DAXX, ANXA1, ENDOG, TNFRSF12A, RIPK2, DUSP1, SP110, RPS6, PAWR, PLA2G4A, SIAH1B, MMP9, LATS1, PLSCR1, ADAM17, SHQ1, IL1B, IRF1, EEF1E1, ATF6, PPID, IDO1, NOTCH1, TOMM40, DCUN1D…	2555	391	20199	1.88038	1.11246e-05	3.17847e-07	3.06962e-07
GO:0042273~ribosomal large subunit biogenesis	20	2.25469e-09	NPM1, NOP16, PAK1IP1, NIP7, WDR74, RPF2, NOC2L, SDAD1, TMA16, NLE1, GTPBP4, BOP1, EBNA1BP2, EIF6, MRTO4, RRS1, RPL14, SURF6, HEATR3, RSL24D1	2555	34	20199	4.6504	1.47478e-05	4.09665e-07	3.95635e-07
GO:0045944~positive regulation of transcription from RNA polymerase II promoter	231	2.404e-09	ATF1, TCERG1, EHF, SMARCB1, SPI1, EIF4A3, HNRNPU, RBPJ, BACH1, SPIC, IL4I1, ZMIZ2, CREB3L1, MYC, GPBP1, NAMPT, ZC3H12A, TNFSF11, JUNB, IER2, MED1, DAXX, IFRD1, IFI203-PS, RUNX1, JMJD6, IL23A, PREB, PFN1, ATF5, ATF6, ATF4, CASZ1, AIRE, PIK3R1, HIF1A, MNDAL, PLAC8, HELZ2, HIVEP1, HIVEP2, ZBED4, PPARGC1B, S100A10, STAT5A, EGR1, XRCC6, XBP1, EAF1, SMARCA5, LIF, INO80, SMARCA4, FOSL2, FOSL1, AGO2, PAF…	2555	1260	20199	1.44937	1.57245e-05	4.24989e-07	4.10435e-07
GO:0072332~intrinsic apoptotic signaling pathway by p53 class mediator	22	4.77002e-09	IFI208, IFI209, IFI206, IFI207, RRN3, IFI204, IFI205, IFI213, IFI214, IFI203, IFI211, SHISA5, IFI203-PS, PML, RRP8, MNDAL, HINT1, MYBBP1A, TRP53, ERCC2, PMAIP1, BAX	2555	42	20199	4.14107	3.12002e-05	8.21071e-07	7.92953e-07
GO:0006606~protein import into nucleus	39	6.15934e-09	CDKN1A, POM121, NOTCH1, TRAF3IP2, NUP188, CSE1L, ADAR, PIK3R1, PHB2, ELAVL1, IPO7, IPO4, IPO5, NUP85, CFL1, NUP62, TPR, KPNA6, HEATR3, KPNA2, TNPO3, KPNA1, NUP214, MED1, HSPA8, STAT3, NUTF2, NUP153, SNUPN, PML, MMP12, NFKBIA, NUP93, TRP53, BCL3, CRY2, RANGRF, NUP98, RAN	2555	113	20199	2.72851	4.02875e-05	1.03303e-06	9.97656e-07
GO:0032729~positive regulation of interferon-gamma production	35	8.58182e-09	H2-Q6, H2-Q7, H2-K1, H2-Q4, IL27, TNF, HSPD1, IL27RA, KLRK1, PDE4B, ABL2, IL12B, IL12A, CD244A, TRIM27, CD14, JAK2, IL12RB1, SLAMF1, IL12RB2, CCR2, RIPK2, IL1R1, ARID5A, ISG15, CYRIB, RUNX1, SLC7A5, IL23A, IL1B, BCL3, TNFSF9, TLR7, H2-Q10, H2-D1	2555	96	20199	2.88228	5.61321e-05	1.40334e-06	1.35528e-06
GO:0042981~regulation of apoptotic process	61	9.70186e-09	USP36, RBM25, TNFAIP8, SRA1, ACTB, ACTG1, MYC, RUVBL2, RUVBL1, CASP4, CCNL2, CCNL1, BCL2A1A, IFT57, JAK2, JAK3, KPNA1, TGM2, HSP90AA1, DAXX, APAF1, RIPK3, RIPK2, ACTL6A, THOC1, IRAK3, TRAF1, TNFRSF1A, NAIP2, LOX, TRAF3, TRAF6, MORF4L2, RARA, PPIF, ALPK2, BIRC2, BIRC3, NOD2, MALT1, PMAIP1, ABL2, BAK1, MCL1, EGR1, STYK1, CFLAR, CXCL10, RSL1D1, IL6, SELL, APEX1, TOMM70A, TRP53, BCL3, SERBP1, FAS, BA…	2555	225	20199	2.14332	6.34579e-05	1.5478e-06	1.4948e-06
GO:0070098~chemokine-mediated signaling pathway	24	1.75966e-08	CCR1, CCL12, CXCL9, CCL11, CCL22, CCL20, GPR35, CXCL1, CXCL3, CXCL13, CXCL2, CXCL5, CXCL10, CXCL11, CCL9, CCL7, CCL5, CCL4, CCRL2, CCL3, CCL2, ACKR1, CCL17, CCR2	2555	52	20199	3.64877	0.000115093	2.74046e-06	2.64661e-06
GO:0000463~maturation of LSU-rRNA from tricistronic rRNA transcript (SSU-rRNA, 5.8S rRNA, LSU-rRNA)	13	5.45169e-08	DDX18, NIFK, URB1, RPF2, WDR12, GTPBP4, FTSJ3, BOP1, PES1, ZNHIT6, RPL7L1, RPL35, RBM34	2555	17	20199	6.04552	0.000356532	8.29291e-06	8.00892e-06
GO:0050729~positive regulation of inflammatory response	32	5.9928e-08	PTGER4, CEBPB, SERPINE1, IFI35, MEFV, ADORA3, CASP4, NFKBIZ, CCL3, NLRP3, JAK2, LDLR, CCR2, ZBP1, STAT5A, ABCC1, OSM, GPR4, NMI, IL17RA, TNFRSF1A, NFKBIA, FABP4, TNIP1, IL1B, NINJ1, NAPEPLD, ADAM8, TLR6, S100A9, S100A8, TLR2	2555	89	20199	2.84249	0.000391912	8.90884e-06	8.60375e-06
GO:0098586~cellular response to virus	25	6.25994e-08	ADAR, ZC3HAV1, HIF1A, IFIH1, CCL5, ZC3H12A, NLRP3, IL12A, IKBKE, HSP90AA1, IFNB1, RIOK3, IRGM1, RRP1B, POU2F2, NFKB1, EXT1, MMP12, CXCL10, MAPK11, IL6, TOMM70A, IGTP, BAX, TLR7	2555	59	20199	3.34986	0.000409379	9.09918e-06	8.78757e-06
GO:0032496~response to lipopolysaccharide	51	7.01e-08	ADM, LITAF, TNF, CXCL5, AKAP12, NFKBIZ, ACP5, IL12A, CCR7, JAK2, PTGIR, EDN1, WFDC21, RPL13A, ACOD1, IRAK3, TIRAP, IL1A, ADAM17, SLPI, IL1B, MAPKAPK2, PELI1, TRIB1, S100A9, S100A8, TLR2, IDO1, PTGER4, CEBPB, NOTCH1, PTGER2, NOD2, PTGS2, CYP27B1, NOCT, HSF1, IL12RB2, VCAM1, GCH1, NOS2, STAT1, EIF2AK2, LILRB4A, SOD2, LILRB4B, FOSL2, NFKB2, NFKBIA, RPS6KB1, MYD88	2555	183	20199	2.20322	0.000458419	9.75584e-06	9.42174e-06
GO:0043123~positive regulation of I-kappaB kinase/NF-kappaB signaling	51	7.01e-08	CD40, TRIM30B, TRIM30A, TFRC, TRAF3IP2, TRIM30D, TRIM30C, LITAF, TNF, NUP62, TNFSF10, DHX15, FLOT1, TNFSF11, TRIM25, IKBKE, TRIM21, TGM2, EDN1, RIPK3, RIPK2, MUL1, TIRAP, TNFRSF1A, IL1A, CLEC4D, TRAF6, IL1B, PELI1, TRIM58, TLR6, ALPK1, GAPDH, BIRC2, TMEM106A, ANKRD17, RNF31, DDX1, DDX21, ZC3HAV1, NOD2, RELA, TIFA, FLNA, ABL2, FYN, CD74, TNFSF15, CFLAR, TNIP2, MYD88	2555	183	20199	2.20322	0.000458419	9.75584e-06	9.42174e-06
GO:0006457~protein folding	38	7.82833e-08	ERO1A, HSP90AB1, DNAJC25, CWC27, HSPD1, NUDCD2, GRPEL1, GRPEL2, CCT8, QSOX2, CCT7, CCT5, TXNDC5, CCT4, HSPA9, CCT3, RANBP2, CCT2, TRAP1, HSPA8, PPIL1, HSP90AA1, NUDC, HSPA4, PTGES3, AHSA1, P3H1, CCT6A, DNAJA3, CDC37, TCP1, DNAJA2, PPIF, PPIE, P4HB, PFDN4, PPID, ZPR1	2555	118	20199	2.5459	0.00051192	1.05203e-05	1.016e-05
GO:0034341~response to interferon-gamma	18	8.00725e-08	IFITM3, CD74, IFITM1, SP100, CD40, IFITM2, TGTP1, GCH1, STAT1, MEFV, CXCL16, BST2, CYP27B1, DNAJA3, CCL5, IFITM7, TRIM21, IFITM6	2555	33	20199	4.31219	0.000523617	1.05203e-05	1.016e-05
GO:0045727~positive regulation of translation	32	8.04178e-08	PIWIL2, EIF4A3, NAT10, RPS27L, THBS1, ELAVL1, RBM3, PTBP1, SYNCRIP, LARP1, SERP1, CYP1B1, ABCF1, EIF2B5, YTHDF1, NPM1, SSB, NSUN5, PRMT1, PYM1, LARP4, IL6, EIF6, DDX39B, RPS6KB1, CDK4, BCL3, AGO2, EIF3E, VIM, EIF3D, EIF4G2	2555	90	20199	2.81091	0.000525874	1.05203e-05	1.016e-05
GO:0032259~methylation	51	8.458e-08	SUV39H2, PRDM4, TRMO, RRP8, SPOUT1, FBL, DNMT3L, NTMT1, DNMT3B, VCPKMT, BUD23, KMT5A, METTL16, CMTR1, CMTR2, PRMT6, PRMT5, PRMT7, NSUN4, NSUN5, METTL1, DIMT1, PRMT1, METTL2, NSUN2, PRMT3, FTSJ3, METTL22, MTAP, RNMT, SMYD5, DOT1L, NOP2, TYMS, MRM3, EMG1, TGS1, SMYD2, DPH5, METTL6, TRMT10C, SETDB2, SETD1A, TRMT1, EEF1AKMT4, CARM1, TRMT5, PEMT, TRMT11, TRMT61A, EEF1AKMT1	2555	184	20199	2.19125	0.000553085	1.08478e-05	1.04763e-05
GO:0032728~positive regulation of interferon-beta production	23	9.54018e-08	ARRDC4, HSP90AA1, RIOK3, OAS1A, PTPN11, ISG15, OAS1B, ZC3HAV1, OAS1G, IFIH1, POLR3A, OAS2, POLR3C, OAS3, IRF1, POLR3D, TOMM70A, IRF7, FLOT1, POLR3G, TLR7, TRIM56, TLR2	2555	52	20199	3.49674	0.000623829	1.20004e-05	1.15895e-05
GO:0030224~monocyte differentiation	17	1.02688e-07	IFI208, MED1, IFI209, IFI206, IFI207, IFI204, CSF1, IFI205, PDE1B, IFI213, IFI214, IFI203, IFI211, IFI203-PS, THOC5, MNDAL, FASN	2555	30	20199	4.47988	0.000671454	1.26732e-05	1.22392e-05
GO:0008285~negative regulation of cell proliferation	88	1.05385e-07	IFITM3, BTG3, CDKN1A, IFITM1, SMARCB1, TES, PDCD5, ADM, PTPRJ, IFI35, TNF, FGF2, IFIT3, CDH5, ING5, MTBP, ADORA3, FTH1, NUP62, CYP1B1, JAK2, IL10, TGIF1, ZFP777, KLF13, DUSP1, GTPBP4, WDR77, RUNX1, IL1A, ADORA2A, ADORA2B, IL1B, RARA, NUPR1, EEF1E1, ATF5, OPTN, TLR2, PTGES, HDAC4, GGNBP2, NOTCH1, SLFN2, SLFN1, SRF, ZFP503, SLFN3, PTGS2, THBS1, SAV1, TBRG1, CYP27B1, BRIP1, SMYD2, HMOX1, BAK1, CDKN2…	2555	394	20199	1.76573	0.000689083	1.27652e-05	1.2328e-05
GO:0032720~negative regulation of tumor necrosis factor production	27	1.58859e-07	ILRUN, PTGER4, CLEC4A1, ERRFI1, TRIM30A, GSTP3, TNFAIP3, NOD2, IL27RA, HSF1, ZC3H12A, TSPO, ACP5, TRIM27, SLAMF1, IL10, ARG2, IRAK3, LILRB4A, LILRB4B, CD24A, SELENOS, BCL3, RARA, TLR6, CACTIN, GPR18	2555	70	20199	3.04933	0.00103856	1.88927e-05	1.82457e-05
GO:0060337~type I interferon signaling pathway	17	1.87267e-07	HDAC4, IFITM3, IFITM1, IFITM2, IFNB1, STAT1, STAT2, OAS1A, OAS1B, OAS1G, IFIH1, OAS2, IRF7, IFITM7, MYD88, JAK1, IFITM6	2555	31	20199	4.33537	0.00122416	2.18735e-05	2.11244e-05
GO:0045814~negative regulation of gene expression, epigenetic	22	2.16504e-07	IFI208, HDAC4, SUV39H2, IFI209, IFI206, IFI207, IFI204, IFI205, SMYD5, IFI213, MORC2A, IFI214, IFI203, IFI211, PPHLN1, IFI203-PS, MACROH2A1, HDAC6, MNDAL, TASOR2, DNMT3B, TRIM27	2555	50	20199	3.4785	0.00141515	2.48448e-05	2.39939e-05
GO:0042130~negative regulation of T cell proliferation	28	2.65693e-07	CD86, RIPOR2, CD274, CEBPB, H2-T22, SDC4, SLFN1, H2-Q6, CD80, H2-Q7, H2-K1, H2-Q4, IL20RB, SPN, ZC3H12D, IL4I1, BTLA, H2-T10, ARG1, PAWR, PDCD1LG2, LILRB4A, LILRB4B, IL2RA, PELI1, H2-Q10, H2-D1, IDO1	2555	76	20199	2.91262	0.00173639	2.94559e-05	2.84472e-05
GO:0006919~activation of cysteine-type endopeptidase activity involved in apoptotic process	28	2.65693e-07	RPS27L, TNF, HSPD1, PIDD1, FAM162A, MYC, RACK1, NLRP3, PMAIP1, BAK1, JAK2, IFT57, XDH, EGLN3, APAF1, TNFSF15, STAT1, SLC11A2, MUL1, F3, PML, LCK, DNAJA3, BAX, PDCD2, ANP32B, S100A9, S100A8	2555	76	20199	2.91262	0.00173639	2.94559e-05	2.84472e-05
GO:0001732~formation of cytoplasmic translation initiation complex	12	3.0688e-07	EIF3M, EIF5, EIF3L, EIF3I, EIF3G, EIF3E, EIF3J1, EIF2S2, EIF3C, EIF3D, EIF3A, EIF3B	2555	16	20199	5.92926	0.00200529	3.3455e-05	3.23093e-05
GO:0002183~cytoplasmic translational initiation	10	3.52782e-07	EIF2B5, EIF4A1, EIF2B4, EIF2B3, EIF3M, EIF2B2, EIF3I, EIF2S3X, EIF2S2, EIF2B1	2555	11	20199	7.18698	0.00230489	3.78286e-05	3.65332e-05
GO:0045766~positive regulation of angiogenesis	45	5.00379e-07	ECM1, CD40, CCL11, HSPB6, NOTCH4, SERPINE1, C5AR1, ADM, THBS1, HIF1A, FGF2, PIK3R6, HK2, C3, MYDGF, CDH5, LGALS3, CCL5, ZC3H12A, CXCR2, C3AR1, HMOX1, CYP1B1, EMILIN2, EMILIN1, SASH1, XBP1, ANGPT2, SPHK1, ERAP1, STAT3, CYBB, F3, MMP9, PGF, RUNX1, TNFRSF1A, IL1A, LRG1, WNK1, IL1B, NINJ1, AGO2, HC, NFE2L2	2555	162	20199	2.19602	0.00326763	5.279e-05	5.09822e-05
GO:2000117~negative regulation of cysteine-type endopeptidase activity	12	7.69544e-07	IFI208, IFI209, IFI206, IFI207, IFI204, IFI205, IFI213, IFI214, IFI203, IFI211, IFI203-PS, MNDAL	2555	17	20199	5.58048	0.00502094	7.86498e-05	7.59564e-05
GO:0030490~maturation of SSU-rRNA	12	7.69544e-07	NOP14, NOB1, RPS19, UTP4, RIOK3, WDR3, TSR3, RIOK2, SRFBP1, SNU13, NOL11, RIOK1	2555	17	20199	5.58048	0.00502094	7.86498e-05	7.59564e-05
GO:0043066~negative regulation of apoptotic process	127	8.6087e-07	IL1RN, TFRC, GIMAP5, PHB2, TNF, IFIT3, COMP, LGALS3, CLEC5A, PIM1, PROK2, PIM3, IER3, MED1, DAXX, RPS6, WDR73, MIF, ATAD3A, THOC6, NAIP2, POR, ADAM17, NCL, PPIF, NUPR1, ATF5, PSMD10, HPN, PSEN2, PIK3R1, HIGD1A, HIF1A, PLAC8, PRDX5, NUAK2, CHST11, BAG3, MCL1, PLK3, XBP1, PRELID1, NIBAN2, HSPA5, WFS1, PLK2, EIF2AK2, ASNS, BFAR, PA2G4, NFKB1, SMARCA4, IL6, DAB2, COPS5, BCL6, TRP53, NDUFAF4, BCL3, HY…	2555	657	20199	1.52819	0.00561513	8.663e-05	8.36633e-05
GO:0035455~response to interferon-alpha	10	1.25144e-06	IFITM3, BST2, PLSCR1, IFITM1, IFITM2, TGTP1, EIF2AK2, ADAR, IFITM7, IFITM6	2555	12	20199	6.58806	0.00815228	0.000124026	0.000119778
GO:0032480~negative regulation of type I interferon production	16	1.32515e-06	ILRUN, GBP7, DDX56, IRGM1, ACOD1, PTPN11, NMI, RNF125, NPLOC4, DHX58, IGTP, BANF1, SIGLEC1, TRIM27, XAF1, GBP3	2555	31	20199	4.08035	0.00863034	0.00012937	0.00012494
GO:0000027~ribosomal large subunit assembly	13	1.58387e-06	NOP2, RPLP0, PPAN, RPF2, NLE1, RPL6, MRPL20, BOP1, MRTO4, RRS1, RPL24, BRIX1, MDN1	2555	21	20199	4.89399	0.0103066	0.00015147	0.000146283
GO:0007249~I-kappaB kinase/NF-kappaB signaling	26	1.59783e-06	NOD2, TNF, TANK, MALT1, RELA, RELB, TIFA, ABL2, TNFSF11, FYN, AZI2, EDN1, RIPK3, RIPK2, TIRAP, NFKB1, NFKB2, NFKBIA, TNIP2, TRAF6, IRF1, IL1B, BCL3, ADAM8, TLR7, MYD88	2555	73	20199	2.81572	0.010397	0.00015147	0.000146283
GO:0051726~regulation of cell cycle	57	1.63364e-06	RIPOR2, CDKN1A, HSP90AB1, JADE3, SGF29, FGF2, ACTB, ACTG1, ING5, MTBP, RASSF1, RUVBL2, RUVBL1, WDR5, PCLAF, RACK1, CCNL2, CCNL1, JUNB, NUP214, ACTL6A, VASH1, KAT2A, SFPQ, TFDP1, MORF4L2, IRF1, BIRC2, BIRC3, USP16, SLFN1, DOT1L, TXLNG, PPM1G, TBRG1, PES1, E2F4, BAK1, E2F5, HSPA8, NPM1, PNPT1, GADD45B, GADD45A, WFS1, STAT3, INO80, WDR12, PML, GADD45G, PER2, BOP1, COPS5, CDK4, TRP53, BAX, TARDBP	2555	235	20199	1.91755	0.0106288	0.000152652	0.000147424
GO:0050821~protein stabilization	52	1.92896e-06	USP36, HSP90AB1, MTRR, ZFP207, PTGES3-PS, IFI30, PHB2, RASSF1, TMEM88, PIM1, FLOT1, CCT3, CCT2, HSP90AA1, P3H1, MUL1, GTPBP4, CDC37, TCP1, IGTP, RABL3, PFN1, GAPDH, TELO2, WIZ, PIK3R1, SAV1, HSPD1, TBRG1, NCLN, BAG5, BAG3, DVL1, FLNA, CCT8, CCT7, CCT5, CCT4, CD74, NPM1, WFS1, PTGES3, SEC16A, SYVN1, IRGM1, PML, CCT6A, TNIP2, TRP53, DNAJA3, PIN1, NAA15	2555	208	20199	1.97642	0.0125381	0.000177709	0.000171623
GO:0071356~cellular response to tumor necrosis factor	41	2.23163e-06	CCL12, CD40, CCL11, THBS1, YBX3, TANK, RELA, ZFP36L1, AKAP12, CCL9, ZFP36, CCL7, CCL5, OCSTAMP, CCL4, ZC3H12A, CFL1, CCL3, CCL2, CYP1B1, CCL17, GBP3, ACTR3, EDN1, CCL22, VCAM1, CCL20, ACOD1, GFER, NFKB1, ASS1, NFKBIA, IL6, KAT2A, FABP4, IRF1, GPD1, CACTIN, BIRC2, BIRC3, NFE2L2	2555	149	20199	2.17539	0.0144911	0.000202738	0.000195795
GO:1904851~positive regulation of establishment of protein localization to telomere	9	2.29617e-06	CCT6A, CCT3, CCT2, DKC1, TCP1, CCT8, CCT7, CCT5, CCT4	2555	10	20199	7.11511	0.014907	0.000205743	0.000198697
GO:0097202~activation of cysteine-type endopeptidase activity	14	2.41954e-06	IFI208, IFI209, IFI206, IFI207, IFI204, IFI205, RIPK2, IFI213, IFI214, IFI203, IFI211, IFI203-PS, MNDAL, BAK1	2555	25	20199	4.42718	0.0157016	0.000213867	0.000206543
GO:0032543~mitochondrial translation	30	2.77909e-06	FASTKD2, MRPS34, MRPL19, MRPS12, MRPL38, MRPL16, MRPL17, MRPS10, MRPL15, MRPS30, MRPL12, MRPL54, MRPL20, MRPL3, MRPL2, CHCHD1, PTCD3, RARS2, GADD45GIP1, MRPS27, MRPS22, MRPS18B, MRPS2, MRPL47, MRPL45, MRPS7, MRPL21, MRPL30, MRPL52, MRPL50	2555	94	20199	2.52309	0.0180139	0.000242374	0.000234074
GO:0006417~regulation of translation	42	3.01146e-06	PIWIL2, PPP1R15B, NOLC1, TYMS, BZW2, BZW1, ELAVL1, ZFP36L1, RBM3, PAIP2B, LARP1, TCOF1, MAGOH, RACK1, EIF4EBP1, EIF4E, PTCD3, MRPS27, ZFP598, NCBP1, IFRD2, NGDN, PYM1, RPL13A, PA2G4, EIF2S1, MIF4GD, PUM3, PKM, RPS6KB1, THRAP3, AGO2, SERBP1, GEMIN5, ABCE1, GAPDH, CPEB2, S100A9, KBTBD8, EIF4G2, EIF4G1, CPEB4	2555	156	20199	2.12845	0.0195053	0.000259184	0.000250308
GO:0002230~positive regulation of defense response to virus by host	16	3.56654e-06	HSP90AA1, TRAF3IP2, DTX3L, STAT1, CGAS, IL27, PARP9, PML, IL23A, TREML4, CCL5, TOMM70A, ZC3H12A, IL12B, ERCC6, IL12RB1	2555	33	20199	3.83305	0.0230587	0.000298019	0.000287813
GO:0000470~maturation of LSU-rRNA	10	3.60754e-06	RSL1D1, RPL7A, EIF6, MAK16, NOP2, NHP2, SNU13, RPF2, RPL10A, RRP15	2555	13	20199	6.08129	0.0233207	0.000298019	0.000287813
GO:0035456~response to interferon-beta	10	3.60754e-06	IFITM3, BST2, PLSCR1, IFITM1, IFITM2, STAT1, XAF1, IFITM7, IKBKE, IFITM6	2555	13	20199	6.08129	0.0233207	0.000298019	0.000287813
GO:0032695~negative regulation of interleukin-12 production	12	3.68273e-06	IL10, C1QBP, ACP5, CCR7, IRAK3, NOD2, MEFV, THBS1, JAK3, NFKB1, SLAMF1, TLR2	2555	19	20199	4.99306	0.023801	0.000298019	0.000287813
GO:0071345~cellular response to cytokine stimulus	19	3.69049e-06	ABCA1, STAT5A, CSF3, TRAF3IP2, NOS2, STAT1, STAT3, NFKB1, IL17RA, NFKBIA, PLSCR1, NLRP12, HAX1, SOCS1, KHSRP, TRAF6, NFKBIZ, CCR7, JAK3	2555	45	20199	3.33795	0.0238505	0.000298019	0.000287813
GO:0034142~toll-like receptor 4 signaling pathway	17	3.79333e-06	LYN, RIPK2, OAS1A, OAS1B, NMI, ECSIT, SCIMP, RELA, TIRAP, OAS1G, NFKBIA, TRAF3, TNIP3, TRAF6, CD14, PIK3AP1, MYD88	2555	37	20199	3.63234	0.0245069	0.000302587	0.000292225
GO:0032602~chemokine production	11	3.97746e-06	EXT1, USP25, RIPK2, NFKBIZ, TREM3, LILRB4A, TREM1, NFKB1, MYD88, TLR2, FOSL2	2555	16	20199	5.43515	0.0256811	0.000309721	0.000299115
GO:0001522~pseudouridine synthesis	11	3.97746e-06	TRUB1, TRUB2, DKC1, RPUSD2, PUS1, GAR1, NAF1, PUSL1, PUS7, PUS7L, NOP10	2555	16	20199	5.43515	0.0256811	0.000309721	0.000299115
GO:0060339~negative regulation of type I interferon-mediated signaling pathway	15	5.14653e-06	STAT2, NLRC5, OAS1A, MUL1, ADAR, ISG15, OAS1B, SAMHD1, USP18, OAS1G, MMP12, OAS3, TTLL12, CACTIN, PTPN2	2555	30	20199	3.95284	0.0331032	0.00039604	0.000382478
GO:0000184~nuclear-transcribed mRNA catabolic process, nonsense-mediated decay	18	5.66201e-06	UPF1, NCBP1, EIF4A3, PYM1, SMG9, MAGOHB, SMG7, SMG8, SMG5, EXOSC10, THRAP3, ZC3H12A, MAGOH, ETF1, RNPS1, EIF3E, PABPC1, DCP1A	2555	42	20199	3.38815	0.0363579	0.000430642	0.000415895
GO:0032755~positive regulation of interleukin-6 production	33	6.6968e-06	NOD2, IL1RAP, TNF, RELA, HSPD1, IFIH1, CD74, XBP1, FCER1G, NOS2, RIPK2, STAT3, ARID5A, IL36G, PTPN11, POU2F2, SCIMP, TIRAP, IL17RA, MAPK13, TLR1, IL1A, IL6, ADORA2B, TRAF6, IL1B, NCL, TNFSF9, TLR7, TLR6, MYD88, TMEM106A, TLR2	2555	113	20199	2.30874	0.0428584	0.000503492	0.000486249
GO:0006405~RNA export from nucleus	12	7.24585e-06	NUP214, NXF1, POM121, NXT1, NUP188, ALYREF, NUP62, XPO5, TPR, NUP153, NUP98, RAE1	2555	20	20199	4.74341	0.0462897	0.000538581	0.000520137
GO:0010332~response to gamma radiation	15	8.29354e-06	APOBEC1, TIGAR, DCUN1D3, SOD2, CXCL2, PML, IL1A, PNP, CCL7, TRP53, MYC, CCL2, BAX, BAK1, ERCC6	2555	31	20199	3.82533	0.0528031	0.000609529	0.000588655
GO:0042590~antigen processing and presentation of exogenous peptide antigen via MHC class I	11	8.5602e-06	FCGR1, CLEC4A1, FCGR3, FCER1G, H2-Q6, H2-Q7, H2-K1, H2-Q4, IFI30, H2-D1, H2-Q10	2555	17	20199	5.11544	0.0544538	0.000622137	0.000600831
GO:0048026~positive regulation of mRNA splicing, via spliceosome	17	8.66043e-06	SF3B4, PRMT5, HSPA8, DAZAP1, NCBP1, EIF4A3, PRPF19, PRDX6, WDR77, RBM3, RBMXL1, THRAP3, TRA2B, NCL, TRA2A, SLIRP, NUP98	2555	39	20199	3.44606	0.0550735	0.000622504	0.000601186
GO:0097398~cellular response to interleukin-17	10	8.96105e-06	CXCL10, SOCS3, IL6, TRAF3IP2, IL1B, STAT3, SRSF1, NFKBIZ, CXCL1, NFKB1	2555	14	20199	5.64691	0.0569298	0.000637111	0.000615293
GO:0006446~regulation of translational initiation	13	1.00898e-05	EIF5B, PPP1R15B, NCBP1, BZW2, BZW1, MIF4GD, EIF1, EIF5, ALKBH1, EIF4EBP1, EIF4G2, EIF4G1, EIF3B	2555	24	20199	4.28224	0.063867	0.000709649	0.000685347
GO:0001666~response to hypoxia	51	1.18123e-05	TFRC, CITED2, SLC2A1, ADM, HIF3A, TNF, HK2, TXN2, LONP1, DNMT3B, CD38, CCR2, ADSL, EDN1, APAF1, SLC11A2, PGF, IL1A, F7, ADAM17, MMP14, DDIT4, TFAM, ANGPTL4, BIRC2, TLR2, SRF, PSEN2, KCNA5, HIF1A, TM9SF4, PDLIM1, SCFD1, UCP2, HMOX1, CCL2, EGR1, EGLN3, EGLN2, VCAM1, ANGPT2, NOS2, LIF, MTHFR, SOD2, PML, FOSL2, CD24A, ERCC2, PIN1, HYOU1	2555	215	20199	1.8753	0.0743551	0.000813388	0.000785533
GO:0006935~chemotaxis	37	1.18135e-05	RIPOR2, CCL12, CXCL9, CCL11, C5AR1, FPR1, CXCR5, CXCL1, FPR2, CXCL3, CXCL13, CXCL2, CXCL5, CXCL16, CCL9, CCL7, NUP85, CCL5, CCL4, CXCR2, CCRL2, CCL3, RAC2, C3AR1, PROK2, CCL2, CCR7, CCL17, CCR2, CCR1, CCL22, CCL20, CXCL10, CXCL11, NINJ1, S100A9, S100A8	2555	137	20199	2.13511	0.0743623	0.000813388	0.000785533
GO:0042102~positive regulation of T cell proliferation	25	1.26023e-05	CD86, CD274, TFRC, CD80, ITGAL, SLC7A1, SPN, PNP, CCL5, IL12B, IL12A, CCR7, JAK2, JAK3, STAT5A, CD209E, ANXA1, VCAM1, PDCD1LG2, IL6, IL23A, TRAF6, DNAJA3, IL1B, IL2RA	2555	76	20199	2.60055	0.0791259	0.000858661	0.000829256
GO:0007623~circadian rhythm	31	1.29974e-05	SUV39H2, PRF1, TYMS, TNF, EGFR, PROKR1, HTR7, MAT2A, NFIL3, NOCT, NAMPT, PROK2, NOS2, HOMER1, IMPDH2-PS, ASS1, PER2, F7, STAR, THRAP3, ID2, TRP53, IMPDH2, KLF9, CRY2, BHLHE40, CRY1, TIMELESS, FAS, ATF5, ATF4	2555	106	20199	2.31204	0.0815027	0.000876451	0.000846437
GO:0071479~cellular response to ionizing radiation	20	1.321e-05	IFI208, IFI209, IFI206, CDKN1A, IFI207, IFI204, IFI205, GADD45A, IFI213, IFI214, IFI203, IFI211, INO80, IFI203-PS, TANK, SPIDR, MNDAL, EEF1D, TRP53, INTS7	2555	53	20199	2.98327	0.082779	0.000881697	0.000851503
GO:0051092~positive regulation of NF-kappaB transcription factor activity	37	1.66956e-05	RNF31, TRIM30B, CD40, TRIM30A, TFRC, TRIM30D, TRIM30C, NOD2, IL1RAP, TNF, MALT1, RELA, IL18RAP, DHX33, NLRP3, TRIM25, TNFSF11, LRRFIP1, TRIM21, NPM1, RIPK3, RIPK2, SPHK1, EIF2AK2, IRAK3, TRAF1, CFLAR, TIRAP, PSMA6, SLCO3A1, TRAF6, CARM1, IL1B, TRIM58, TLR6, MYD88, TLR2	2555	139	20199	2.10439	0.103455	0.00110309	0.00106532
GO:0043124~negative regulation of I-kappaB kinase/NF-kappaB signaling	22	1.72145e-05	NLRX1, STAT1, USP10, RIOK3, PPM1N, IRGM1, TNFAIP3, LILRB4A, OLFM4, LILRB4B, TANK, NFKBIA, NLRP12, TNIP1, TNIP2, TNIP3, DNAJA3, ZC3H12A, IGTP, CACTIN, AZI2, OPTN	2555	63	20199	2.76071	0.106493	0.001126	0.00108744
GO:0043392~negative regulation of DNA binding	17	1.84582e-05	ILRUN, IFI208, IFI209, IFI206, SP100, IFI207, IFI204, IFI205, IFI213, GZMA, IFI214, IFI203, IFI211, IFI203-PS, MNDAL, ID2, JAK2	2555	41	20199	3.27796	0.113732	0.0011954	0.00115446
GO:0042742~defense response to bacterium	54	1.87707e-05	NCF1, H2-K1, HP, CXCL13, RBPJ, TNF, LYST, SPN, ADAMTS4, CASP7, CASP4, DHX15, PGLYRP1, IL10, GBP6, GBP5, GBP7, FCER1G, RIPK2, TNFRSF1A, FCGR1, NAIP2, CLEC4D, SLPI, VGF, OAS2, OAS3, IGTP, CLEC4E, ANKRD17, RNF31, CEBPB, OAS1A, OAS1B, LPO, FPR2, NOD2, OAS1G, PLAC8, RNF213, SLAMF8, GBP2, GSDMC4, GBP3, NOS2, IFNB1, IRGM1, GZMB, ISG15, GM12250, ZNFX1, BCL3, LCN2, MYD88	2555	236	20199	1.80893	0.115542	0.00120371	0.00116249
GO:0010575~positive regulation of vascular endothelial growth factor production	14	1.93014e-05	STAT3, C5AR1, PTGS2, HIF1A, RELA, C3, IL1A, IL6, ADORA2B, IL1B, C3AR1, CYP1B1, HC, ATF4	2555	29	20199	3.81653	0.118607	0.001219	0.00117726
GO:0006351~transcription, DNA-templated	31	1.93818e-05	TCERG1, CEBPB, CEBPD, AFF1, RELA, NFIL3, POLR2A, MYC, POLR2C, GPBP1, POLR2F, POLR2H, HIVEP2, POLR2L, TEAD4, STAT1, GTF2H1, INO80, XAB2, COL4A2, POLR3C, POLR1A, MTF1, POLR1B, POLR1C, POLR3E, POLR1D, TCEA1, POLR1E, TAF4B, POLR3H	2555	108	20199	2.26922	0.11907	0.001219	0.00117726
GO:0002548~monocyte chemotaxis	16	1.96061e-05	CCL12, CCL11, CCL22, ANXA1, CCL20, LGALS3, CCL9, CCL7, RPS19, CCL5, CCL4, CCL3, CCL2, TNFSF11, CCL17, CCR2	2555	37	20199	3.41867	0.120362	0.00122136	0.00117954
GO:0045454~cell redox homeostasis	15	2.00045e-05	TXN1, ERO1A, EGLN2, TXNRD3, SLC2A10, TXNRD1, GSR, PRDX6, TXN2, IL6, PRDX5, SELENOS, APEX1, NFE2L1, NFE2L2	2555	33	20199	3.59349	0.122651	0.00123443	0.00119215
GO:0042127~regulation of cell proliferation	45	3.25761e-05	CXCL9, NOTCH1, PTGER2, SERPINE1, IL4RA, SLC7A11, PTGS2, HIF1A, TNF, EGFR, SAV1, CHST11, EMILIN2, EMILIN1, E2F4, JUNB, S100A11, APOBEC1, STAT5A, EGLN3, ANXA1, KSR1, NOS2, STAT1, STAT2, TNFRSF9, MBD2, STAT3, PLA2G4A, MIF, GNL3, NFKBIA, CXCL10, SQLE, IL6, CXCL11, RNF126, CDK6, BCL6, TRP53, RIOX2, FAS, PIN1, BIRC6, MYD88	2555	188	20199	1.89232	0.191912	0.00198624	0.00191822
GO:0048661~positive regulation of smooth muscle cell proliferation	26	3.27953e-05	HDAC4, PIK3R1, HMGCR, PTGS2, THBS1, HIF1A, FGF2, TNF, EGFR, MYC, CCL5, NAMPT, C3AR1, HMOX1, KCNN4, TGM2, EGR1, EDN1, STAT1, IL6, NR4A3, RPS6KB1, TRAF6, ID2, MYD88, HBEGF	2555	85	20199	2.41821	0.19307	0.00198624	0.00191822
GO:2000234~positive regulation of rRNA processing	8	4.33746e-05	UTP15, DIMT1, HEATR1, WDR75, RIOK2, BUD23, RIOK1, WDR43	2555	10	20199	6.32454	0.247022	0.00260287	0.00251374
GO:0006952~defense response	35	4.45906e-05	CXCL9, CXCL1, NOD2, CXCL3, CXCL13, CXCL2, TNF, CXCL5, RELA, GM12185, HSF1, STAT5A, CD74, TGTP2, TGTP1, IFNB1, STAT1, STAT2, STAT3, CYBB, IRGM1, TAP1, ACOD1, IFI47, IIGP1, TAPBP, TNFRSF1A, TLR1, CXCL10, CXCL11, F830016B08RIK, IGTP, FCGR2B, TLR2, IDO1	2555	134	20199	2.06492	0.252988	0.00264942	0.00255869
GO:0001836~release of cytochrome c from mitochondria	13	4.49603e-05	SOD2, TIMM50, GGCT, TRP53, PMAIP1, BAX, BCL2A1C, BCL2A1D, BAK1, BCL2A1A, DNM1L, BCL2L1, MCL1	2555	27	20199	3.80644	0.254792	0.00264942	0.00255869
GO:1900745~positive regulation of p38MAPK cascade	14	4.58934e-05	SPI1, GADD45B, NCF1, GADD45A, SPHK1, GADD45G, IL1B, ZC3H12A, RELL1, KCNN4, XDH, MET, SASH1, CCR2	2555	31	20199	3.5703	0.259327	0.00266112	0.00256999
GO:0019885~antigen processing and presentation of endogenous peptide antigen via MHC class I	9	4.6053e-05	H2-Q6, H2-Q7, H2-K1, H2-Q4, TAP2, TAP1, H2-D1, H2-Q10, TAPBP	2555	13	20199	5.47316	0.260099	0.00266112	0.00256999
GO:0070534~protein K63-linked ubiquitination	21	4.63795e-05	ARRDC4, TRIM30B, TRIM30A, ZFP598, TRIM30D, TRAF3IP2, TRIM30C, PNKP, BFAR, TRAF1, PRPF19, RNF4, RNF126, RNF213, TRAF3, TRAF6, PELI1, UBE2O, TRIM27, TRIM21, TRIM56	2555	62	20199	2.67773	0.261678	0.00266112	0.00256999
GO:0001525~angiogenesis	62	4.70795e-05	NRP2, ECM1, CLIC4, ITGA2B, SERPINE1, TNFAIP2, UBP1, HIF3A, RBPJ, FGF2, ACTG1, MYDGF, ESM1, ANPEP, ZC3H12A, CYP1B1, PROK2, CCN2, EPHB2, CCR2, VAV3, MED1, TNFRSF12A, ANXA2, CEMIP2, VASH1, PGF, MMP14, COL4A2, COL4A1, NCL, NINJ1, RHOJ, MMP19, ADAM8, ITGA5, ANGPTL4, HBEGF, CCL12, NOTCH1, PDGFA, PRKX, PTGS2, HIF1A, THBS1, PIK3R6, RASIP1, RNF213, HMOX1, FLNA, CCL2, CCDC134, NUS1, SEMA4A, XBP1, GPR15, AN…	2555	292	20199	1.6786	0.265051	0.0026778	0.00258609
GO:0032088~negative regulation of NF-kappaB transcription factor activity	24	5.11223e-05	PSMD10, SPI1, SIVA1, GFI1, NLRC5, TNFAIP3, ACOD1, IRAK3, NOD2, PARP10, NFKBIA, NLRP12, TRAF3, DNAJA3, ADORA3, ZC3H12A, BCL3, PELI1, TAX1BP1, CYP1B1, NLRP3, CACTIN, TRIM21, CD200	2555	77	20199	2.46411	0.284232	0.00288268	0.00278396
GO:0034976~response to endoplasmic reticulum stress	29	5.52893e-05	ERO1A, PPP1R15B, CEBPB, ATF6B, PIK3R1, NOD2, SGF29, THBS1, HERPUD1, FLOT1, DNM1L, EIF2B5, PTPN1, XBP1, HSPA5, WFS1, SEC16A, EIF2S1, UFM1, GORASP2, TRIB3, NHLRC1, HYOU1, P4HB, TARDBP, ATF6, NFE2L1, ATF4, NFE2L2	2555	103	20199	2.22587	0.303479	0.003091	0.00298515
GO:0032635~interleukin-6 production	15	6.40838e-05	NLRX1, FCER1G, RIPK2, PSEN2, IL19, IL36G, NOD2, TNF, RABGEF1, IL18RAP, IL1B, TLR7, AZI2, MYD88, TLR2	2555	36	20199	3.29403	0.342418	0.00355231	0.00343066
GO:0071456~cellular response to hypoxia	36	6.61197e-05	ERO1A, SUV39H2, NOTCH1, CITED2, HILPDA, STC1, MIEF1, HIF3A, PTGS2, HIGD1A, PHB2, HIF1A, ZFP36L1, BRIP1, FAM162A, MYC, MLST8, PGK1, EIF4EBP1, HMOX1, DNM1L, EGLN3, EDN1, TIGAR, EGLN2, INHBA, CFLAR, TBL2, TRP53, ADAM8, HYOU1, P4HB, MGARP, CPEB2, ATF4, NFE2L2	2555	142	20199	2.00426	0.351117	0.00363436	0.0035099
GO:0032722~positive regulation of chemokine production	19	6.76602e-05	EGR1, CD74, RIPK2, AIRE, IL4RA, EIF2AK2, TNF, MCOLN2, IL6, ADAM17, ADORA2B, P2RY2, IL1B, CHIL3, FFAR2, TLR7, HC, MYD88, TLR2	2555	54	20199	2.78163	0.357623	0.00368804	0.00356174
GO:0000387~spliceosomal snRNP assembly	13	6.96494e-05	PRMT5, TSSC4, PRMT7, LSM4, WDR77, SART3, SNRPD1, STRAP, GEMIN5, SNRPD3, SMN1, SNRPF, SNRPB	2555	28	20199	3.67049	0.365928	0.0037651	0.00363616
GO:0001819~positive regulation of cytokine production	25	7.8125e-05	PTGER4, HILPDA, TNF, CLEC5A, FLOT1, CD14, IL10, TNFSF15, IL36G, EIF2AK2, IRAK3, MIF, BATF, TLR1, FGR, IL1A, KAT2A, IL1B, PELI1, TLR7, TLR6, CLEC4E, GAPDH, OPTN, TLR2	2555	84	20199	2.35288	0.400126	0.00418865	0.00404521
GO:0032609~interferon-gamma production	16	8.09774e-05	RIPK2, RNF19B, IL20RB, NOD2, TNF, GADD45G, HSPD1, SPN, IL18RAP, KLRK1, BCL3, NFKBIZ, IL12B, IL12A, AZI2, IL12RB2	2555	41	20199	3.08514	0.411215	0.00427817	0.00413166
GO:0009617~response to bacterium	60	8.11027e-05	CXCL9, TRIM30A, NCF1, CHD7, HP, IFIT1, IFIT3, DHX58, PGLYRP1, ADAMTS9, HERC6, GBP6, GBP5, CD52, TGTP1, SP110, ACOD1, TIRAP, FCGR1, OAS2, LY6A, ALPK1, GAS5, CFB, FKBP5, TLR2, SLFN2, SLFN4, SAA3, NLRC5, USP18, RELA, C3, SERPINA3F, CCL2, CD14, GBP2, PPNR, SNHG1, NOS2, IFI204, IFI205, STAT1, MX2, GZMA, IFI44, IRGM1, ISG15, AA467197, MT2, CFLAR, SERPINA3N, IIGP1, GM12250, CXCL10, LRG1, FABP4, LCN2, SA…	2555	285	20199	1.66435	0.411698	0.00427817	0.00413166
GO:0050728~negative regulation of inflammatory response	34	9.17854e-05	PTGER4, NLRX1, TNFAIP3, FPR2, AHR, AOAH, MEFV, METRNL, GPR31B, SIGLECE, RABGEF1, CDH5, SOCS3, ZFP36, NLRP3, ACP5, PGLYRP1, IER3, IL10, CTLA2A, STAT3, IRGM1, ACOD1, NR1H3, NFKB1, TNFRSF1A, NLRP12, ADORA2A, SELENOS, IL2RA, IGTP, SMPDL3B, CD44, PTPN2	2555	133	20199	2.021	0.451405	0.00480294	0.00463847
GO:0035999~tetrahydrofolate interconversion	9	9.55089e-05	MTHFD1L, MTHFD1, SHMT2, MTHFD2, SHMT1, MTHFSL, MTHFR, MTHFS, TYMS	2555	14	20199	5.08222	0.464607	0.00495812	0.00478833
GO:0045893~positive regulation of transcription, DNA-templated	128	0.00010143	SPI1, NCF1, AHR, RBPJ, FGF2, TNF, ACTB, ACTG1, TRIM28, ZFP281, MSANTD1, MYC, RUVBL2, GPBP1, RUVBL1, PIM1, ATXN7L3, MAP2K3, MED1, ANKRD49, ILF2, JMJD6, RUNX1, ILF3, NIF3L1, MORF4L2, TFAM, ATF5, ATF4, CASZ1, NOTCH1, MAX, AIRE, NOLC1, MRPL12, HIF1A, TAF5L, NUP85, TASP1, HIVEP3, PPARGC1B, EGR1, ZBTB17, XRCC6, NIBAN2, BRPF1, ZFP516, ZBTB16, HMGA1, SMARCA5, INO80, INHBA, POU2F2, NFKB1, SMARCA4, FOSL2, …	2555	730	20199	1.3862	0.484947	0.00522404	0.00504514
GO:0006979~response to oxidative stress	36	0.00010395	ERO1A, PPP1R15B, SRXN1, NDUFA12, PNKP, LPO, SLC7A11, PTGS2, THG1L, TXN2, PRDX5, PSMB5, HMOX1, TRIM25, BANF1, JAK2, USP25, ABCC1, RBPMS, TXNRD3, 1600014C10RIK, GPX3, TXNRD1, SOD2, PRDX6, MMP9, NFKB1, RCAN1, MMP14, MTF1, TRP53, ERCC2, PPIF, ERCC8, ERCC6, NFE2L2	2555	145	20199	1.96279	0.493368	0.00531199	0.00513008
GO:0006164~purine nucleotide biosynthetic process	12	0.000104833	PRPS1, ADSL, ATIC, MTHFD1, OAS2, OAS3, PPAT, IMPDH2, OAS1A, GART, PFAS, OASL2	2555	25	20199	3.79472	0.496286	0.00531559	0.00513356
GO:0034340~response to type I interferon	8	0.000106193	CH25H, SP100, SHMT2, STAT1, MX2, ISG15, IKBKE, TRIM56	2555	11	20199	5.74958	0.500747	0.00534313	0.00516015
GO:0006366~transcription from RNA polymerase II promoter	51	0.000121633	PRDM4, CHD7, HIF3A, AHR, PHRF1, FGF2, MYC, NFKBIZ, KPNA6, JAK2, JAK3, JUNB, MED1, EDN1, KLF13, GTF2F2, TNFRSF1A, MED25, TFDP1, RBMXL1, THRAP3, MED21, IRF1, ATF4, CEBPB, NOTCH1, AIRE, SRF, DDX21, PIK3R1, GTF2E1, PLAC8, POLR2A, NFIL3, POLR2C, POLR2D, POLR2F, POLR2H, POLR2L, STAT5A, XBP1, STAT3, GTF2H1, INHBA, GTF2H4, FOSL2, SMARCA4, BCL6, ERCC2, TAF4B, TAF3	2555	234	20199	1.72303	0.548712	0.00607328	0.0058653
GO:0042531~positive regulation of tyrosine phosphorylation of STAT protein	19	0.000149062	LYN, PTGER4, CD40, OSM, LIF, PARP9, PARP14, TNF, TNFRSF1A, HPX, IL6, IL23A, LCK, CCL5, HSF1, IL12B, FYN, IL12A, JAK2	2555	57	20199	2.63523	0.62284	0.00738645	0.0071335
GO:0010498~proteasomal protein catabolic process	16	0.000151137	PRPF19, PSMB10, PSMB6, PSMA5, PSMB7, PSMA6, PSMB4, PSMA3, PSMB5, PSMA4, PSMB2, SCO1, PSMB3, PSMA2, PMAIP1, TRIM21	2555	43	20199	2.94165	0.627925	0.00743297	0.00717842
GO:0048247~lymphocyte chemotaxis	13	0.000155231	CCL12, CCL11, CCL22, CCL20, CXCL16, CCL9, CCL7, CCL5, CCL4, CCL3, CCL2, ADAM8, CCL17	2555	30	20199	3.42579	0.63776	0.00757738	0.00731789
GO:0002687~positive regulation of leukocyte migration	12	0.000161015	SELP, CCL12, CSF1, ADORA3, TRP53, ITGA2B, CCL2, MADCAM1, PIK3R1, MMP9, SELE, TLR2	2555	26	20199	3.64877	0.65121	0.00774413	0.00747893
GO:0045943~positive regulation of transcription from RNA polymerase I promoter	12	0.000161015	UTP15, MYBBP1A, DHX33, CARM1, HEATR1, SMARCA5, DDX21, WDR75, ERCC6, LYAR, WDR43, ATF4	2555	26	20199	3.64877	0.65121	0.00774413	0.00747893
GO:0008630~intrinsic apoptotic signaling pathway in response to DNA damage	19	0.000190847	PIK3R1, SOD2, TNF, PML, TNFRSF1A, PNP, MYC, HMOX1, PMAIP1, BAX, BCL2A1C, BCL2A1D, BAK1, ERCC6, BCL2A1A, IKBKE, IER3, BCL2L1, MCL1	2555	58	20199	2.58979	0.713051	0.00911191	0.00879986
GO:0006406~mRNA export from nucleus	20	0.000194808	NUP214, NXT1, NCBP1, ALYREF, EIF4A3, THOC1, THOC3, MAGOHB, THOC5, NUP160, THOC6, THOC2L, SEM1, NXF1, DDX39A, DDX39B, NUP85, TPR, MAGOH, EIF4E	2555	63	20199	2.50974	0.720391	0.00923362	0.00891741
GO:0032735~positive regulation of interleukin-12 production	16	0.000202718	CD40, NOD2, SCIMP, RELA, TIRAP, HSPD1, MAPK11, IL23A, IRF1, TRAF6, IL12B, TNFSF9, CCR7, TLR6, TLR2, IDO1	2555	44	20199	2.87479	0.734493	0.00953942	0.00921274
GO:0006974~cellular response to DNA damage stimulus	97	0.000209819	MORC2A, BCCIP, CDC14B, RASSF1, MYC, RUVBL2, ZC3H12A, RUVBL1, PCLAF, IER3, ENDOG, USP3, LIG3, EID3, MORF4L2, MAPKAPK2, TIMELESS, ADPRS, PSMD14, BRIP1, PMAIP1, ATRIP, MCL1, LYN, PLK3, XRCC6, GADD45A, SETD1A, SMARCA5, INO80, FANCF, PARP10, CDK6, BCL6, TRP53, BCL3, INTS7, UBA1, ATR, H2AX, CDKN1A, FEN1, WDR4, CGAS, AATF, PRPF19, PIDD1, TLK2, MLST8, IKBKE, POLH, PRMT6, VAV3, DTX3L, ACTL6A, AEN, PARP9, …	2555	534	20199	1.43605	0.746545	0.00980304	0.00946733
GO:0098542~defense response to other organism	10	0.000227808	TGTP2, F830016B08RIK, TGTP1, BC023105, IGTP, IRGM1, IFI47, GM12185, IIGP1, GM12250	2555	19	20199	4.16088	0.774686	0.0104202	0.0100634
GO:0007004~telomere maintenance via telomerase	10	0.000227808	HSP90AA1, HSP90AB1, DKC1, PTGES3, PINX1, GAR1, NHP2, PTGES3-PS, NOP10, TELO2	2555	19	20199	4.16088	0.774686	0.0104202	0.0100634
GO:0032897~negative regulation of viral transcription	10	0.000227808	HEXIM1, IFITM3, ZFP36, SP100, IFITM2, LARP7, UBP1, TRIM27, IFITM7, TRIM21	2555	19	20199	4.16088	0.774686	0.0104202	0.0100634
GO:0042307~positive regulation of protein import into nucleus	18	0.000235414	XBP1, HSP90AA1, HSP90AB1, NUTF2, PIK3R1, PTGS2, IPO5, TNFRSF1A, IL6, TRIM28, BAG3, ZC3H12A, TPR, FLNA, JAK2, TARDBP, RAN, ZPR1	2555	54	20199	2.63523	0.785624	0.0106442	0.0102797
GO:0045089~positive regulation of innate immune response	15	0.000239638	GBP5, CD74, RIOK3, NOD2, TREM3, NMI, FPR2, IFI35, TIRAP, PLSCR1, POLR3C, POLR3D, POLR3G, ADAM8, TRIM56	2555	40	20199	2.96463	0.791467	0.0106442	0.0102797
GO:0071353~cellular response to interleukin-4	12	0.000240803	XBP1, TUBA1B, RPL3, HSP90AB1, HSPA5, NFIL3, CDK4, FASN, IMPDH2, RPLP0, RPS2, PML	2555	27	20199	3.51363	0.793051	0.0106442	0.0102797
GO:1990481~mRNA pseudouridine synthesis	7	0.000242469	TRUB1, TRUB2, DKC1, RPUSD2, PUS1, PUS7, PUS7L	2555	9	20199	6.14886	0.795295	0.0106442	0.0102797
GO:0031394~positive regulation of prostaglandin biosynthetic process	7	0.000242469	CD74, ANXA1, IL1B, PLA2G3, PLA2G4A, AVPR1A, PTGS2	2555	9	20199	6.14886	0.795295	0.0106442	0.0102797
GO:0042255~ribosome assembly	7	0.000242469	EIF5B, EIF5, EIF1AX, NIP7, DHX37, SURF6, DHX29	2555	9	20199	6.14886	0.795295	0.0106442	0.0102797
GO:0032757~positive regulation of interleukin-8 production	19	0.000305958	PTGER4, CD74, NOS2, SERPINE1, STAT3, NOD2, TNF, F3, RELA, TIRAP, TLR1, IL6, IL1B, FFAR2, TLR7, CD244A, CD14, MYD88, TLR2	2555	60	20199	2.50346	0.864878	0.0133418	0.0128849
GO:0006401~RNA catabolic process	12	0.00035155	SUPV3L1, ISG20, EXOSC10, EXOSC4, PNPT1, NCBP1, DIS3, OAS2, EXOSC9, EXOSC3, EXOSC2, EXOSC1	2555	28	20199	3.38815	0.89973	0.0152284	0.0147069
GO:0048245~eosinophil chemotaxis	10	0.000367847	LGALS3, CCL9, CCL12, CCL11, CCL22, CCL7, CCL5, CCL4, CCL3, CCL2	2555	20	20199	3.95284	0.909873	0.015708	0.0151701
GO:0006400~tRNA modification	10	0.000367847	TRUB1, DTWD2, QTRT1, QTRT2, METTL1, WDR4, METTL6, THUMPD1, ELP5, THG1L	2555	20	20199	3.95284	0.909873	0.015708	0.0151701
GO:0042789~mRNA transcription from RNA polymerase II promoter	17	0.000372228	ATF1, MED1, NCBP1, ANXA2, VDR, TAF10, STAT3, C5AR1, NR1H3, AP3B1, NFKBIZ, RARA, FLNA, TAF4B, TAF3, S100A10, ATF4	2555	51	20199	2.63523	0.91242	0.015708	0.0151701
GO:0033209~tumor necrosis factor-mediated signaling pathway	17	0.000372228	RNF31, TRAF3IP2, STAT1, EED, TRAF1, TNF, RELA, TNFRSF1A, NFKBIA, TRAF3, TRP53, TRAF6, TIFA, RACK1, TNFSF11, JAK2, BIRC2	2555	51	20199	2.63523	0.91242	0.015708	0.0151701
GO:0000082~G1/S transition of mitotic cell cycle	20	0.000378288	HSPA8, PLK3, TAF10, PLK2, RPS6, ACVR1B, LATS1, GPR132, CDK6, NASP, RPS6KB1, CDK4, MYC, EIF4EBP1, RBBP8, RCC1, RHOU, ANP32B, E2F5, EIF4E	2555	66	20199	2.39566	0.915824	0.0157569	0.0152173
GO:0090023~positive regulation of neutrophil chemotaxis	14	0.000380614	RIPOR2, CD74, EDN1, C5AR1, TIRAP, SELL, IL23A, C1QBP, IL1B, CXCR2, C3AR1, RAC2, CCR7, DNM1L	2555	37	20199	2.99134	0.917096	0.0157569	0.0152173
GO:0010934~macrophage cytokine production	14	0.000380614	NLRX1, RIPK2, PSEN2, NOD2, TIRAP, PANX1, IL1B, CASP4, MAPKAPK2, ACP5, NLRP3, TLR7, MYD88, TLR2	2555	37	20199	2.99134	0.917096	0.0157569	0.0152173
GO:0030335~positive regulation of cell migration	52	0.000418209	CSF1, LAMC2, CCAR1, CXCL16, ACTG1, CDH5, RACK1, C3AR1, ACP5, EPHB2, JAK2, SEMA6B, EDN1, ABCC1, SPHK1, MMP3, RHOC, FGR, ADAM17, MMP14, IL1B, ADAM9, ITGA5, HBEGF, CD274, CCL11, NOTCH1, PDGFA, FURIN, PIK3R1, THBS1, EGFR, PPM1F, SDCBP, CCL7, CCL5, GCNT2, CCL3, LYN, CCR1, SEMA4A, XBP1, HSPA5, SEMA4C, STAT3, SOD2, ELP5, PLET1, DIAPH1, CXCL10, DAB2, SNAI1	2555	252	20199	1.63133	0.935176	0.0172045	0.0166153
GO:0002502~peptide antigen assembly with MHC class I protein complex	8	0.000438011	H2-Q6, H2-Q7, H2-K1, H2-Q4, TAPBPL, H2-D1, H2-Q10, TAPBP	2555	13	20199	4.86503	0.943054	0.0179064	0.0172932
GO:0046597~negative regulation of viral entry into host cell	13	0.00044241	IFITM3, CD74, IFITM1, TRIM30B, TRIM30A, IFITM2, TRIM30D, TRIM30C, TRIM25, PTX3, IFITM7, IFITM6, TRIM56	2555	33	20199	3.11436	0.94467	0.0179739	0.0173584
GO:0007166~cell surface receptor signaling pathway	46	0.00046363	CD86, CD274, CD80, FPR2, ACVR1B, ITGAL, CXCL13, EGFR, MS4A6D, MS4A6C, SPN, ADGRG3, FCRLB, ADGRG7, ADGRE5, CXCR2, NUP62, BTLA, PLXNA2, IL12B, FYN, EDN1, FCER1G, ANXA1, MLKL, RTN4RL2, PDCD1LG2, MIF, OSMR, TIRAP, VAV1, JMJD6, TNFRSF1A, MS4A6B, ITPKB, EXT1, FCGR1, CD24A, FCGR3, HAX1, MS4A8A, LCK, FCGR4, PAPPA, FCGR2B, MYD88	2555	216	20199	1.68362	0.951844	0.0187094	0.0180687
GO:0051603~proteolysis involved in cellular protein catabolic process	20	0.000466233	HSPA5, GZMA, GZMB, MALT1, PSMB10, PSMB6, PSMA5, PSMB7, PSMA6, PSMB4, PSMA3, PSMB5, PSMA4, PSMB2, PSMB3, CTSL, PSMA2, CLPP, LONP1, CTSC	2555	67	20199	2.3599	0.952657	0.0187094	0.0180687
GO:0090200~positive regulation of release of cytochrome c from mitochondria	12	0.000502103	FAM162A, TRP53, PDCD5, TNFSF10, PLAUR, PMAIP1, FAS, BAX, BMF, BAK1, DNM1L, MMP9	2555	29	20199	3.27131	0.962563	0.0197847	0.0191072
GO:0001825~blastocyst formation	12	0.000502103	RRP7A, TEAD4, USPL1, TXNRD3, RPL7L1, SF3B6, ACTL6A, NOP2, WDR74, SUPT6, FURIN, BYSL	2555	29	20199	3.27131	0.962563	0.0197847	0.0191072
GO:0060252~positive regulation of glial cell proliferation	12	0.000502103	LYN, PPP1CC, SLC7A5, IL6, IL1B, MYC, TSPO, VIM, NTN1, TNF, EGFR, GFAP	2555	29	20199	3.27131	0.962563	0.0197847	0.0191072
GO:0034599~cellular response to oxidative stress	25	0.000505457	TMEM161A, SRXN1, ATP2A2, PRR5L, SLC7A11, HIF1A, CHCHD4, PRDX5, SESN2, ZC3H12A, LONP1, RWDD1, XBP1, PNPT1, SLC11A2, GSR, PYCR1, SOD2, EIF2S1, MSRA, SELENOS, CPEB2, NFE2L1, ATF4, NFE2L2	2555	94	20199	2.10257	0.963375	0.0197976	0.0191196
GO:0097421~liver regeneration	14	0.000512162	IL10, PRMT5, CEBPB, PNPT1, SERPINA10, SRSF1, TYMS, TNF, GFER, EGFR, SLC7A5, IL6, UCP2, HMOX1	2555	38	20199	2.91262	0.964948	0.0199408	0.0192579
GO:2000568~positive regulation of memory T cell activation	7	0.000541112	H2-Q6, H2-Q7, H2-K1, H2-Q4, CYRIB, H2-D1, H2-Q10	2555	10	20199	5.53397	0.970997	0.020088	0.0194001
GO:0002237~response to molecule of bacterial origin	7	0.000541112	IL10, CD24A, TAP2, TNFAIP3, CD14, CXCL2, GPR31B	2555	10	20199	5.53397	0.970997	0.020088	0.0194001
GO:1901838~positive regulation of transcription of nuclear large rRNA transcript from RNA polymerase I promoter	7	0.000541112	IPPK, SMARCB1, NCL, MARS1, NOL11, PWP1, SMARCA4	2555	10	20199	5.53397	0.970997	0.020088	0.0194001
GO:0002485~antigen processing and presentation of endogenous peptide antigen via MHC class I via ER pathway, TAP-dependent	7	0.000541112	H2-Q6, H2-Q7, H2-K1, H2-Q4, TAP2, H2-D1, H2-Q10	2555	10	20199	5.53397	0.970997	0.020088	0.0194001
GO:1902570~protein localization to nucleolus	7	0.000541112	RRP7A, UTP25, PINX1, RRS1, NOL8, RPF2, RAN	2555	10	20199	5.53397	0.970997	0.020088	0.0194001
GO:0023035~CD40 signaling pathway	7	0.000541112	RNF31, CD86, CD40, TRAF3IP2, TNIP2, ITGA5, PHB2	2555	10	20199	5.53397	0.970997	0.020088	0.0194001
GO:0038113~interleukin-9-mediated signaling pathway	6	0.000541777	STAT5A, STAT1, STAT3, IL2RG, JAK3, JAK1	2555	7	20199	6.77629	0.971123	0.020088	0.0194001
GO:0030194~positive regulation of blood coagulation	9	0.000543584	F7, SERPINE1, ST3GAL4, EMILIN2, EMILIN1, ENPP4, THBS1, S100A9, NFE2L2	2555	17	20199	4.18536	0.971463	0.020088	0.0194001
GO:0070935~3'-UTR-mediated mRNA stabilization	9	0.000543584	PTBP1, ZFP36, RBM47, MAPKAPK2, HNRNPC, TARDBP, ELAVL1, MYD88, TIRAP	2555	17	20199	4.18536	0.971463	0.020088	0.0194001
GO:0032689~negative regulation of interferon-gamma production	15	0.000560459	IL10, CD274, IFNB1, IRGM1, IL20RB, NOD2, GIMAP5, PDCD1LG2, LILRB4A, LILRB4B, C1QBP, ZC3H12A, RARA, PGLYRP1, SLAMF1	2555	43	20199	2.75779	0.974447	0.0205953	0.01989
GO:0035457~cellular response to interferon-alpha	10	0.00057181	STAR, IFI204, PDE12, MYC, TPR, OAS1A, OAS1B, IFIT1, IFIT2, OAS1G	2555	21	20199	3.76461	0.976276	0.0206641	0.0199565
GO:0070498~interleukin-1-mediated signaling pathway	10	0.00057181	NFKBIA, EGR1, IL1R1, TNIP2, IL1B, TRAF6, IRAK3, IL1RAP, RELA, MYD88	2555	21	20199	3.76461	0.976276	0.0206641	0.0199565
GO:0050901~leukocyte tethering or rolling	10	0.00057181	SPN, SELP, EXT1, VCAM1, SELL, GCNT1, MADCAM1, ITGB7, SELE, TNF	2555	21	20199	3.76461	0.976276	0.0206641	0.0199565
GO:0014823~response to activity	19	0.000590014	KDM6B, IL10, HSPA8, EDN1, FKRP, ANGPT2, ANXA2, SOD2, TNF, IL6, STAR, COL4A2, SCO2, HSF1, CRY2, CRY1, DNMT3B, CCL2, SLC25A25	2555	63	20199	2.38425	0.978941	0.0212049	0.0204787
GO:0051091~positive regulation of sequence-specific DNA binding transcription factor activity	29	0.000653782	HDAC4, SP100, TRIM30B, TRIM30A, SMARCB1, TRIM30D, TRIM30C, SRF, PHB2, TNF, SAV1, HSF1, TRIM25, TNFSF11, TRIM27, JAK2, TRIM21, IKBKE, PPARGC1B, IL10, EDN1, IFRD1, PPRC1, SMARCA4, IL6, COPS5, TRAF6, IL1B, FCGR2B	2555	118	20199	1.94292	0.986127	0.0233682	0.022568
GO:2001244~positive regulation of intrinsic apoptotic signaling pathway	14	0.000680193	RIPK3, IL19, SIAH1B, BCLAF1, LCK, TRP53, RACK1, PMAIP1, PLAGL2, BAX, NUPR1, DNM1L, S100A9, S100A8	2555	39	20199	2.83793	0.988329	0.0240494	0.0232258
GO:0032481~positive regulation of type I interferon production	14	0.000680193	CGAS, ZC3HAV1, TANK, DHX33, TRAF3, IRF1, TRAF6, G3BP1, DHX58, IRF7, CD14, GAPDH, IKBKE, MYD88	2555	39	20199	2.83793	0.988329	0.0240494	0.0232258
GO:0007159~leukocyte cell-cell adhesion	12	0.000702924	SELP, CD24A, VCAM1, TNIP1, CCL5, OLR1, ITGA5, ITGAL, EZR, SELE, ICAM1, CD177	2555	30	20199	3.16227	0.989943	0.0245873	0.0237453
GO:0002437~inflammatory response to antigenic stimulus	12	0.000702924	KDM6B, IL1RN, NOTCH1, ZFP35, IL2RA, IL36G, IL20RB, RBPJ, LILRB4A, LILRB4B, CCR2, FOSL2	2555	30	20199	3.16227	0.989943	0.0245873	0.0237453
GO:0000122~negative regulation of transcription from RNA polymerase II promoter	168	0.00075539	TXN1, ZFP568, TCERG1, SPI1, IFI213, GFI1, IFI214, IFI211, ZBTB21, HNRNPU, AHR, NOC2L, RBPJ, TNF, BACH1, ETS2, ZFP36, TRIM28, ZFP281, MYC, TNFSF11, TRIM27, KMT5A, HES7, MED1, DAXX, LMO4, USP3, ARID5A, IFI203-PS, FOXP4, RUNX1, NIF3L1, ZFP46, TIMELESS, SIK1, TRIB3, EZR, PPID, ATF4, PSMD10, URI1, NOTCH1, MAX, NOTCH4, PSEN2, MACROH2A1, HIF1A, MNDAL, SDCBP, TPR, SMYD2, HIVEP1, LYAR, HEXIM1, EGR1, PLK3,…	2555	1047	20199	1.26853	0.992866	0.0261666	0.0252705
GO:0032715~negative regulation of interleukin-6 production	17	0.000756075	IL10, TRIM30A, NLRX1, TNFAIP3, IRAK3, LILRB4A, TNF, LILRB4B, TNFRSF1A, IL27RA, CD24A, RABGEF1, NLRP12, SELENOS, ZC3H12A, CD200, SLAMF1	2555	54	20199	2.48882	0.992898	0.0261666	0.0252705
GO:0009451~RNA modification	8	0.000780513	TRUB1, TRUB2, DKC1, RPUSD2, PUS1, PUSL1, PUS7, PUS7L	2555	14	20199	4.51753	0.993948	0.0267295	0.0258141
GO:0051168~nuclear export	8	0.000780513	RANBP2, LSG1, NEMF, XPO5, HNRNPA1, RANGAP1, EIF4E, MALT1	2555	14	20199	4.51753	0.993948	0.0267295	0.0258141
GO:0006479~protein methylation	11	0.000793704	METTL22, PRMT5, ILF3, PRMT7, PRMT1, CARM1, PRMT3, ETF1, FAM98A, SNRPD3, SNRPB	2555	26	20199	3.34471	0.994448	0.0270397	0.0261137
GO:0016045~detection of bacterium	10	0.000859733	NAIP2, PARG, H2-Q6, H2-Q7, H2-K1, H2-Q4, NOD2, PGLYRP1, H2-D1, H2-Q10	2555	22	20199	3.59349	0.996397	0.0289872	0.0279945
GO:0045088~regulation of innate immune response	10	0.000859733	FGR, IRF1, DHX58, IRF7, CGAS, TNFAIP3, SAMHD1, TIRAP, N4BP1, NFE2L2	2555	22	20199	3.59349	0.996397	0.0289872	0.0279945
GO:0000028~ribosomal small subunit assembly	9	0.000870426	RRP7A, RPS25, RPS19, RPS5, RPS6, RPS27L, RPSA, PWP2, MRPS7	2555	18	20199	3.95284	0.99664	0.0291972	0.0281973
GO:0032733~positive regulation of interleukin-10 production	15	0.000934497	PTGER4, CD274, RBM47, CD83, FCER1G, STAT3, IL20RB, ISG15, NOD2, HSPD1, IL6, IL23A, BCL3, IL12B, TLR2	2555	45	20199	2.63523	0.997791	0.0311865	0.0301185
GO:1900017~positive regulation of cytokine production involved in inflammatory response	12	0.000966174	GBP5, IL6, STAT3, TARM1, KPNA6, PLA2G3, NOD2, TLR6, HIF1A, TNF, MYD88, IL17RA	2555	31	20199	3.06026	0.998205	0.0320799	0.0309813
GO:0001889~liver development	26	0.00101591	ERRFI1, NOTCH1, CITED2, HP, AHR, AACS, RELA, LDHA, MAN2A1, HLX, FPGS, MED1, XBP1, TAF10, CAD, ASNS, SOD2, GFER, ASS1, SMARCA4, RUNX1, PKM, HMBS, RARA, MET, ARF6	2555	104	20199	1.97642	0.998704	0.0335611	0.0324118
GO:0015031~protein transport	109	0.00103152	NUP188, CSE1L, IPO7, IPO4, IPO5, CHCHD4, RABGEF1, KPNA6, KPNA1, NSF, ARRDC4, NUP214, NUP210, TAP2, TAP1, SCAMP1, TIMM8A1, NUP93, RAB37, CHMP4B, PREB, NUP98, BLZF1, PPID, COPB2, POM121, RAB5C, SEH1L, SAR1A, COPB1, PSEN2, NMD3, PIK3R1, NUP160, TIMM50, SNX1, SCFD1, RAB11FIP1, NUP85, TPR, SLC15A3, AP1M1, BTF3, XBP1, SEC16A, SURF4, EHD1, DAB2, SLC7A6OS, ATG16L2, NASP, NACA, ATG16L1, AHCTF1, NXT1, SNX1…	2555	641	20199	1.34433	0.99883	0.0339054	0.0327443
GO:0002827~positive regulation of T-helper 1 type immune response	7	0.00106301	RIPK2, IL23A, IL12B, PLA2G4A, IL12RB1, IL27RA, CCR2	2555	11	20199	5.03088	0.999048	0.0340842	0.032917
GO:0046784~viral mRNA export from host cell nucleus	7	0.00106301	THOC2L, DDX39B, ALYREF, THOC1, THOC3, THOC5, THOC6	2555	11	20199	5.03088	0.999048	0.0340842	0.032917
GO:0034472~snRNA 3'-end processing	7	0.00106301	TOE1, INTS12, INTS2, INTS5, USB1, INTS7, INTS6	2555	11	20199	5.03088	0.999048	0.0340842	0.032917
GO:0075522~IRES-dependent viral translational initiation	7	0.00106301	PTBP1, SSB, CSDE1, DENR, EIF3D, EIF3A, EIF3B	2555	11	20199	5.03088	0.999048	0.0340842	0.032917
GO:0097400~interleukin-17-mediated signaling pathway	7	0.00106301	USP25, NOTCH1, TRAF3IP2, TRAF6, SRSF1, IKBKE, IL17RA	2555	11	20199	5.03088	0.999048	0.0340842	0.032917
GO:0030282~bone mineralization	19	0.00107648	NFE2, TCF7L2, SLC24A3, FKRP, FBXL15, PTGS2, HIF1A, FOSL2, COMP, FGR, CYP27B1, SBNO2, MMP13, LOX, ERCC2, SPP1, TMEM38B, IFITM5, ATF4	2555	66	20199	2.27588	0.999128	0.0343475	0.0331712
GO:0050900~leukocyte migration	11	0.00111894	SELP, AIMP1, SELL, IL1B, PDE4B, MADCAM1, ITGB7, SELE, TNF, ICAM1, TLR2	2555	27	20199	3.22083	0.99934	0.0353574	0.0341466
GO:0042104~positive regulation of activated T cell proliferation	11	0.00111894	STAT5A, CD86, CD24A, IL23A, IL2RA, IL12B, TNFSF9, ICOSL, IL12RB1, JAK3, SLAMF1	2555	27	20199	3.22083	0.99934	0.0353574	0.0341466
GO:0000466~maturation of 5.8S rRNA from tricistronic rRNA transcript (SSU-rRNA, 5.8S rRNA, LSU-rRNA)	5	0.00114655	BOP1, PES1, URB1, WDR12, FTSJ3	2555	5	20199	7.90568	0.999449	0.0353825	0.0341708
GO:0000454~snoRNA guided rRNA pseudouridine synthesis	5	0.00114655	DKC1, GAR1, NHP2, NAF1, NOP10	2555	5	20199	7.90568	0.999449	0.0353825	0.0341708
GO:0075525~viral translational termination-reinitiation	5	0.00114655	EIF3L, EIF3G, EIF3D, EIF3A, EIF3B	2555	5	20199	7.90568	0.999449	0.0353825	0.0341708
GO:1905323~telomerase holoenzyme complex assembly	5	0.00114655	HSP90AA1, HSP90AB1, PTGES3, PTGES3-PS, NAF1	2555	5	20199	7.90568	0.999449	0.0353825	0.0341708
GO:0009636~response to toxic substance	23	0.00114799	LYN, KDM5C, SLC30A4, SLC6A14, EIF2AK2, ASNS, AHR, SLC7A11, TYMS, BRIP1, SCFD1, RPS6KB1, CCL5, CCL3, DHX15, DNMT3B, CYP1B1, FAS, BAX, ERCC6, NUPR1, ATF4, TLR2	2555	88	20199	2.06626	0.999454	0.0353825	0.0341708
GO:0032743~positive regulation of interleukin-2 production	14	0.00115714	STAT5A, STOML2, CD83, ANXA1, RIPK2, MALT1, RUNX1, IL1A, PNP, IL1B, TRAF6, PDE4B, ABL2, CCR2	2555	41	20199	2.6995	0.999486	0.0353825	0.0341708
GO:0008283~cell proliferation	59	0.0011576	B4GALT1, USPL1, CITED2, PAK1IP1, IRS2, ADM, DDX41, RBPJ, FGF2, IL18RAP, OGFOD1, MYC, FPGS, RAC2, IL12B, IL12A, TGIF1, DAXX, MRPS27, FBXW8, SPHK1, SDCBP2, BIRC6, PTGES, HDAC4, NOTCH1, SLC20A1, MVP, ODC1, PDGFA, NTN1, EGFR, MALT1, ZFP36L1, LARP1, HLX, PES1, HSF1, PPP1R8, ASCC3, STAT5A, NFE2, MARCKSL1, H3F3B, STAT1, ZBTB16, TXNRD1, STAT3, HMGA1, LIF, LBX1, EXT1, BOP1, BCL6, CARM1, TRP53, POLR3G, BAX…	2555	308	20199	1.5144	0.999488	0.0353825	0.0341708
GO:0001510~RNA methylation	10	0.00125511	RBM15, NSUN4, NSUN5, NSUN2, TGS1, NOP2, METTL6, TRMT11, METTL16, FTSJ3	2555	23	20199	3.43725	0.999729	0.0376261	0.0363376
GO:0097294~'de novo' XMP biosynthetic process	6	0.00129379	ADSL, ATIC, PPAT, IMPDH2, GART, PFAS	2555	8	20199	5.92926	0.99979	0.0376261	0.0363376
GO:0044528~regulation of mitochondrial mRNA stability	6	0.00129379	UBOX5, FASTKD1, FASTKD2, PDE12, FASTKD3, TBRG4	2555	8	20199	5.92926	0.99979	0.0376261	0.0363376
GO:0045627~positive regulation of T-helper 1 cell differentiation	6	0.00129379	ANXA1, RIPK2, HLX, IRF1, CCR7, CCR2	2555	8	20199	5.92926	0.99979	0.0376261	0.0363376
GO:0046653~tetrahydrofolate metabolic process	6	0.00129379	SHMT2, MTHFD2, SHMT1, MTHFSL, MTHFR, MTHFS	2555	8	20199	5.92926	0.99979	0.0376261	0.0363376
GO:0038110~interleukin-2-mediated signaling pathway	6	0.00129379	STAT5A, IL2RA, STAT3, IL2RG, JAK3, JAK1	2555	8	20199	5.92926	0.99979	0.0376261	0.0363376
GO:0060335~positive regulation of interferon-gamma-mediated signaling pathway	6	0.00129379	HPX, MED1, IGTP, NLRC5, IRGM1, PARP9	2555	8	20199	5.92926	0.99979	0.0376261	0.0363376
GO:0002419~T cell mediated cytotoxicity directed against tumor cell target	6	0.00129379	H2-Q6, H2-Q7, H2-K1, H2-Q4, H2-D1, H2-Q10	2555	8	20199	5.92926	0.99979	0.0376261	0.0363376
GO:0090435~protein localization to nuclear envelope	6	0.00129379	TMEM201, INTS13, TOR1AIP2, TOR1AIP1, LMNB2, LMNB1	2555	8	20199	5.92926	0.99979	0.0376261	0.0363376
GO:0000447~endonucleolytic cleavage in ITS1 to separate SSU-rRNA from 5.8S rRNA and LSU-rRNA from tricistronic rRNA transcript (SSU-rRNA, 5.8S rRNA, LSU-rRNA)	6	0.00129379	RCL1, RPP40, RRS1, FCF1, KRI1, NOP9	2555	8	20199	5.92926	0.99979	0.0376261	0.0363376
GO:0048246~macrophage chemotaxis	8	0.00130426	LGALS3, NUP85, GPR35, NINJ1, CCL3, CCL2, RPL13A, MMP9	2555	15	20199	4.21636	0.999804	0.0376261	0.0363376
GO:0032640~tumor necrosis factor production	12	0.00130578	FCER1G, RIPK2, HSF1, MAPKAPK2, PSEN2, ACP5, NOD2, PIK3R1, AZI2, MYD88, TIRAP, TLR2	2555	32	20199	2.96463	0.999806	0.0376261	0.0363376
GO:0034612~response to tumor necrosis factor	12	0.00130578	WFDC21, ENDOG, GCH1, RPS6KB1, NOS2, CCL5, SPHK1, ADAM9, CD14, JAK2, PTGS2, CXCL16	2555	32	20199	2.96463	0.999806	0.0376261	0.0363376
GO:0070266~necroptotic process	9	0.00133778	RIPK3, MLKL, TRP53, PPIF, PGAM5, CFLAR, DNM1L, BIRC2, BIRC3	2555	19	20199	3.74479	0.999843	0.0380454	0.0367426
GO:0051131~chaperone-mediated protein complex assembly	9	0.00133778	CCT2, HSP90AA1, HSP90AB1, HSPA4, PTGES3, PSMG3, LONP1, PTGES3-PS, PSMG1	2555	19	20199	3.74479	0.999843	0.0380454	0.0367426
GO:0000956~nuclear-transcribed mRNA catabolic process	9	0.00133778	PTBP1, UPF1, EXOSC10, EXOSC4, THRAP3, EXOSC9, XRN2, MRTO4, LSM4	2555	19	20199	3.74479	0.999843	0.0380454	0.0367426
GO:0006338~chromatin remodeling	45	0.00140903	HDAC4, SUV39H2, KDM5C, USP16, SMARCB1, MORC2A, CHD7, DDX21, CHD4, CHD1, ACTB, ACTG1, MYC, RUVBL2, NFKBIZ, DPF1, RUVBL1, SMYD2, KDM6B, PRMT6, BRD2, PRMT5, PCGF6, NPM1, DAXX, BRPF1, ACTL6A, MBD2, SMARCA5, BAZ1A, INO80, NPM3, JMJD6, SMARCA4, GATAD2A, PER2, KAT2A, SFPQ, MYBBP1A, RIOX1, HDGF, ERCC6, PABPC1L, PADI4, JDP2	2555	221	20199	1.60975	0.999901	0.0398981	0.0385318
GO:0032753~positive regulation of interleukin-4 production	16	0.00147944	CEBPB, H2-T22, FCER1G, H2-T10, H2-Q6, H2-Q7, H2-K1, H2-Q4, IL20RB, ICOSL, IL1RAP, SLC7A5, RARA, NLRP3, H2-D1, H2-Q10	2555	52	20199	2.43252	0.999938	0.0417114	0.0402829
GO:0016485~protein processing	25	0.00150243	PSEN2, FURIN, PARL, COMP, CASP7, MYC, ANPEP, RNPEP, CPXM1, PMPCA, SRGN, FKRP, IL1R2, TYSND1, ASPRV1, F3, ADAM19, AFG3L2, F7, ADAM17, BMP1, CPD, SDE2, ADAM9, METAP2	2555	101	20199	1.95685	0.999946	0.0421776	0.0407332
GO:0001913~T cell mediated cytotoxicity	11	0.00154527	H2-Q6, H2-Q7, H2-K1, PRF1, H2-Q4, TAP2, GZMB, H2-D1, CTSC, STX11, H2-Q10	2555	28	20199	3.1058	0.99996	0.043011	0.0415381
GO:0002224~toll-like receptor signaling pathway	11	0.00154527	TLR1, FOSL1, CD86, TRAF3, NFKBIZ, MAPKAPK2, TLR7, AP3B1, TLR6, PTGS2OS, TLR2	2555	28	20199	3.1058	0.99996	0.043011	0.0415381
GO:0050766~positive regulation of phagocytosis	20	0.00173394	GM5150, SIRPB1B, SIRPB1A, IL15RA, HSPA8, FCER1G, PTPRJ, NOD2, FPR2, IL2RG, TNF, C3, FCGR1, FCGR3, IL1B, CCR7, PTX3, FCGR2B, LYAR, SIRPB1C	2555	74	20199	2.13667	0.999988	0.0479527	0.0463105
GO:0070555~response to interleukin-1	12	0.00173747	HDAC4, ANXA1, IL1R1, RIPK2, IL1B, TRAF6, MTHFR, CD38, IRAK3, SELE, RELA, MYD88	2555	33	20199	2.87479	0.999989	0.0479527	0.0463105
GO:0044790~negative regulation by host of viral release from host cell	10	0.00178489	TRIM30B, TRIM30A, TRIM30D, TRIM28, TRIM30C, TRIM25, TRIM27, TRIM21, PML, TRIM56	2555	24	20199	3.29403	0.999992	0.0488492	0.0471764
GO:0008053~mitochondrial fusion	10	0.00178489	AFG3L2, BAX, BCL2A1C, BAK1, BCL2A1D, BCL2A1A, PARL, THG1L, MCL1, RCC1L	2555	24	20199	3.29403	0.999992	0.0488492	0.0471764
GO:0006611~protein export from nucleus	13	0.00184484	HSPA9, NUP214, RANBP3, NXT1, CSE1L, ADAR, NUTF2, XPO4, XPO6, XPO5, TPR, CCHCR1, RAN	2555	38	20199	2.70457	0.999994	0.0502796	0.0485577
GO:0006955~immune response	83	0.00185365	CD86, CXCL9, IL1RN, CSF3, H2-T22, TRAF3IP2, CD80, H2-K1, CXCL1, CXCL3, CXCL13, TNF, CXCL2, CXCL5, FCRLB, ENDOU, PNP, CTSL, FTH1, CCRL2, TNFSF10, TNFSF11, IL12A, CCR7, JAK2, IKBKE, CCR2, IL10, GBP6, H2-T10, TGTP1, PDCD1LG2, OLFM4, VAV1, TLR1, IL1A, PLSCR1, SLPI, IL23A, TRAF6, IL1B, TLR6, CLEC4E, H2-D1, TLR2, CD274, CCL12, CCL11, MARCHF1, H2-Q6, H2-Q7, H2-Q4, CXCR5, CST7, THBS1, CCL9, CCL7, NFIL3, …	2555	474	20199	1.38433	0.999995	0.05031	0.0485871
GO:0012501~programmed cell death	15	0.00187369	ZBP1, MLKL, RIPK3, GATAD2A, PKM, TRP53, STK17B, NINJ1, CASP4, PPIF, PDCD2, PGAM5, DNM1L, RELT, GSDMC4	2555	48	20199	2.47052	0.999995	0.0504953	0.048766
GO:0070431~nucleotide-binding oligomerization domain containing 2 signaling pathway	7	0.00189907	NFKBIA, LACC1, RIPK2, IGTP, IRGM1, NOD2, RELA	2555	12	20199	4.61164	0.999996	0.0504953	0.048766
GO:1990440~positive regulation of transcription from RNA polymerase II promoter in response to endoplasmic reticulum stress	7	0.00189907	CEBPB, ATF6B, TRP53, CREB3L1, SGF29, ATF6, ATF4	2555	12	20199	4.61164	0.999996	0.0504953	0.048766
GO:0032308~positive regulation of prostaglandin secretion	7	0.00189907	IL1A, EDN1, IL1B, P2RY2, PLA2G3, PLA2G4A, PTGES	2555	12	20199	4.61164	0.999996	0.0504953	0.048766
GO:1904417~positive regulation of xenophagy	7	0.00189907	RNF31, RIPK2, IGTP, IRGM1, NOD2, OPTN, TLR2	2555	12	20199	4.61164	0.999996	0.0504953	0.048766
GO:0030150~protein import into mitochondrial matrix	9	0.00198441	TOMM40, GRPEL1, TOMM70A, PAM16, GRPEL2, TIMM17A, TIMM23, TOMM40L, TIMM50	2555	20	20199	3.55755	0.999998	0.0525507	0.0507511
GO:0002753~cytoplasmic pattern recognition receptor signaling pathway	8	0.00206702	TRAF6, DHX58, TIFA, IRF7, CGAS, TRIM25, ALPK1, IPO5	2555	16	20199	3.95284	0.999999	0.0545177	0.0526507
GO:0070374~positive regulation of ERK1 and ERK2 cascade	48	0.00219601	CCL12, CCL11, ARHGAP8, NOTCH1, C5AR1, PDGFA, FPR2, NOD2, HMGCR, PHB2, FGF2, DNAJC27, EGFR, ICAM1, AKAP12, C3, CCL9, CCL7, GLIPR2, CCL5, CCL4, GCNT2, CCL3, CCL2, ABL2, CCN2, CCL17, SLAMF1, CCR1, CD74, CCL22, CCL20, RIPK2, TPBG, PTPN11, INHBA, CFLAR, MIF, SCIMP, TIRAP, MARCO, IL1A, IL6, ADAM17, IL1B, ATP6V0C, CD44, TLR2	2555	245	20199	1.54887	0.999999	0.0576871	0.0557115
GO:0010759~positive regulation of macrophage chemotaxis	10	0.00247931	CSF1, CCL5, C5AR1, C3AR1, CCL2, CCR7, PTPRJ, THBS1, TREM1, SLAMF1	2555	25	20199	3.16227	1	0.0648687	0.0626473
GO:1900222~negative regulation of beta-amyloid clearance	6	0.00260794	LRPAP1, SRF, PLA2G3, HMGCR, TNF, CYP51	2555	9	20199	5.27045	1	0.0668963	0.0646054
GO:0006177~GMP biosynthetic process	6	0.00260794	ADSL, ATIC, PPAT, IMPDH2, GART, PFAS	2555	9	20199	5.27045	1	0.0668963	0.0646054
GO:0060333~interferon-gamma-mediated signaling pathway	6	0.00260794	HPX, STAT1, IRF1, TRP53, JAK2, JAK1	2555	9	20199	5.27045	1	0.0668963	0.0646054
GO:0044406~adhesion of symbiont to host	6	0.00260794	GBP6, GBP7, GBP9, GBP2, ICAM1, GBP3	2555	9	20199	5.27045	1	0.0668963	0.0646054
GO:0010042~response to manganese ion	6	0.00260794	TFRC, SLC11A2, TSPO, ADAM9, SOD2, PTGS2	2555	9	20199	5.27045	1	0.0668963	0.0646054
GO:0050852~T cell receptor signaling pathway	27	0.00270624	RNF31, STOML2, H2-Q6, H2-Q7, H2-K1, PSEN2, H2-Q4, MALT1, ZC3H12A, NFKBIZ, SLC39A6, PDE4B, FYN, BCL2A1D, EIF2B1, EIF2B5, EIF2B4, EIF2B3, EIF2B2, RIPK2, ICOSL, FOSL2, WNK1, TRAF6, LCP2, H2-Q10, H2-D1	2555	117	20199	1.82439	1	0.0691466	0.0667787
GO:0032623~interleukin-2 production	9	0.0028537	STAT5A, CD83, FCER1G, RIPK2, PAWR, IL20RB, NOD2, IL1RAP, FOSL2	2555	21	20199	3.38815	1	0.071321	0.0688786
GO:0001516~prostaglandin biosynthetic process	9	0.0028537	CD74, EDN1, PTGES2, PTGES3, PTGES3-PS, PLA2G4A, MIF, PTGS2, PTGES	2555	21	20199	3.38815	1	0.071321	0.0688786
GO:0051770~positive regulation of nitric-oxide synthase biosynthetic process	9	0.0028537	AKAP12, MAP2K3, CCL20, NAMPT, CCL2, NOD2, JAK2, JAK3, TLR2	2555	21	20199	3.38815	1	0.071321	0.0688786
GO:0043011~myeloid dendritic cell differentiation	9	0.0028537	BATF2, SPI1, TRAF6, TNFSF9, GIMAP5, RBPJ, PIRB, BATF, RELB	2555	21	20199	3.38815	1	0.071321	0.0688786
GO:0030968~endoplasmic reticulum unfolded protein response	15	0.00285677	ERO1A, PTPN1, XBP1, HSPA5, ATF6B, WFS1, EIF2AK2, HERPUD1, TBL2, SERP1, SELENOS, CREB3L1, ATF6, ATF4, NFE2L2	2555	50	20199	2.3717	1	0.071321	0.0688786
GO:0031100~animal organ regeneration	15	0.00285677	MED1, NOTCH1, ANGPT2, CAD, LIF, ADM, CXCL5, F7, NR4A3, ATIC, PKM, FPGS, CCL2, LCP1, BAK1	2555	50	20199	2.3717	1	0.071321	0.0688786
GO:0030488~tRNA methylation	12	0.00294884	NSUN4, METTL1, NSUN2, TRMT5, METTL2, TRMO, TRMT6, METTL6, TRMT1, TRMT11, TRMT61A, TARBP1	2555	35	20199	2.71052	1	0.0723489	0.0698713
GO:0032819~positive regulation of natural killer cell proliferation	12	0.00294884	H2-T22, H2-T10, IL23A, H2-Q6, H2-Q7, H2-K1, H2-Q4, IL12B, CD244A, JAK2, H2-D1, H2-Q10	2555	35	20199	2.71052	1	0.0723489	0.0698713
GO:0032212~positive regulation of telomere maintenance via telomerase	12	0.00294884	CCT6A, CCT3, CCT2, GCH1, DKC1, PNKP, TCP1, CCT8, CCT7, CCT5, CCT4, ATR	2555	35	20199	2.71052	1	0.0723489	0.0698713
GO:0007595~lactation	14	0.00295324	STAT5A, MED1, VDR, CAD, RPLP0, HIF1A, HK2, APRT, NME1, SOCS2, GPAT4, CDO1, UMPS, XDH	2555	45	20199	2.45954	1	0.0723489	0.0698713
GO:0007259~JAK-STAT cascade	14	0.00295324	STAT5A, IL15RA, IFNB1, STAT1, STAT2, STAT3, CSF2RB, SOCS2, CSF2RB2, SOCS3, SOCS1, JAK2, JAK3, JAK1	2555	45	20199	2.45954	1	0.0723489	0.0698713
GO:0030307~positive regulation of cell growth	25	0.00298603	PSMD10, DDX49, HPN, DNPH1, EGFR, CXCL16, SDCBP, EXOSC4, EXOSC9, CFL1, MLST8, CD38, EXOSC2, NCBP1, SPHK1, INO80, AVPR1A, SUPV3L1, ADAM17, MMP14, SGK1, SLC25A33, EIF4G2, EIF4G1, HBEGF	2555	106	20199	1.86455	1	0.0727662	0.0702742
GO:0048255~mRNA stabilization	13	0.00299252	APOBEC1, TAF15, TRAF3IP2, FUS, SRSF1, HNRNPU, YBX1, ELAVL1, LARP1, THRAP3, NOCT, MAPKAPK2, IKBKE	2555	40	20199	2.56934	1	0.0727662	0.0702742
GO:0006189~'de novo' IMP biosynthetic process	5	0.00309382	ADSL, ATIC, PPAT, GART, PFAS	2555	6	20199	6.58806	1	0.074127	0.0715885
GO:1903936~cellular response to sodium arsenite	5	0.00309382	DAXX, ZC3H12A, HSF1, HNRNPA1, MAPK13	2555	6	20199	6.58806	1	0.074127	0.0715885
GO:0034134~toll-like receptor 2 signaling pathway	5	0.00309382	RIPK2, TNIP2, NOD2, PIK3AP1, TLR2	2555	6	20199	6.58806	1	0.074127	0.0715885
GO:0042797~tRNA transcription from RNA polymerase III promoter	5	0.00309382	POLR3A, POLR3D, POLR3E, POLR2F, POLR2L	2555	6	20199	6.58806	1	0.074127	0.0715885
GO:0006360~transcription from RNA polymerase I promoter	8	0.00313343	TAF1C, POLR1B, TAF1A, POLR1D, POLR2F, GTF2H1, POLR2H, POLR2L	2555	17	20199	3.72032	1	0.0746862	0.0721285
GO:0000460~maturation of 5.8S rRNA	7	0.00315141	EXOSC10, EXOSC4, EIF6, MAK16, NOL9, RRP15, MPHOSPH6	2555	13	20199	4.2569	1	0.0746862	0.0721285
GO:0060700~regulation of ribonuclease activity	7	0.00315141	OAS2, OAS3, OAS1A, OAS1B, OASL1, OAS1G, OASL2	2555	13	20199	4.2569	1	0.0746862	0.0721285
GO:0002639~positive regulation of immunoglobulin production	16	0.00329196	CD86, IL10, XBP1, H2-T22, H2-T10, H2-Q6, H2-Q7, H2-K1, H2-Q4, IL4RA, PHB2, HPX, IL6, EPHB2, H2-D1, H2-Q10	2555	56	20199	2.25876	1	0.0777354	0.0750733
GO:0070301~cellular response to hydrogen peroxide	20	0.00331364	KDM6B, HSPA8, EDN1, ANXA1, RIPK3, SPHK1, TNFAIP3, HDAC6, RELA, MAPK13, IL6, IL18RAP, APEX1, HSF1, CFL1, PPIF, LCN2, CYP1B1, FYN, NFE2L2	2555	78	20199	2.0271	1	0.0779658	0.0752959
GO:0038061~NIK/NF-kappaB signaling	10	0.00337169	NFKBIA, NLRP12, RIPK3, TRAF6, NOD2, NFKB1, RELA, NFKB2, RELB, TLR2	2555	26	20199	3.04064	1	0.0787652	0.0760678
GO:0032740~positive regulation of interleukin-17 production	10	0.00337169	SLC7A5, IL6, IL23A, SPHK1, ARID5A, OSM, IL12B, NOD2, JAK2, MYD88	2555	26	20199	3.04064	1	0.0787652	0.0760678
GO:0030163~protein catabolic process	27	0.00345705	UTP25, NOTCH1, PREP, DENND3, RELA, DPP3, NLN, CASP7, PSMB3, CTSL, LONP1, FYN, SLC16A3, AMBP, ERAP1, MMP3, SYVN1, UBE2G2, SIAH1B, MMP8, UCHL3, MMP9, IL17RA, EXT1, MMP13, PAPPA, FBXL5	2555	119	20199	1.79372	1	0.0804718	0.077716
GO:0071276~cellular response to cadmium ion	11	0.00365847	HSPA8, DAXX, NCF1, STAR, HSF1, CYBB, HMOX1, MT2, MT1, MMP9, EGFR	2555	31	20199	2.80524	1	0.0848308	0.0819257
GO:0051384~response to glucocorticoid	17	0.00367025	IL10, IL1RN, FKRP, ADM, PIK3R1, PTGS2, TYMS, TNF, CXCL2, ASS1, FOSL2, IL6, CTSL, ADAM9, FAS, CDO1, A2M	2555	62	20199	2.16769	1	0.0848308	0.0819257
GO:0043161~proteasome-mediated ubiquitin-dependent protein catabolic process	45	0.00370882	TRIM72, USP14, RNF34, PSMD14, ZFAND2A, RNF4, PSMB10, PSMB6, PSMB7, ZNRF1, PSMB4, PSMD6, PSMB5, PSMD7, PSMB2, PSMD4, PSMB3, PSMD2, ZSWIM8, PSMD1, DCAF13, BFAR, SIAH1B, KCTD5, RAD23B, PML, PSMA5, PSMA6, SNHG15, RNF126, SPSB1, PSMA3, PSMC5, PSMA4, CDC34, PSMA2, PSMC4, PSMC1, PSMC2, PELI1, PLAA, ERCC8, NHLRC1, BIRC2, NFE2L2	2555	232	20199	1.53343	1	0.0854204	0.0824952
GO:2000379~positive regulation of reactive oxygen species metabolic process	13	0.00375199	EIF5A, CDKN1A, RIPK3, GADD45A, ACOD1, THBS1, TRP53, ZC3H12A, LCN2, TSPO, CYP1B1, XDH, NFE2L2	2555	41	20199	2.50668	1	0.0861115	0.0831625
GO:0032693~negative regulation of interleukin-10 production	9	0.00399311	CD274, IL23A, IL12B, PDCD1LG2, FCGR2B, LILRB4A, JAK3, LILRB4B, IDO1	2555	22	20199	3.23414	1	0.091325	0.0881975
GO:0071364~cellular response to epidermal growth factor stimulus	15	0.00422734	MED1, CAD, MARS1, PTPN11, PTPN12, IQGAP1, CFLAR, EGFR, ZFP36L1, ZFP36, DAB2, ARPC2, NCL, CFL1, ZPR1	2555	52	20199	2.28048	1	0.0960104	0.0927225
GO:0006094~gluconeogenesis	15	0.00422734	CRTC2, TPI1, MDH2, PGAM1, ENO2, SLC39A14, PER2, KAT2A, GPD1, CRY1, WDR5, PGK1, GAPDH, ATF4, SLC25A13	2555	52	20199	2.28048	1	0.0960104	0.0927225
GO:0032868~response to insulin	23	0.00425786	LYN, IL10, ERRFI1, EGR1, MAX, RPS6, GCNT1, CAD, HMGA1, SLC2A1, ADM, PIK3R1, RELA, CYP27B1, EIF6, VGF, RPS6KB1, SESN2, CRY2, TNFSF10, CRY1, SRSF6, TLR2	2555	97	20199	1.87454	1	0.0963692	0.093069
GO:0090398~cellular senescence	14	0.00446997	H2AX, PRMT6, NPM1, CDKN1A, CITED2, SRF, HTT, MIF, PML, COMP, DNAJA3, TRP53, ID2, NUP62	2555	47	20199	2.35488	1	0.100141	0.0967121
GO:1901224~positive regulation of NIK/NF-kappaB signaling	20	0.00447047	CD86, EDN1, TNFSF14, SPHK1, EIF2AK2, NOD2, NMI, IFI35, PHB2, TNF, EGFR, RELA, NLRP12, IL1B, TRAF6, NLRP3, TLR7, SASH1, TRIM56, TLR2	2555	80	20199	1.97642	1	0.100141	0.0967121
GO:0043434~response to peptide hormone	20	0.00447047	EIF2B5, STAT5A, EIF2B4, EIF2B3, NUDC, EIF2B2, ANXA1, STAT1, STAT2, STAT3, ATP2A2, SERPINA3M, SERPINA3N, SERPINA3G, SERPINA3I, GATM, NR4A3, SERPINA3F, TIMP1, EIF2B1	2555	80	20199	1.97642	1	0.100141	0.0967121
GO:0098761~cellular response to interleukin-7	8	0.00457352	STIP1, ATIC, HDGF, YBX1, P4HB, RAD23B, JAK1, HSPD1	2555	18	20199	3.51363	1	0.101251	0.0977832
GO:0070131~positive regulation of mitochondrial translation	8	0.00457352	TRUB2, MRPS27, TRMT10C, NSUN4, FASTKD2, C1QBP, FASTKD3, RCC1L	2555	18	20199	3.51363	1	0.101251	0.0977832
GO:1902236~negative regulation of endoplasmic reticulum stress-induced intrinsic apoptotic signaling pathway	8	0.00457352	PTPN1, XBP1, SELENOS, WFS1, CREB3L1, SYVN1, BCL2L1, HERPUD1	2555	18	20199	3.51363	1	0.101251	0.0977832
GO:0045671~negative regulation of osteoclast differentiation	13	0.00465904	PIRA1, LILRA6, PILRB1, PIRA2, PIRA13, IFNB1, PIRA12, PIK3R1, LILRB4A, PIRB, LILRB4B, CCL3, CLEC2D	2555	42	20199	2.44699	1	0.101251	0.0977832
GO:0000492~box C/D snoRNP assembly	6	0.00467477	NUFIP1, NOPCHAP1, ZNHIT6, RUVBL2, RUVBL1, SNU13	2555	10	20199	4.74341	1	0.101251	0.0977832
GO:0000244~spliceosomal tri-snRNP complex assembly	6	0.00467477	SART3, TSSC4, PRPF3, PRPF31, PRPF19, LSM2	2555	10	20199	4.74341	1	0.101251	0.0977832
GO:0051292~nuclear pore complex assembly	6	0.00467477	NDC1, NUP93, AHCTF1, NUP205, NUP153, NUP98	2555	10	20199	4.74341	1	0.101251	0.0977832
GO:0045646~regulation of erythrocyte differentiation	6	0.00467477	HSPA9, LYN, GFI1B, SPI1, CDK6, SETD1A	2555	10	20199	4.74341	1	0.101251	0.0977832
GO:0035723~interleukin-15-mediated signaling pathway	6	0.00467477	STAT5A, IL15RA, STAT3, IL2RG, JAK3, JAK1	2555	10	20199	4.74341	1	0.101251	0.0977832
GO:0018216~peptidyl-arginine methylation	6	0.00467477	PRMT6, PRMT5, PRMT7, PRMT1, CARM1, PRMT3	2555	10	20199	4.74341	1	0.101251	0.0977832
GO:0014003~oligodendrocyte development	11	0.00472788	MED12, LYN, EIF2B5, EIF2B4, TCF7L2, EIF2B3, EIF2B2, CERS6, NSUN5, ID2, EIF2B1	2555	32	20199	2.71758	1	0.101727	0.0982435
GO:0032815~negative regulation of natural killer cell activation	11	0.00472788	FGR, H2-T22, H2-T10, H2-Q6, H2-Q7, H2-K1, H2-Q4, LILRB4A, LILRB4B, H2-D1, H2-Q10	2555	32	20199	2.71758	1	0.101727	0.0982435
GO:0061077~chaperone-mediated protein folding	12	0.00476064	CCT6A, CCT3, HSPA8, CCT2, HSPB6, TCP1, CCT8, CCT7, CCT5, PPID, CCT4, FKBP5	2555	37	20199	2.564	1	0.101763	0.0982776
GO:0045672~positive regulation of osteoclast differentiation	12	0.00476064	CCR1, CCL9, CSF1, IL23A, CCL5, TRAF6, OCSTAMP, CCL3, IL12B, TNFSF11, TNF, PPARGC1B	2555	37	20199	2.564	1	0.101763	0.0982776
GO:0034145~positive regulation of toll-like receptor 4 signaling pathway	7	0.00492959	ZNRF1, NINJ1, PELI1, NR1H3, CD14, IFI35, TIRAP	2555	14	20199	3.95284	1	0.104351	0.100777
GO:0010820~positive regulation of T cell chemotaxis	7	0.00492959	ADAM17, TNFSF14, WNK1, CCL5, CCR7, CXCL13, CCR2	2555	14	20199	3.95284	1	0.104351	0.100777
GO:0035313~wound healing, spreading of epidermal cells	7	0.00492959	MMP12, ADAM17, LRG1, ITGA5, PLET1, ARHGAP24, HBEGF	2555	14	20199	3.95284	1	0.104351	0.100777
GO:0010507~negative regulation of autophagy	15	0.0050894	IL10, STAT3, TNFAIP3, RASIP1, SLC7A5, WNK1, NAMPT, MLST8, TBC1D14, BMF, TRIM27, NUPR1, EIF4G2, EIF4G1, MCL1	2555	53	20199	2.23746	1	0.107041	0.103375
GO:2001235~positive regulation of apoptotic signaling pathway	15	0.0050894	DAXX, APAF1, IFNB1, OSM, IL19, PML, ING5, ADORA2A, CTSL, MYC, FAS, BMF, JAK2, EEF1E1, CTSC	2555	53	20199	2.23746	1	0.107041	0.103375
GO:0050727~regulation of inflammatory response	22	0.00543458	LYN, ZBP1, ANXA1, IL1R1, NOD2, TNF, USP18, RELA, SLC7A2, BST1, LACC1, SBNO2, BCL6, CASP4, NLRP3, PIK3AP1, JAK2, NFE2L1, MYD88, CCR2, PTGES, MCPH1	2555	93	20199	1.87016	1	0.113934	0.110033
GO:0048511~rhythmic process	32	0.00558694	PIWIL2, SUV39H2, KDM5C, HNRNPU, AHR, RELB, PPP1CC, NFIL3, NOCT, NAMPT, RACK1, PROK2, DNM1L, HES7, EGR1, PRMT5, HUWE1, PML, NFKB2, SFPQ, MYBBP1A, THRAP3, ID2, TRP53, KLF9, CRY2, BHLHE40, CRY1, TIMELESS, SIK1, TARDBP, ATF4	2555	154	20199	1.64274	1	0.116755	0.112756
GO:0070059~intrinsic apoptotic signaling pathway in response to endoplasmic reticulum stress	13	0.00573297	ERO1A, CEBPB, XBP1, APAF1, SYVN1, PML, TRP53, PMAIP1, BAX, TRIB3, CHAC1, BAK1, ATF4	2555	43	20199	2.39009	1	0.119425	0.115335
GO:0071480~cellular response to gamma radiation	10	0.00589677	H2AX, EGR1, XRCC6, CDKN1A, TRP53, HSF1, TLK2, RNF4, BCL2L1, ATR	2555	28	20199	2.82346	1	0.122059	0.117879
GO:2000779~regulation of double-strand break repair	10	0.00589677	PPP4C, MORF4L2, RUVBL2, ACTL6A, RUVBL1, ATRIP, ACTB, PML, ACTG1, ATR	2555	28	20199	2.82346	1	0.122059	0.117879
GO:0042771~intrinsic apoptotic signaling pathway in response to DNA damage by p53 class mediator	11	0.00602806	CDKN1A, IFI204, TRP53, BCL3, DDIT4, SHISA5, PMAIP1, RPS27L, AEN, NUPR1, PML	2555	33	20199	2.63523	1	0.123992	0.119746
GO:0043122~regulation of I-kappaB kinase/NF-kappaB signaling	11	0.00602806	PIDD1, NLRP12, GBP7, TRAF3, IL1B, TRAF6, TRAF1, TNF, OPTN, NFKBIB, GBP3	2555	33	20199	2.63523	1	0.123992	0.119746
GO:0007584~response to nutrient	18	0.0063682	ABCA1, SLC6A19, ADSL, AHCY, VCAM1, APAF1, TFRC, CYBB, NOD2, AACS, ASS1, GATM, STAR, HSF1, LIPG, TFAM, CYP1B1, A2M	2555	71	20199	2.00426	1	0.127609	0.123239
GO:0030218~erythrocyte differentiation	18	0.0063682	HSPA9, LYN, STAT5A, DYRK3, SPI1, HMGA1, ADAR, SLC1A5, CFLAR, RPS19, ID2, FLVCR1, TCEA1, SFXN1, JAK2, SLC25A5, NFE2L1, PTPN2	2555	71	20199	2.00426	1	0.127609	0.123239
GO:0032091~negative regulation of protein binding	18	0.0063682	LRPAP1, CDKN1A, TEX14, GTF2F1, ACTB, ACTG1, IFIT2, DAB2, PLSCR1, FRMD7, SLPI, TDG, MYC, CARM1, RACK1, PIN1, BAX, MITD1	2555	71	20199	2.00426	1	0.127609	0.123239
GO:0030330~DNA damage response, signal transduction by p53 class mediator	8	0.00646103	MUC1, SP100, USP10, TRP53, SESN2, BCL3, MIF, BATF	2555	19	20199	3.32871	1	0.127609	0.123239
GO:0046426~negative regulation of JAK-STAT cascade	8	0.00646103	SOCS2, SOCS3, SOCS1, GBP7, BCL3, SAC3D1, PTPN2, GBP3	2555	19	20199	3.32871	1	0.127609	0.123239
GO:0002726~positive regulation of T cell cytokine production	8	0.00646103	TRAF6, H2-Q6, H2-Q7, H2-K1, H2-Q4, MALT1, H2-D1, H2-Q10	2555	19	20199	3.32871	1	0.127609	0.123239
GO:0051715~cytolysis in other organism	5	0.00649654	GBP5, GBP7, IGTP, GBP2, GBP3	2555	7	20199	5.64691	1	0.127609	0.123239
GO:0007000~nucleolus organization	5	0.00649654	USP36, RRN3, RPS19, PES1, NOLC1	2555	7	20199	5.64691	1	0.127609	0.123239
GO:0017183~peptidyl-diphthamide biosynthetic process from peptidyl-histidine	5	0.00649654	DPH1, DPH2, DPH5, DPH6, DPH7	2555	7	20199	5.64691	1	0.127609	0.123239
GO:0006999~nuclear pore organization	5	0.00649654	NDC1, POM121, NUP205, SEH1L, NUP54	2555	7	20199	5.64691	1	0.127609	0.123239
GO:0002829~negative regulation of type 2 immune response	5	0.00649654	ARG2, ZFP35, BCL6, IL27RA, CCR2	2555	7	20199	5.64691	1	0.127609	0.123239
GO:0000055~ribosomal large subunit export from nucleus	5	0.00649654	NPM1, NMD3, SDAD1, MDN1, RAN	2555	7	20199	5.64691	1	0.127609	0.123239
GO:0038043~interleukin-5-mediated signaling pathway	5	0.00649654	STAT5A, CSF2RB2, LYN, CSF2RB, JAK2	2555	7	20199	5.64691	1	0.127609	0.123239
GO:0045629~negative regulation of T-helper 2 cell differentiation	5	0.00649654	ZFP35, ANXA1, BCL6, HLX, IRF1	2555	7	20199	5.64691	1	0.127609	0.123239
GO:0071219~cellular response to molecule of bacterial origin	5	0.00649654	ACOD1, AHR, CD14, FCGR2B, CYRIB	2555	7	20199	5.64691	1	0.127609	0.123239
GO:0030216~keratinocyte differentiation	20	0.00681306	CERS3, MED1, CSTA2, CLIC4, CDKN1A, NOTCH1, ANXA1, CFLAR, RBPJ, PTGS2, STFA2L1, SMARCA4, SAV1, TGM1, LATS1, UGCG, NFKBIZ, ADAM9, MADCAM1, CSTDC4	2555	83	20199	1.90498	1	0.133028	0.128472
GO:0031640~killing of cells of other organism	20	0.00681306	CXCL9, CCL11, CCL22, CCL20, GZMA, FGL2, PRF1, GZMB, CXCL13, GM12250, CXCL10, LGALS3, CXCL11, PSMA4, RPS19, NINJ1, HC, PGLYRP1, GAPDH, CCL17	2555	83	20199	1.90498	1	0.133028	0.128472
GO:0017148~negative regulation of translation	25	0.00699445	SHMT1, EIF4A3, YBX1, TYMS, SYNCRIP, PAIP2B, LARP1, RACK1, EIF4EBP1, EIF4E, WFS1, IFRD2, SAMD4B, GZMB, EIF2AK2, RPL13A, PUS7, PATL1, ILF3, CAPRIN1, NCL, SERBP1, RARA, NHLRC1, GAPDH	2555	113	20199	1.74904	1	0.136163	0.1315
GO:0006281~DNA repair	68	0.00716841	H2AX, FEN1, BCCIP, CGAS, TTF2, PRPF19, BACH1, CDC14B, PNP, TRIM28, RUVBL2, ALKBH1, RUVBL1, PCLAF, POLH, PRMT6, UPF1, DTX3L, USP3, ACTL6A, LIG3, PARP9, SPIDR, RAD23B, SFPQ, RNF169, EID3, MORF4L2, XRN2, TIMELESS, ADPRS, PSMD14, USP10, UHRF1, PNKP, DOT1L, FAAP24, SAMHD1, MACROH2A1, BRIP1, SLX4, TDG, HSF1, POLD2, RBBP8, USP1, ASCC3, UBQLN4, ATRIP, XRCC6, NPM1, HUWE1, SMARCA5, GTF2H1, INO80, SSRP1, GT…	2555	395	20199	1.36098	1	0.137893	0.133171
GO:0007005~mitochondrion organization	29	0.00730496	STOML2, HTT, MIEF1, PHB2, MSTO1, MAN2A1, OPA3, SESN2, LONP1, DNM1L, COX10, EDN1, PNPT1, CLUH, LIG3, SOD2, ATAD3A, RAB32, SUPV3L1, AFG3L2, NOA1, TMEM11, DNAJA3, PPIF, BAX, SLIRP, MTFR2, SLC25A33, BCL2L1	2555	138	20199	1.66134	1	0.137893	0.133171
GO:0000479~endonucleolytic cleavage of tricistronic rRNA transcript (SSU-rRNA, 5.8S rRNA, LSU-rRNA)	4	0.00731246	RCL1, BMS1, SDE2, TSR1	2555	4	20199	7.90568	1	0.137893	0.133171
GO:0071034~CUT catabolic process	4	0.00731246	EXOSC10, DIS3, EXOSC3, EXOSC2	2555	4	20199	7.90568	1	0.137893	0.133171
GO:1904874~positive regulation of telomerase RNA localization to Cajal body	4	0.00731246	CCT2, DKC1, TCP1, CCT4	2555	4	20199	7.90568	1	0.137893	0.133171
GO:0002292~T cell differentiation involved in immune response	4	0.00731246	SEMA4A, CLEC4D, FCER1G, CLEC4E	2555	4	20199	7.90568	1	0.137893	0.133171
GO:2000660~negative regulation of interleukin-1-mediated signaling pathway	4	0.00731246	OTUD4, IL6, IL1RN, IL1R2	2555	4	20199	7.90568	1	0.137893	0.133171
GO:0042119~neutrophil activation	7	0.00734647	ANXA1, IL18RAP, TRAF3IP2, FCGR4, CCL5, CXCR2, CXCL5	2555	15	20199	3.68932	1	0.137893	0.133171
GO:0043518~negative regulation of DNA damage response, signal transduction by p53 class mediator	7	0.00734647	PSMD10, CD74, DYRK3, YJU2, SNAI1, MIF, CD44	2555	15	20199	3.68932	1	0.137893	0.133171
GO:1903238~positive regulation of leukocyte tethering or rolling	7	0.00734647	SELP, GCNT1, ST3GAL4, PAWR, SELE, FUT4, CCR2	2555	15	20199	3.68932	1	0.137893	0.133171
GO:0006353~DNA-templated transcription, termination	7	0.00734647	PRMT5, POLR2A, XRN2, MTHFSL, MTHFS, SMN1, TTF2	2555	15	20199	3.68932	1	0.137893	0.133171
GO:2000767~positive regulation of cytoplasmic translation	7	0.00734647	SYNCRIP, PKM, CNBP, CSDE1, HNRNPU, YBX1, PABPC1	2555	15	20199	3.68932	1	0.137893	0.133171
GO:0006953~acute-phase response	12	0.00735738	IL6, ORM1, IL1RN, PLSCR1, TFRC, SAA3, STAT3, SAA1, HP, SERPINA3N, A2M, ASS1	2555	39	20199	2.43252	1	0.137893	0.133171
GO:1902042~negative regulation of extrinsic apoptotic signaling pathway via death domain receptors	10	0.00760787	ITPRIP, RNF34, SERPINE1, TMBIM1, HMOX1, TNFAIP3, CFLAR, BCL2L1, TNFRSF22, ICAM1	2555	29	20199	2.72609	1	0.14218	0.137311
GO:0045064~T-helper 2 cell differentiation	6	0.00768457	IL6, BCL6, HLX, BCL3, IL4RA, BATF	2555	11	20199	4.31219	1	0.142393	0.137517
GO:0071659~negative regulation of IP-10 production	6	0.00768457	OAS3, OAS1A, OAS1B, LILRB4A, LILRB4B, OAS1G	2555	11	20199	4.31219	1	0.142393	0.137517
GO:0002544~chronic inflammatory response	6	0.00768457	CCL11, VCAM1, NFKBIZ, CCL2, THBS1, S100A9	2555	11	20199	4.31219	1	0.142393	0.137517
GO:0060261~positive regulation of transcription initiation from RNA polymerase II promoter	16	0.00777887	MED1, SRF, TAF10, MED27, MED26, MED15, NFKB1, MED29, MED12, NFKBIA, MED25, MED21, MYC, TAF4B, ERCC6, TAF3	2555	61	20199	2.07362	1	0.143733	0.138811
GO:0050776~regulation of immune response	14	0.00785836	CD40, FCER1G, SPPL2A, CGAS, PHF11A, SPN, FCGR1, FCGR3, FCGR4, NFKBIZ, FCGR2B, SAC3D1, SH2B2, CD200	2555	50	20199	2.21359	1	0.144793	0.139835
GO:0006096~glycolytic process	13	0.00846346	TIGAR, TPI1, FKRP, ADPGK, PGAM1, ENO2, HK2, PFKL, PKM, UCP2, PGK1, GAPDH, IER3	2555	45	20199	2.28386	1	0.155504	0.150179
GO:0071466~cellular response to xenobiotic stimulus	20	0.00886773	ABCA1, EDN1, NOS2, TFRC, SERPINE1, EGFR, PPM1F, EFTUD2, RNF149, TRP53, MYC, IL1B, HSF1, CCL4, PDE4B, SLAMF8, CCL2, CD69, UMPS, NFE2L2	2555	85	20199	1.86016	1	0.162091	0.15654
GO:0034138~toll-like receptor 3 signaling pathway	8	0.00887151	CD86, TNIP2, IRF1, OAS1A, OAS1B, SCIMP, TNF, OAS1G	2555	20	20199	3.16227	1	0.162091	0.15654
GO:0043525~positive regulation of neuron apoptotic process	22	0.00895114	HDAC4, EGR1, GCH1, PAWR, CFLAR, TNF, TNFRSF1A, AIMP2, CASP7, CDC34, TRP53, IL1B, CASP4, CCL3, LCN2, PMAIP1, PIN1, FAS, BAX, NUPR1, OPTN, ATF4	2555	97	20199	1.79304	1	0.16309	0.157505
GO:0045787~positive regulation of cell cycle	14	0.00935365	ANKRD17, IL10, CITED2, FOSL1, TGM1, NR4A3, RPS15A, TRP53, MYC, ID2, RARA, NUPR1, TRIM21, ZPR1	2555	51	20199	2.17019	1	0.169951	0.164131
GO:0097190~apoptotic signaling pathway	17	0.00949325	DAXX, APAF1, VDR, PSEN2, PAWR, TNF, SPN, CD24A, ING5, PIDD1, ADORA2A, TRP53, ANXA6, FAS, BAX, BAK1, IFI27L2A	2555	68	20199	1.97642	1	0.171534	0.16566
GO:0042098~T cell proliferation	17	0.00949325	STAT5A, SLFN2, SLFN1, RIPK2, EBI3, MSN, IL20RB, MALT1, PSMB10, SPN, ZC3H12D, PNP, IL23A, PELI1, IL12B, IL12A, IDO1	2555	68	20199	1.97642	1	0.171534	0.16566
GO:0032874~positive regulation of stress-activated MAPK cascade	9	0.00955036	IL1A, RIPK2, IL1B, SEMA4C, EIF2AK2, NOD2, IGFBP6, HMGCR, SCIMP	2555	25	20199	2.84604	1	0.171618	0.165741
GO:0043153~entrainment of circadian clock by photoperiod	9	0.00955036	PER2, PPP1CC, TRP53, ID2, CRY2, BHLHE40, CRY1, SIK1, PML	2555	25	20199	2.84604	1	0.171618	0.165741
GO:0060907~positive regulation of macrophage cytokine production	10	0.00967268	PANX1, CD74, RIPK2, CASP4, MAPKAPK2, TLR7, NOD2, MYD88, TIRAP, TLR2	2555	30	20199	2.63523	1	0.17334	0.167404
GO:0071549~cellular response to dexamethasone stimulus	13	0.0101629	IFNB1, HNRNPU, CFLAR, EGFR, ASS1, STAR, RPS6KB1, DDIT4, EIF4EBP1, DNMT3B, CCL2, JAK2, EIF4E	2555	46	20199	2.23421	1	0.181094	0.174892
GO:0048147~negative regulation of fibroblast proliferation	13	0.0101629	PAWR, SOD2, IFI30, MMP9, PARP10, ING5, MED25, TRP53, MYC, FTH1, PMAIP1, BAX, NUPR1	2555	46	20199	2.23421	1	0.181094	0.174892
GO:0006511~ubiquitin-dependent protein catabolic process	43	0.0101884	PSMD11, RNF34, UHRF1, UBR4, RNF19B, UBE2L6, UBE2J2, HDAC6, HERPUD1, RNF213, RNF114, PSMD4, PSMD3, TRIM25, UBQLN4, HERC6, GET4, USP25, XBP1, DTX3L, FBXW8, SYVN1, HUWE1, BFAR, SIAH1B, UCHL3, WDR77, PSMA5, PSMA6, RNF126, SPSB1, PSMA3, PSMA4, RNF125, CDC34, NPLOC4, PSMA2, RNF149, PSMC2, RLIM, TRIM58, NHLRC1, UBA1	2555	232	20199	1.46528	1	0.181094	0.174892
GO:0061014~positive regulation of mRNA catabolic process	7	0.0105141	UPF1, ZFP36, PNPT1, KHSRP, ZC3H12A, PRR5L, ZC3HAV1	2555	16	20199	3.45873	1	0.185372	0.179024
GO:0046007~negative regulation of activated T cell proliferation	7	0.0105141	CD274, ARG1, PDCD1LG2, LRRC32, LILRB4A, LILRB4B, IDO1	2555	16	20199	3.45873	1	0.185372	0.179024
GO:0046902~regulation of mitochondrial membrane permeability	7	0.0105141	STAT3, PPIF, PMAIP1, BAK1, GIMAP5, SLC25A5, BCL2L1	2555	16	20199	3.45873	1	0.185372	0.179024
GO:0032736~positive regulation of interleukin-13 production	12	0.0109421	H2-T22, H2-T10, H2-Q6, H2-Q7, H2-K1, H2-Q4, RARA, NLRP3, IL1RAP, H2-D1, H2-Q10, IL17RA	2555	41	20199	2.31386	1	0.191932	0.185359
GO:0002931~response to ischemia	17	0.0109449	MAP2K3, EGR1, TIGAR, CSF1, STAT3, HK2, RELA, GPR31B, PER2, PANX1, RCAN1, TRP53, PPIF, HYOU1, NFE2L2, BCL2L1, CPEB4	2555	69	20199	1.94778	1	0.191932	0.185359
GO:0034605~cellular response to heat	14	0.0110624	LYN, HSPA8, DAXX, HSP90AA1, HSP90AB1, PTGS2, EIF2S1, IL1A, EEF1D, BAG3, HSF1, TFEC, TPR, HMOX1	2555	52	20199	2.12845	1	0.193474	0.186848
GO:0039536~negative regulation of RIG-I signaling pathway	5	0.0116993	RNF125, NLRX1, NPLOC4, C1QBP, DHX58	2555	8	20199	4.94105	1	0.198703	0.191898
GO:0035722~interleukin-12-mediated signaling pathway	5	0.0116993	IL12B, IL12A, IL12RB1, JAK2, IL12RB2	2555	8	20199	4.94105	1	0.198703	0.191898
GO:0071224~cellular response to peptidoglycan	5	0.0116993	RIPK2, NLRP3, NOD2, RELA, TLR2	2555	8	20199	4.94105	1	0.198703	0.191898
GO:0000054~ribosomal subunit export from nucleus	5	0.0116993	NPM1, LSG1, EIF6, ABCE1, RAN	2555	8	20199	4.94105	1	0.198703	0.191898
GO:0060397~JAK-STAT cascade involved in growth hormone signaling pathway	5	0.0116993	STAT5A, STAT3, JAK2, JAK3, JAK1	2555	8	20199	4.94105	1	0.198703	0.191898
GO:0016071~mRNA metabolic process	5	0.0116993	USP25, NCBP1, HNRNPDL, HNRNPU, TBRG4	2555	8	20199	4.94105	1	0.198703	0.191898
GO:0042754~negative regulation of circadian rhythm	5	0.0116993	PIWIL2, PER2, SFPQ, CRY2, CRY1	2555	8	20199	4.94105	1	0.198703	0.191898
GO:0038156~interleukin-3-mediated signaling pathway	5	0.0116993	STAT5A, CSF2RB2, FCER1G, CSF2RB, JAK2	2555	8	20199	4.94105	1	0.198703	0.191898
GO:0033004~negative regulation of mast cell activation	5	0.0116993	MILR1, RABGEF1, LILRB4A, CD300LF, LILRB4B	2555	8	20199	4.94105	1	0.198703	0.191898
GO:0019724~B cell mediated immunity	5	0.0116993	CD40, TRAF3IP2, FAS, PIRB, NTN1	2555	8	20199	4.94105	1	0.198703	0.191898
GO:0044208~'de novo' AMP biosynthetic process	5	0.0116993	ADSL, ATIC, PPAT, GART, PFAS	2555	8	20199	4.94105	1	0.198703	0.191898
GO:1902895~positive regulation of pri-miRNA transcription from RNA polymerase II promoter	15	0.011742	IL10, EGR1, SPI1, SRF, STAT3, TNF, HIF1A, EGFR, RELA, SREBF2, SMARCA4, GNL3, FOSL1, TRP53, MYC	2555	58	20199	2.04457	1	0.198703	0.191898
GO:0006607~NLS-bearing protein import into nucleus	6	0.0118171	RANBP2, KPNA6, NUP54, KPNA2, KPNA1, IPO5	2555	12	20199	3.95284	1	0.198703	0.191898
GO:0045063~T-helper 1 cell differentiation	6	0.0118171	SEMA4A, HLX, NFKBIZ, IL4RA, RELB, GADD45G	2555	12	20199	3.95284	1	0.198703	0.191898
GO:0015810~aspartate transport	6	0.0118171	SLC13A3, LRRC8C, LRRC8D, LRRC8A, SLC25A22, SLC25A13	2555	12	20199	3.95284	1	0.198703	0.191898
GO:0009611~response to wounding	25	0.0119816	PVT1, PDGFA, TNFAIP3, MIRT2, SNHG17, ZFP36L1, ZFP36, CCL2, MIR22HG, GM10791, DST, HMGA1, AI506816, VASH1, LILRB4A, NEAT1, LILRB4B, FOSL1, 5430416N02RIK, SNHG15, IL6, MIR17HG, BAX, LCP1, DANCR	2555	118	20199	1.67493	1	0.200774	0.193899
GO:0009410~response to xenobiotic stimulus	55	0.0120016	ERRFI1, TRAF3IP2, AHR, TENT4A, TNF, LYST, PFAS, AACS, TXN2, PNP, NFKBIZ, DNMT3B, CD38, TSPO, IL10, APOBEC1, VAV3, TGIF1, HSP90AA1, ABCC1, CYBB, MMP9, ADAM17, ADORA2A, LOX, LCK, HMBS, PLIN2, CCNO, HDAC4, ATP1A1, PTGS2, TYMS, THBS1, RELA, CYP27B1, MAT2A, CCL3, BAK1, LYN, HSPA8, XBP1, TIGAR, FKRP, MTHFR, SOD2, ASS1, FOSL2, FOSL1, RPS6KB1, CDK4, TRP53, LCN2, PEMT, ATR	2555	315	20199	1.38036	1	0.200774	0.193899
GO:0006139~nucleobase-containing compound metabolic process	10	0.012133	BRIP1, EXOSC10, PNP, XRN2, ERCC2, AK2, SUPT6, POLR3H, ATRIP, ATR	2555	31	20199	2.55022	1	0.202455	0.195521
GO:0010033~response to organic substance	18	0.0127657	HSP90AB1, STAT1, PLA2G4A, AVPR1A, TNF, RELA, SQLE, GATM, CDK6, RPL36AL, CDK4, NFKBIZ, SPP1, IL12B, GART, JUNB, CTSC, NFE2L2	2555	76	20199	1.8724	1	0.212469	0.205193
GO:0045429~positive regulation of nitric oxide biosynthetic process	14	0.0130037	HSP90AA1, HSP90AB1, SOD2, PTGS2, TNF, ASS1, ICAM1, IL6, KLRK1, IL1B, PTX3, TLR6, JAK2, TLR2	2555	53	20199	2.08829	1	0.21588	0.208488
GO:0048008~platelet-derived growth factor receptor signaling pathway	12	0.0131715	MYO1E, CSRNP1, NR4A3, TIPARP, ZFAND5, STON1, ABL2, PDGFA, PTPRJ, PTPN11, IQGAP1, JAK2	2555	42	20199	2.25876	1	0.217563	0.210112
GO:0009408~response to heat	12	0.0131715	EIF2B5, EIF2B4, EIF2B3, HSP90AA1, EIF2B2, HSPB6, DNAJA3, HSF1, DNAJA2, OSM, EIF2B1, LRP11	2555	42	20199	2.25876	1	0.217563	0.210112
GO:0032570~response to progesterone	11	0.0141753	FOSL1, HSPA8, ERRFI1, PTGER2, TSPO, NR1H3, CCL2, CD38, TYMS, RELA, TLR2	2555	37	20199	2.35034	1	0.232382	0.224424
GO:0032816~positive regulation of natural killer cell activation	11	0.0141753	H2-T22, H2-T10, H2-Q6, H2-Q7, H2-K1, H2-Q4, IL12B, IL12A, LYST, H2-D1, H2-Q10	2555	37	20199	2.35034	1	0.232382	0.224424
GO:0042270~protection from natural killer cell mediated cytotoxicity	11	0.0141753	H2-T22, H2-T10, H2-Q6, H2-Q7, H2-K1, H2-Q4, TAP2, TAP1, CLEC2D, H2-D1, H2-Q10	2555	37	20199	2.35034	1	0.232382	0.224424
GO:0048536~spleen development	13	0.0143417	SAMD9L, RBM15, TRAF3IP2, RIPK3, CITED2, TET2, AHR, NFKB2, ADAM17, BCL3, NFKBIZ, FLVCR1, FAS	2555	48	20199	2.14112	1	0.234251	0.226229
GO:0034122~negative regulation of toll-like receptor signaling pathway	7	0.01454	OTUD4, TRIM30A, IRAK3, PIK3AP1, SMPDL3B, CACTIN, PTGS2OS	2555	17	20199	3.25528	1	0.234251	0.226229
GO:0061158~3'-UTR-mediated mRNA destabilization	7	0.01454	ZC3H12D, UPF1, ZFP36, KHSRP, ZC3H12A, TARDBP, ZFP36L1	2555	17	20199	3.25528	1	0.234251	0.226229
GO:0033120~positive regulation of RNA splicing	7	0.01454	POLR2A, U2AF2, SRSF1, SMN1, PIK3R1, SLC38A2, ZPR1	2555	17	20199	3.25528	1	0.234251	0.226229
GO:0033280~response to vitamin D	7	0.01454	CDKN2D, CYP27B1, SPP1, STC1, TRIM25, PTGS2, TPCN2	2555	17	20199	3.25528	1	0.234251	0.226229
GO:0060546~negative regulation of necroptotic process	7	0.01454	RNF31, PELI1, ADPRS, CFLAR, YBX3, BIRC2, BIRC3	2555	17	20199	3.25528	1	0.234251	0.226229
GO:0001780~neutrophil homeostasis	7	0.01454	ANXA1, CSF1, MTHFD1, PDE4B, HC, LILRB4A, LILRB4B	2555	17	20199	3.25528	1	0.234251	0.226229
GO:0048535~lymph node development	10	0.0150307	RIPK3, TRAF3IP2, ID2, CXCR5, TNFSF11, CCR7, CXCL13, JAK3, NFKB1, NFKB2	2555	32	20199	2.47052	1	0.241562	0.23329
GO:0050709~negative regulation of protein secretion	8	0.0155612	ANXA1, RSAD2, RHBDF2, IL12B, IL12A, HMGCR, SERGEF, CYP51	2555	22	20199	2.87479	1	0.249165	0.240632
GO:0032759~positive regulation of TRAIL production	9	0.01558	H2-T22, H2-T10, H2-Q6, H2-Q7, H2-K1, H2-Q4, TNFRSF8, H2-D1, H2-Q10	2555	27	20199	2.63523	1	0.249165	0.240632
GO:0001843~neural tube closure	22	0.0157153	VASP, TGIF1, BRD2, APAF1, SDC4, LMO4, CITED2, SEMA4C, MTHFR, ADM, MED12, KAT2A, ZEB2, MTHFD1L, SPINT1, MTHFD1, TRAF6, RARA, CDK20, ABL2, PFN1, IFT57	2555	102	20199	1.70515	1	0.250063	0.241499
GO:0048144~fibroblast proliferation	15	0.015789	TGIF1, DAZAP1, CDKN1A, RRN3, PTGES3, ECD, LIF, ING5, KAT2A, DPH1, PES1, TRP53, CKS2, NUPR1, RPL29	2555	60	20199	1.97642	1	0.250063	0.241499
GO:0045954~positive regulation of natural killer cell mediated cytotoxicity	15	0.015789	STAT5A, H2-T22, H2-T10, H2-Q6, H2-Q7, H2-K1, H2-Q4, GIMAP5, PVR, VAV1, IL18RAP, KLRK1, IL12A, H2-D1, H2-Q10	2555	60	20199	1.97642	1	0.250063	0.241499
GO:0034644~cellular response to UV	15	0.015789	NPM1, TMEM161A, INO80, PIK3R1, NOC2L, EIF2S1, MAPK13, TRP53, RUVBL2, SDE2, BAX, BMF, BAK1, N4BP1, ATR	2555	60	20199	1.97642	1	0.250063	0.241499
GO:0034112~positive regulation of homotypic cell-cell adhesion	4	0.0165613	CCL5, PLAUR, TNFSF11, JAK1	2555	5	20199	6.32454	1	0.253695	0.245007
GO:0072538~T-helper 17 type immune response	4	0.0165613	NOTCH1, TRAF3IP2, STAT3, IL17RA	2555	5	20199	6.32454	1	0.253695	0.245007
GO:0032946~positive regulation of mononuclear cell proliferation	4	0.0165613	CSF1, IL12B, IL12A, BCL2L1	2555	5	20199	6.32454	1	0.253695	0.245007
GO:0031325~positive regulation of cellular metabolic process	4	0.0165613	EED, RACK1, TNF, TNFRSF1A	2555	5	20199	6.32454	1	0.253695	0.245007
GO:0090666~scaRNA localization to Cajal body	4	0.0165613	CCT2, DKC1, TCP1, CCT4	2555	5	20199	6.32454	1	0.253695	0.245007
GO:0009113~purine nucleobase biosynthetic process	4	0.0165613	SHMT2, SHMT1, PPAT, GART	2555	5	20199	6.32454	1	0.253695	0.245007
GO:0034250~positive regulation of cellular amide metabolic process	4	0.0165613	EED, RACK1, TNF, TNFRSF1A	2555	5	20199	6.32454	1	0.253695	0.245007
GO:1900103~positive regulation of endoplasmic reticulum unfolded protein response	4	0.0165613	XBP1, BAX, BAK1, PIK3R1	2555	5	20199	6.32454	1	0.253695	0.245007
GO:0002904~positive regulation of B cell apoptotic process	4	0.0165613	IL10, CD24A, MYC, BAX	2555	5	20199	6.32454	1	0.253695	0.245007
GO:0071621~granulocyte chemotaxis	4	0.0165613	ANXA1, CCL3, LYST, IL17RA	2555	5	20199	6.32454	1	0.253695	0.245007
GO:0070106~interleukin-27-mediated signaling pathway	4	0.0165613	OAS2, STAT1, OASL1, OASL2	2555	5	20199	6.32454	1	0.253695	0.245007
GO:1905038~regulation of membrane lipid metabolic process	4	0.0165613	EED, RACK1, TNF, TNFRSF1A	2555	5	20199	6.32454	1	0.253695	0.245007
GO:0015825~L-serine transport	4	0.0165613	SFXN1, SLC1A4, SLC1A5, SLC38A2	2555	5	20199	6.32454	1	0.253695	0.245007
GO:0022614~membrane to membrane docking	4	0.0165613	VCAM1, MSN, EZR, ICAM1	2555	5	20199	6.32454	1	0.253695	0.245007
GO:0030890~positive regulation of B cell proliferation	13	0.0168661	VAV3, CD74, CD40, CDKN1A, TFRC, IRS2, MIF, TIRAP, BST1, BCL6, PELI1, CD38, EPHB2	2555	49	20199	2.09742	1	0.25776	0.248933
GO:0030099~myeloid cell differentiation	11	0.0171134	CCR1, PLSCR1, ZFP36, DAB2, CLEC5A, TET2, PRKX, JAK2, PML, TIRAP, RUNX1	2555	38	20199	2.28848	1	0.258536	0.249682
GO:0016180~snRNA processing	6	0.0172331	INTS12, INTS2, INTS5, TUT1, INTS7, INTS6	2555	13	20199	3.64877	1	0.258536	0.249682
GO:0033619~membrane protein proteolysis	6	0.0172331	AFG3L2, NAPSA, CLPP, SPPL2A, H13, PARL	2555	13	20199	3.64877	1	0.258536	0.249682
GO:0042532~negative regulation of tyrosine phosphorylation of STAT protein	6	0.0172331	SOCS3, GGNBP2, SOCS1, IRF1, PARP14, PTPN2	2555	13	20199	3.64877	1	0.258536	0.249682
GO:1901526~positive regulation of macromitophagy	6	0.0172331	IGTP, IRGM1, HTT, NOD2, SLC25A5, HIF1A	2555	13	20199	3.64877	1	0.258536	0.249682
GO:1901796~regulation of signal transduction by p53 class mediator	6	0.0172331	PRMT6, BOP1, PAK1IP1, NOP2, RRS1, RPF2	2555	13	20199	3.64877	1	0.258536	0.249682
GO:0046166~glyceraldehyde-3-phosphate biosynthetic process	6	0.0172331	TPI1, MDH2, PGAM1, GPD1, PGK1, GAPDH	2555	13	20199	3.64877	1	0.258536	0.249682
GO:0034116~positive regulation of heterotypic cell-cell adhesion	6	0.0172331	LCK, IL1B, GCNT2, FLOT1, TNF, CD44	2555	13	20199	3.64877	1	0.258536	0.249682
GO:0001916~positive regulation of T cell mediated cytotoxicity	15	0.018175	HSPA8, H2-T22, H2-T10, H2-Q6, H2-Q7, H2-K1, H2-Q4, TAP2, CYRIB, PNP, IL23A, IL12B, IL12A, H2-D1, H2-Q10	2555	61	20199	1.94402	1	0.272043	0.262727
GO:0051259~protein oligomerization	10	0.0184067	IFIH1, STOML2, SLC31A1, ZNHIT6, ZC3H12A, OAS1A, OAS1B, KCNA5, DNM1L, OAS1G	2555	33	20199	2.39566	1	0.273012	0.263662
GO:0051973~positive regulation of telomerase activity	10	0.0184067	CCT2, HSP90AA1, DKC1, PNKP, MYC, PTGES3, TCP1, PTGES3-PS, NAF1, CCT4	2555	33	20199	2.39566	1	0.273012	0.263662
GO:0046697~decidualization	10	0.0184067	CYP27B1, VDR, CITED2, CTSL, LIF, STC1, PLA2G4A, PTGS2, JUNB, DCAF13	2555	33	20199	2.39566	1	0.273012	0.263662
GO:0032691~negative regulation of interleukin-1 beta production	10	0.0184067	ERRFI1, GSTP3, ZC3H12A, TNFAIP3, ACP5, NLRP3, MEFV, LILRB4A, LILRB4B, PML	2555	33	20199	2.39566	1	0.273012	0.263662
GO:0090594~inflammatory response to wounding	5	0.0189724	IL6, NFKBIZ, HC, TNF, CCR2	2555	9	20199	4.39204	1	0.275162	0.265739
GO:2000391~positive regulation of neutrophil extravasation	5	0.0189724	PTGER4, RIPOR2, IL1R1, PAWR, ADAM8	2555	9	20199	4.39204	1	0.275162	0.265739
GO:0032494~response to peptidoglycan	5	0.0189724	C5AR1, IRAK3, NOD2, MYD88, TLR2	2555	9	20199	4.39204	1	0.275162	0.265739
GO:0006924~activation-induced cell death of T cells	5	0.0189724	SIVA1, DNAJA3, IL2RA, RPS6, FAS	2555	9	20199	4.39204	1	0.275162	0.265739
GO:0001731~formation of translation preinitiation complex	5	0.0189724	EIF5, EIF2S3X, DENR, DHX29, EIF2S2	2555	9	20199	4.39204	1	0.275162	0.265739
GO:0042092~type 2 immune response	5	0.0189724	BCL6, TRAF3IP2, STARD7, LILRB4A, LILRB4B	2555	9	20199	4.39204	1	0.275162	0.265739
GO:1900152~negative regulation of nuclear-transcribed mRNA catabolic process, deadenylation-dependent decay	5	0.0189724	SYNCRIP, CSDE1, HNRNPU, YBX1, PABPC1	2555	9	20199	4.39204	1	0.275162	0.265739
GO:0044387~negative regulation of protein kinase activity by regulation of protein phosphorylation	5	0.0189724	ERRFI1, NPM1, ADAR, PPM1F, CORO1C	2555	9	20199	4.39204	1	0.275162	0.265739
GO:0002755~MyD88-dependent toll-like receptor signaling pathway	5	0.0189724	TNIP1, TLR6, MYD88, HSPD1, TLR2	2555	9	20199	4.39204	1	0.275162	0.265739
GO:0010646~regulation of cell communication	5	0.0189724	ZFP568, ADORA2A, ADORA2B, ADORA3, LIF	2555	9	20199	4.39204	1	0.275162	0.265739
GO:0045892~negative regulation of transcription, DNA-templated	105	0.0193194	ZFP568, SPI1, NAB1, IFI213, GFI1, NAB2, IFI214, IFI211, ZBTB21, AHR, RBPJ, PHB2, TNF, RRP8, TRIM28, ZFP281, CREB3L1, KMT5A, HES7, DAXX, IFI203-PS, RUNX1, ILF3, TIMELESS, TRIB3, ATF5, NOTCH1, ZFP503, MNDAL, SBNO2, NACC1, HIVEP1, PPARGC1B, HEXIM1, HSPA8, XRCC6, NIBAN2, VDR, ZBTB16, SETDB2, HMGA1, PA2G4, NFKB1, SMARCA4, RIOX1, BCL6, ID2, TRP53, BCL3, BHLHE40, SNAI1, NFKBIE, ZMYND15, SUV39H2, KDM5C, …	2555	677	20199	1.22614	1	0.279576	0.270001
GO:0045648~positive regulation of erythrocyte differentiation	9	0.0194532	MED1, PRMT1, STAT1, ID2, STAT3, ISG15, INHBA, ACVR1B, HIF1A	2555	28	20199	2.54111	1	0.280047	0.270456
GO:0000380~alternative mRNA splicing, via spliceosome	9	0.0194532	HNRNPM, RBM17, SFPQ, NCBP1, SRSF1, HNRNPU, STRAP, HNRNPA1, SRSF6	2555	28	20199	2.54111	1	0.280047	0.270456
GO:0035988~chondrocyte proliferation	7	0.0195232	EXT1, COMP, ERRFI1, MMP14, STC1, CCN2, FOSL2	2555	18	20199	3.07443	1	0.280047	0.270456
GO:0042059~negative regulation of epidermal growth factor receptor signaling pathway	7	0.0195232	ERRFI1, RNF126, MVP, NUP62, PTPRJ, EGFR, PTPN2	2555	18	20199	3.07443	1	0.280047	0.270456
GO:0042177~negative regulation of protein catabolic process	13	0.0197107	RIC1, SF3B3, NOS2, IRAK3, HMGCR, AZIN1, EGFR, RELA, CYP51, MAD2L2, FLNA, PIN1, FYN	2555	50	20199	2.05548	1	0.282117	0.272456
GO:0051260~protein homooligomerization	27	0.0198593	TRIM72, RIPOR2, PRF1, KCNA3, KCNA5, KCNA7, ELAVL1, COMP, PEG10, TIFA, BEND3, NLRP3, TGM2, KCNF1, KCTD19, PNPT1, RIPK2, PRMT1, FUS, TMEM120A, KCTD5, GM12250, JMJD6, EHD1, RBMXL1, PSMA4, NINJ1	2555	136	20199	1.56951	1	0.283624	0.273911
GO:0007254~JNK cascade	14	0.0204142	PTGER4, DAXX, RIPK2, NOD2, TNF, NFKB1, NPHS1, IL1B, TRAF6, TNFSF11, TLR7, ERCC6, TRIB1, MYD88	2555	56	20199	1.97642	1	0.290281	0.28034
GO:0006282~regulation of DNA repair	14	0.0204142	SF3B3, PARG, RADX, TAF10, ACTL6A, SGF29, INO80, TAF5L, KAT2A, RUVBL2, RUVBL1, USP1, ATXN7L3, IER3	2555	56	20199	1.97642	1	0.290281	0.28034
GO:0031398~positive regulation of protein ubiquitination	18	0.0208469	PSMD10, NPM1, HSPA5, RIPK2, WFS1, SPHK1, HUWE1, WBP1L, NOD2, HSPBP1, AIMP2, RASSF1, DNAJA3, PELI1, CRY1, NHLRC1, BIRC2, BIRC3	2555	80	20199	1.77878	1	0.295791	0.285662
GO:0046627~negative regulation of insulin receptor signaling pathway	12	0.0219324	TRIM72, SOCS3, SOCS1, NCOA5, RPS6KB1, IL1B, NCL, LONP1, PTPRJ, TNF, RELA, PTPN2	2555	45	20199	2.10818	1	0.309848	0.299237
GO:0070269~pyroptosis	12	0.0219324	ZBP1, NAIP2, ZEB2, DPP9, GZMA, NINJ1, CASP4, GZMB, NLRP3, MEFV, TRIM21, GSDMC4	2555	45	20199	2.10818	1	0.309848	0.299237
GO:0030198~extracellular matrix organization	33	0.0229863	ERO1A, B4GALT1, HSD17B12, TNF, ADAMTS4, LGALS3, MMP25, ADAMTSL4, ADAMTS1, EMILIN1, ADAMTS8, MPZL3, ADAMTS9, FKRP, MMP3, MMP8, MMP9, SMARCA4, NFKB2, GFAP, MMP12, MMP14, MMP13, COL4A2, SPINT1, COL4A1, CRISPLD2, BCL3, GFOD2, ERCC2, MMP19, PTX3, TGFBI	2555	177	20199	1.47394	1	0.324037	0.31294
GO:0000209~protein polyubiquitination	31	0.0233327	RNF31, TRIM30B, MARCHF1, TRIM30A, TRIM30D, TRAF3IP2, TRIM30C, RNF19B, UBE2L6, UBE2J2, PRPF19, HDAC6, DDA1, RNF114, TRIM21, SASH1, MARCHF5, HUWE1, MUL1, BFAR, WDR77, UBOX5, RNF125, CDC34, TRAF6, PELI1, TRIM58, ERCC8, NHLRC1, BIRC2, NFE2L1	2555	164	20199	1.49437	1	0.328213	0.316973
GO:0032922~circadian regulation of gene expression	17	0.0236556	PRMT5, EGR1, HUWE1, HNRNPU, AHR, PML, RELB, PER2, PPP1CC, MYBBP1A, NOCT, ID2, NAMPT, CRY2, BHLHE40, CRY1, ATF4	2555	75	20199	1.79195	1	0.329354	0.318075
GO:0043388~positive regulation of DNA binding	9	0.0239658	TXN1, TRIM28, ERCC2, PLAUR, JAK2, MMP9, HIPK3, NME1, SMARCA4	2555	29	20199	2.45349	1	0.329354	0.318075
GO:1901223~negative regulation of NIK/NF-kappaB signaling	9	0.0239658	ADGRG3, NLRP12, SPI1, ZC3H12A, NLRP3, NMI, IFI35, LITAF, RELA	2555	29	20199	2.45349	1	0.329354	0.318075
GO:0036037~CD8-positive, alpha-beta T cell activation	9	0.0239658	CLEC4A1, H2-T22, H2-T10, H2-Q6, H2-Q7, H2-K1, H2-Q4, H2-D1, H2-Q10	2555	29	20199	2.45349	1	0.329354	0.318075
GO:2000566~positive regulation of CD8-positive, alpha-beta T cell proliferation	9	0.0239658	H2-T22, H2-T10, H2-Q6, H2-Q7, H2-K1, H2-Q4, CD244A, H2-D1, H2-Q10	2555	29	20199	2.45349	1	0.329354	0.318075
GO:0045070~positive regulation of viral genome replication	9	0.0239658	NOTCH1, LARP1, GBP7, PDE12, PPIE, ADAR, TMEM39A, PPID, GBP3	2555	29	20199	2.45349	1	0.329354	0.318075
GO:0044238~primary metabolic process	6	0.0240684	HAL, ADSL, ATG16L2, ATG16L1, METTL16, EEF1AKMT1	2555	14	20199	3.38815	1	0.329354	0.318075
GO:0043248~proteasome assembly	6	0.0240684	SEM1, PSMD11, ADRM1, PSMG3, PSMG4, PSMG1	2555	14	20199	3.38815	1	0.329354	0.318075
GO:2000347~positive regulation of hepatocyte proliferation	6	0.0240684	MED1, XBP1, HPN, TNFAIP3, CFLAR, TNF	2555	14	20199	3.38815	1	0.329354	0.318075
GO:0010572~positive regulation of platelet activation	6	0.0240684	SELP, PLEK, FLNA, PLA2G4A, PTPRJ, JAK2	2555	14	20199	3.38815	1	0.329354	0.318075
GO:0009101~glycoprotein biosynthetic process	6	0.0240684	B4GALT1, FKRP, TNIP1, GCNT1, ST3GAL4, B4GALT5	2555	14	20199	3.38815	1	0.329354	0.318075
GO:0002221~pattern recognition receptor signaling pathway	6	0.0240684	LACC1, CGAS, NLRP3, NOD2, MEFV, CLEC4E	2555	14	20199	3.38815	1	0.329354	0.318075
GO:0006900~membrane budding	6	0.0240684	TRIM72, ANXA2, CHMP4B, FNBP1L, PICALM, S100A10	2555	14	20199	3.38815	1	0.329354	0.318075
GO:0050870~positive regulation of T cell activation	11	0.024299	GM5150, SIRPB1B, SIRPB1A, LCK, TNFSF11, CCL2, CYRIB, MALT1, CCR2, SIRPB1C, HSPD1	2555	40	20199	2.17406	1	0.331816	0.320453
GO:0030308~negative regulation of cell growth	26	0.0245334	CDKN1A, PRDM4, RRAD, DCUN1D3, PTPRJ, ACVR1B, MNDAL, ZC3H12D, CYP27B1, SERTAD1, SESN2, RACK1, CDKN2D, P3H1, MUL1, INHBA, OSGIN2, PML, DCBLD2, SMARCA4, BST2, DNAJC2, DAB2, BCL6, TRP53, CRLF3	2555	132	20199	1.55718	1	0.334319	0.32287
GO:0043032~positive regulation of macrophage activation	8	0.0252109	IL10, TNIP2, IL4RA, IRGM1, PLA2G4A, TLR6, THBS1, HSPD1	2555	24	20199	2.63523	1	0.342126	0.33041
GO:0006809~nitric oxide biosynthetic process	8	0.0252109	SLC7A6, HSP90AA1, KLRK1, NOS2, CYP1B1, ACP5, SLC7A2, TLR2	2555	24	20199	2.63523	1	0.342126	0.33041
GO:0046596~regulation of viral entry into host cell	7	0.0255519	TRIM30B, TRIM30A, TRIM30D, TRIM30C, TRIM58, TRIM25, TRIM21	2555	19	20199	2.91262	1	0.34532	0.333495
GO:0045019~negative regulation of nitric oxide biosynthetic process	7	0.0255519	IL10, KHSRP, ZC3H12A, TSPO, ACP5, GIMAP5, GLA	2555	19	20199	2.91262	1	0.34532	0.333495
GO:0097192~extrinsic apoptotic signaling pathway in absence of ligand	12	0.0256314	IL1A, BAG3, IL1B, LCN2, FAS, BAX, BCL2A1C, BAK1, BCL2A1D, BCL2A1A, BCL2L1, MCL1	2555	46	20199	2.06235	1	0.34568	0.333842
GO:0006006~glucose metabolic process	18	0.0261235	TCF7L2, ERRFI1, TPI1, ADPGK, OAS1A, OAS1B, PIK3R1, TNF, HK2, OAS1G, SERP1, PKM, FABP5, MYC, PDK4, PGM2, APOD, GAPDH	2555	82	20199	1.73539	1	0.351137	0.339112
GO:0006325~chromatin organization	65	0.0261434	USP36, SUV39H2, KDM5C, SMARCB1, CHD7, HNRNPU, CHD4, SGF29, CHD1, RRP8, ING5, TRIM28, RUVBL2, RUVBL1, NFKBIZ, TLK2, WDR5, GM28043, BANF1, BUD23, KMT5A, JAK2, ATXN7L3, KDM6B, PRMT6, BRD2, PRMT5, DAXX, PRMT7, DTX3L, EED, USP3, ACTL6A, TET2, JMJD6, DNAJC2, AEBP2, MORF4L2, HAT1, PADI4, KDM7A, HDAC4, USP16, UHRF1, MACROH2A1, HDAC6, RELA, MLLT6, TDG, BAHD1, SMYD2, BEND3, BRPF1, BRPF3, SETDB2, SETD1A, HM…	2555	399	20199	1.28789	1	0.351137	0.339112
GO:0001701~in utero embryonic development	58	0.0263218	ZFP568, CDKN1A, CITED2, CHD7, ZFAND5, RTCB, SMG9, YBX1, YBX3, TRIM28, ALKBH1, FLVCR1, SLC39A1, JUNB, IFITM5, SLC39A3, TEAD4, MED1, EDN1, ENDOG, PRMT1, SSR2, NSUN2, ATP11A, RUNX1, KAT2A, RCN1, SCO2, TRAF6, HCN4, RRN3, NOTCH1, SRF, SRSF1, ACVR1B, CHST11, MAN2A1, HSF1, APOB, BTF3, TCF7L2, FKRP, TAF10, SYVN1, H13, EIF2S2, BYSL, SMARCA4, GATAD2A, FOSL1, MYO1E, DAB2, TRP53, ERCC2, MAFF, HC, APBA3, BCL2…	2555	350	20199	1.31008	1	0.352809	0.340727
GO:0007346~regulation of mitotic cell cycle	13	0.026448	INTS13, CDKN1A, HNRNPU, SRA1, IQGAP1, AATF, SDCBP, TRP53, MYC, CKS2, SIK1, PIM3, TTLL12	2555	52	20199	1.97642	1	0.353053	0.340963
GO:0045739~positive regulation of DNA repair	13	0.026448	TIGAR, TMEM161A, PARG, ACTL6A, INO80, EGFR, PNP, TRIM28, RUVBL2, RUVBL1, ERCC8, GM28043, ERCC6	2555	52	20199	1.97642	1	0.353053	0.340963
GO:0045953~negative regulation of natural killer cell mediated cytotoxicity	10	0.02675	H2-T22, KLRB1B, H2-T10, H2-Q6, H2-Q7, H2-K1, H2-Q4, GFER, H2-D1, H2-Q10	2555	35	20199	2.25876	1	0.356358	0.344154
GO:0043406~positive regulation of MAP kinase activity	15	0.0269805	EDN1, CD40, PDGFA, MIF, MST1R, THBS1, TNF, FGF2, PIK3R6, EGFR, PIK3R5, CD24A, IL1B, ADAM9, TNFSF11	2555	64	20199	1.85289	1	0.358699	0.346415
GO:0009624~response to nematode	5	0.0285041	PTGER4, PTGER2, LILRB4A, PTGS2, LILRB4B	2555	10	20199	3.95284	1	0.369199	0.356555
GO:0002819~regulation of adaptive immune response	5	0.0285041	IL4I1, RIPK3, IRF1, IRF7, AHR	2555	10	20199	3.95284	1	0.369199	0.356555
GO:0051248~negative regulation of protein metabolic process	5	0.0285041	EDN1, HSP90AB1, MIF, PIRB, LDLR	2555	10	20199	3.95284	1	0.369199	0.356555
GO:0098792~xenophagy	5	0.0285041	RNF213, ATG16L1, RIPK2, NOD2, TLR2	2555	10	20199	3.95284	1	0.369199	0.356555
GO:0032606~type I interferon production	5	0.0285041	PPME1, IRF7, AP3B1, MYD88, IRF9	2555	10	20199	3.95284	1	0.369199	0.356555
GO:0072015~glomerular visceral epithelial cell development	5	0.0285041	ASXL1, MYO1E, NPHS1, AMPD2, IQGAP1	2555	10	20199	3.95284	1	0.369199	0.356555
GO:0045039~protein import into mitochondrial inner membrane	5	0.0285041	TIMM29, TIMM9, TOMM70A, TIMM13, TIMM10	2555	10	20199	3.95284	1	0.369199	0.356555
GO:0031666~positive regulation of lipopolysaccharide-mediated signaling pathway	5	0.0285041	TRAF6, MIF, CD14, SCIMP, SASH1	2555	10	20199	3.95284	1	0.369199	0.356555
GO:0071243~cellular response to arsenic-containing substance	5	0.0285041	GSTO1, ZFAND2A, PPIF, HMOX1, CPEB2	2555	10	20199	3.95284	1	0.369199	0.356555
GO:0060054~positive regulation of epithelial cell proliferation involved in wound healing	5	0.0285041	MMP12, B4GALT1, LRG1, JAML, EPPK1	2555	10	20199	3.95284	1	0.369199	0.356555
GO:0071223~cellular response to lipoteichoic acid	5	0.0285041	RIPK2, CD14, RELA, TIRAP, TLR2	2555	10	20199	3.95284	1	0.369199	0.356555
GO:0090140~regulation of mitochondrial fission	5	0.0285041	STAT2, IRGM1, CYRIB, MYO19, MARCHF5	2555	10	20199	3.95284	1	0.369199	0.356555
GO:1901731~positive regulation of platelet aggregation	5	0.0285041	IL6, EMILIN2, EMILIN1, MFSD2B, JAK2	2555	10	20199	3.95284	1	0.369199	0.356555
GO:0043029~T cell homeostasis	11	0.0286077	STAT5A, GPR174, RIPK3, IL2RA, PMAIP1, FAS, IL20RB, AHR, GIMAP5, JAK3, SLC39A3	2555	41	20199	2.12103	1	0.369808	0.357144
GO:0035335~peptidyl-tyrosine dephosphorylation	9	0.0291632	DUSP5, PTPN1, DUSP2, DUSP1, PTPRJ, PTPN11, PTPN12, DUSP16, PTPN2	2555	30	20199	2.3717	1	0.37413	0.361318
GO:2001237~negative regulation of extrinsic apoptotic signaling pathway	12	0.0297614	LGALS3, TCF7L2, DAB2, RPS6KB1, GSTP3, PSME3, TNFAIP3, IL19, HTT, BIRC6, CFLAR, RELA	2555	47	20199	2.01847	1	0.37413	0.361318
GO:0072593~reactive oxygen species metabolic process	12	0.0297614	TIGAR, RIPK3, TRP53, SESN2, UCP2, DDIT4, PDK4, PMAIP1, IL19, CCN2, MET, VAV1	2555	47	20199	2.01847	1	0.37413	0.361318
GO:0002521~leukocyte differentiation	4	0.0300288	CITED2, SRF, ID2, TET2	2555	6	20199	5.27045	1	0.37413	0.361318
GO:0035771~interleukin-4-mediated signaling pathway	4	0.0300288	STAT5A, IL4RA, JAK3, JAK1	2555	6	20199	5.27045	1	0.37413	0.361318
GO:0001922~B-1 B cell homeostasis	4	0.0300288	TNFAIP3, AHR, HIF1A, SH2B2	2555	6	20199	5.27045	1	0.37413	0.361318
GO:0000963~mitochondrial RNA processing	4	0.0300288	FASTKD1, FASTKD2, FASTKD3, TBRG4	2555	6	20199	5.27045	1	0.37413	0.361318
GO:0034136~negative regulation of toll-like receptor 2 signaling pathway	4	0.0300288	LYN, ACOD1, NOD2, TLR6	2555	6	20199	5.27045	1	0.37413	0.361318
GO:0070475~rRNA base methylation	4	0.0300288	EMG1, NSUN5, NOP2, METTL16	2555	6	20199	5.27045	1	0.37413	0.361318
GO:0043516~regulation of DNA damage response, signal transduction by p53 class mediator	4	0.0300288	NPM1, TRP53, SMYD2, KMT5A	2555	6	20199	5.27045	1	0.37413	0.361318
GO:0038094~Fc-gamma receptor signaling pathway	4	0.0300288	CLEC4D, FCER1G, LCK, CLEC4E	2555	6	20199	5.27045	1	0.37413	0.361318
GO:0060336~negative regulation of interferon-gamma-mediated signaling pathway	4	0.0300288	ARG1, DNAJA3, PARP14, PTPN2	2555	6	20199	5.27045	1	0.37413	0.361318
GO:1901532~regulation of hematopoietic progenitor cell differentiation	4	0.0300288	RARA, EIF2AK2, FAS, PDCD2	2555	6	20199	5.27045	1	0.37413	0.361318
GO:0000480~endonucleolytic cleavage in 5'-ETS of tricistronic rRNA transcript (SSU-rRNA, 5.8S rRNA, LSU-rRNA)	4	0.0300288	RCL1, TBL3, FCF1, NOP9	2555	6	20199	5.27045	1	0.37413	0.361318
GO:0071359~cellular response to dsRNA	4	0.0300288	IFNB1, RIOK3, PDE12, NFKB1	2555	6	20199	5.27045	1	0.37413	0.361318
GO:0006166~purine ribonucleoside salvage	4	0.0300288	MTAP, PNP, PGM2, APRT	2555	6	20199	5.27045	1	0.37413	0.361318
GO:1902512~positive regulation of apoptotic DNA fragmentation	4	0.0300288	IL6, ENDOG, HSF1, BAX	2555	6	20199	5.27045	1	0.37413	0.361318
GO:0072672~neutrophil extravasation	4	0.0300288	JAML, TREM3, TREM1, CD177	2555	6	20199	5.27045	1	0.37413	0.361318
GO:0008635~activation of cysteine-type endopeptidase activity involved in apoptotic process by cytochrome c	4	0.0300288	APAF1, CYCS, BAX, BAK1	2555	6	20199	5.27045	1	0.37413	0.361318
GO:0032968~positive regulation of transcription elongation from RNA polymerase II promoter	13	0.0303829	MED1, NCBP1, SUPT6, GTF2F1, MED27, MED26, MED15, ELL2, MED29, DAB2, MED25, MED21, LEO1	2555	53	20199	1.93913	1	0.377822	0.364883
GO:0031397~negative regulation of protein ubiquitination	14	0.0306022	PRMT3, PINX1, TNFAIP3, ISG15, GTPBP4, PER2, BAG5, U2AF2, WNK1, CRY1, TSPO, FYN, GBP4, N4BP1	2555	59	20199	1.87592	1	0.379828	0.36682
GO:0002244~hematopoietic progenitor cell differentiation	22	0.0312646	LYN, AGPAT5, RBM47, SAMD9L, APOBEC3, CEBPD, CITED2, PLEK, PSEN2, PRRC2C, ADAR, GPATCH4, AP3B1, INHBA, EXT1, SLC7A6OS, CDK6, ARMC6, TRP53, RRS1, HERC6, HEATR9	2555	109	20199	1.59564	1	0.386304	0.373075
GO:0045638~negative regulation of myeloid cell differentiation	8	0.0313012	ITPKB, NFKBIA, ZFP36, RBM15, CDK6, ZBTB16, LEO1, PAF1	2555	25	20199	2.52982	1	0.386304	0.373075
GO:0008652~cellular amino acid biosynthetic process	8	0.0313012	MTRR, MTHFD1, PSAT1, PYCR1, ASNS, PHGDH, ALDH18A1, ASS1	2555	25	20199	2.52982	1	0.386304	0.373075
GO:0006730~one-carbon metabolic process	10	0.0317897	AHCY, MAT2A, MTHFD1L, MTHFD1, SHMT2, MTHFD2, SHMT1, FPGS, CAR13, SFXN1	2555	36	20199	2.19602	1	0.390125	0.376765
GO:0010608~posttranscriptional regulation of gene expression	10	0.0317897	NPM1, LARP1, SCO1, CDC37, GCNT2, TDRD7, METTL16, PARP9, LARP4, SPOUT1	2555	36	20199	2.19602	1	0.390125	0.376765
GO:0006368~transcription elongation from RNA polymerase II promoter	10	0.0317897	ADRM1, EAF1, LEO1, PAF1, TCEA1, SUPT6, GTF2F1, GTF2F2, ELL2, SUPT16	2555	36	20199	2.19602	1	0.390125	0.376765
GO:0006909~phagocytosis	18	0.0323432	SIRPB1A, ANXA1, NCF4, NOD2, MST1R, ITGAL, LYST, TM9SF4, VAV1, JMJD6, CORO1C, HCK, ABL2, FCGR2B, LDLR, MET, MYD88, SLAMF1	2555	84	20199	1.69407	1	0.393544	0.380067
GO:0061635~regulation of protein complex stability	6	0.0324293	HSPA8, NCLN, IGTP, IRGM1, ECSIT, TAPBP	2555	15	20199	3.16227	1	0.393544	0.380067
GO:0002098~tRNA wobble uridine modification	6	0.0324293	CTU2, CTU1, MOCS3, ELP1, KTI12, ELP5	2555	15	20199	3.16227	1	0.393544	0.380067
GO:2000343~positive regulation of chemokine (C-X-C motif) ligand 2 production	6	0.0324293	CD74, CCL5, MIF, TNF, MCOLN2, TIRAP	2555	15	20199	3.16227	1	0.393544	0.380067
GO:0035970~peptidyl-threonine dephosphorylation	6	0.0324293	DUSP5, DUSP1, PPM1N, PGAM5, PPM1F, PPM1G	2555	15	20199	3.16227	1	0.393544	0.380067
GO:0048711~positive regulation of astrocyte differentiation	6	0.0324293	ACTR3, NOTCH1, IL1B, ID2, LIF, PRPF19	2555	15	20199	3.16227	1	0.393544	0.380067
GO:1901741~positive regulation of myoblast fusion	7	0.0327007	EHD1, RIPOR2, CXCL9, TNFSF14, FLOT1, IL4RA, SCGB3A1	2555	20	20199	2.76699	1	0.39464	0.381126
GO:0042554~superoxide anion generation	7	0.0327007	EDN1, NCF1, NCF4, SH3PXD2B, CYBB, ACP5, SOD2	2555	20	20199	2.76699	1	0.39464	0.381126
GO:0033554~cellular response to stress	7	0.0327007	TRP53, SLC7A11, MAP3K6, NFKB1, RELA, NFKB2, RELB	2555	20	20199	2.76699	1	0.39464	0.381126
GO:0009749~response to glucose	17	0.0331528	EIF2B5, EIF2B4, TCF7L2, EGR1, EIF2B3, EIF2B2, ANGPT2, HMGA1, IRS2, THBS1, TXN2, PFKL, SELENOS, RPS6KB1, CTSL, SESN2, EIF2B1	2555	78	20199	1.72303	1	0.39936	0.385683
GO:0045785~positive regulation of cell adhesion	16	0.0338472	VAV3, PTGER4, CD63, PTPRJ, TNF, VAV1, SELP, DAB2, C1QBP, CCL5, IL12B, CCL2, ADAM8, IL12A, P4HB, TGM2	2555	72	20199	1.75682	1	0.406975	0.393038
GO:0031334~positive regulation of protein complex assembly	13	0.0347218	TFRC, MMP3, RHOC, TNF, SPIDR, TIRAP, CDH5, LGALS3, RACK1, FAS, BAX, BMF, BAK1	2555	54	20199	1.90322	1	0.416726	0.402455
GO:0043200~response to amino acid	9	0.0350868	LYN, EDN1, CFL1, CCL2, MTHFR, ASNS, CDO1, RELA, MYD88	2555	31	20199	2.2952	1	0.420335	0.40594
GO:0070373~negative regulation of ERK1 and ERK2 cascade	18	0.0358334	LYN, ERRFI1, PTPN1, XBP1, GSTP3, DUSP1, LIF, CHRNA9, DAB2, SPRED1, NLRP12, TNIP1, PIN1, EMILIN1, EZR, EPHB2, EIF3A, PTPN2	2555	85	20199	1.67414	1	0.428494	0.41382
GO:0007204~positive regulation of cytosolic calcium ion concentration	32	0.0368485	PTGER4, PTGER2, C5AR1, FPR1, CHRNA9, CXCR5, ADM, CXCL1, FPR2, CXCL3, CXCL13, CXCL2, P2RY2, CXCR2, CCRL2, CCL3, C3AR1, CD38, ABL2, CCR7, JAK2, JAK3, CCR2, CCR1, EIF5A, CD52, PTGIR, EDN1, GPR35, AVPR1A, CD24A, IL1B	2555	177	20199	1.42927	1	0.439758	0.424699
GO:0033138~positive regulation of peptidyl-serine phosphorylation	20	0.0369099	TXN1, CSF3, TFRC, RIPK2, OSM, LIF, IRGM1, MIF, PTGS2, TNF, EGFR, HDAC6, MAD2L2, LATS1, IL6, HAX1, IGTP, MET, CD44, EIF4G1	2555	98	20199	1.6134	1	0.439758	0.424699
GO:0045740~positive regulation of DNA replication	10	0.0374515	ATF1, CDT1, IL6, NPM1, BRPF3, SMARCA5, CACYBP, BAZ1A, MET, EGFR	2555	37	20199	2.13667	1	0.445401	0.430148
GO:0008152~metabolic process	34	0.0380502	MOCS3, PNKP, TNFAIP3, SAMHD1, DNPH1, ACACA, HK2, CASP7, ATIC, RNF213, MAN2A1, PPAT, XRCC6, GCH1, CEMIP2, TIPARP, CAD, MTHFR, MOGS, PRDX6, DCTD, MAN1A, PFKL, EEF1AKMT4, PKM, MTHFD1, MTHFD2, FASN, CHIL3, ALDH18A1, UMPS, SMPDL3B, GLA, GART	2555	191	20199	1.40729	1	0.449801	0.434398
GO:0010508~positive regulation of autophagy	19	0.0382626	XBP1, TRIM30B, TRIM30A, ENDOG, TRIM30D, IFNB1, TRIM30C, PLK2, IRGM1, NOD2, MEFV, HIF1A, ATG16L1, ZC3H12A, IGTP, TRIM58, ATF6, TRIM21, OPTN	2555	92	20199	1.63269	1	0.449801	0.434398
GO:0001815~positive regulation of antibody-dependent cellular cytotoxicity	8	0.0383029	H2-T22, H2-T10, H2-Q6, H2-Q7, H2-K1, H2-Q4, H2-D1, H2-Q10	2555	26	20199	2.43252	1	0.449801	0.434398
GO:0050860~negative regulation of T cell receptor signaling pathway	8	0.0383029	LGALS3, PAWR, PTPRJ, LILRB4A, EZR, DGKZ, LILRB4B, PTPN2	2555	26	20199	2.43252	1	0.449801	0.434398
GO:0010666~positive regulation of cardiac muscle cell apoptotic process	8	0.0383029	EIF5A, TIGAR, ZFAS1, TRP53, CXCR2, ATP2A2, HMGCR, TREM1	2555	26	20199	2.43252	1	0.449801	0.434398
GO:2001187~positive regulation of CD8-positive, alpha-beta T cell activation	8	0.0383029	H2-T22, H2-T10, H2-Q6, H2-Q7, H2-K1, H2-Q4, H2-D1, H2-Q10	2555	26	20199	2.43252	1	0.449801	0.434398
GO:0002715~regulation of natural killer cell mediated immunity	8	0.0383029	H2-T22, H2-T10, H2-Q6, H2-Q7, H2-K1, H2-Q4, H2-D1, H2-Q10	2555	26	20199	2.43252	1	0.449801	0.434398
GO:0050873~brown fat cell differentiation	11	0.038796	PLAC8, ERO1A, CEBPB, LRG1, FABP4, LAMB3, ZFP516, PEX11A, PTGS2, METRNL, SH2B2	2555	43	20199	2.02238	1	0.453962	0.438416
GO:1900182~positive regulation of protein localization to nucleus	11	0.038796	TCF7L2, HNRNPM, EDN1, DTX3L, TFRC, SESN2, TESK1, FYN, PARP9, IPO7, JAK1	2555	43	20199	2.02238	1	0.453962	0.438416
GO:0051591~response to cAMP	12	0.0394055	FOSL1, CYP27B1, PNPT1, MAT2A, VGF, STAT1, CARM1, HMGA1, PIK3R1, CDO1, RELA, BIRC2	2555	49	20199	1.93608	1	0.460271	0.444509
GO:0045600~positive regulation of fat cell differentiation	13	0.0394832	CEBPB, XBP1, ZBTB16, FNDC3B, UCHL3, ZFP36L1, SAV1, ZFP36, NOCT, CARM1, ID2, SH3PXD2B, ZC3H12A	2555	55	20199	1.86861	1	0.460355	0.44459
GO:0006390~transcription from mitochondrial promoter	5	0.040401	TFAM, MRPL12, SLC25A33, PPARGC1B, TEFM	2555	11	20199	3.59349	1	0.464434	0.448529
GO:0002637~regulation of immunoglobulin production	5	0.040401	CD40, TRAF6, CGAS, TNFAIP3, TNF	2555	11	20199	3.59349	1	0.464434	0.448529
GO:1900246~positive regulation of RIG-I signaling pathway	5	0.040401	ANKRD17, DHX58, ZC3HAV1, DDX60, OASL1	2555	11	20199	3.59349	1	0.464434	0.448529
GO:0097237~cellular response to toxic substance	5	0.040401	ABTB2, CYP1B1, AHR, TNF, GFER	2555	11	20199	3.59349	1	0.464434	0.448529
GO:0061099~negative regulation of protein tyrosine kinase activity	5	0.040401	GGNBP2, MVP, LILRB4A, LILRB4B, PTPN2	2555	11	20199	3.59349	1	0.464434	0.448529
GO:0070934~CRD-mediated mRNA stabilization	5	0.040401	SYNCRIP, CSDE1, HNRNPU, YBX1, PABPC1	2555	11	20199	3.59349	1	0.464434	0.448529
GO:2000273~positive regulation of receptor activity	5	0.040401	IL10, EDN1, JAK2, HIF1A, HDAC6	2555	11	20199	3.59349	1	0.464434	0.448529
GO:0010818~T cell chemotaxis	5	0.040401	CXCL10, CXCL11, TNFSF14, CCL3, CXCL16	2555	11	20199	3.59349	1	0.464434	0.448529
GO:0032211~negative regulation of telomere maintenance via telomerase	7	0.0410288	EXOSC10, TRP53, PINX1, HNRNPU, NAT10, HNRNPC, PML	2555	21	20199	2.63523	1	0.466729	0.450746
GO:0035234~ectopic germ cell programmed cell death	7	0.0410288	IL1A, SYCP2, IL1B, CASP4, BAX, YBX3, BCL2L1	2555	21	20199	2.63523	1	0.466729	0.450746
GO:0042026~protein refolding	7	0.0410288	HSPA9, HSPA8, HSP90AA1, HSPB6, HSPA5, DNAJA2, HSPD1	2555	21	20199	2.63523	1	0.466729	0.450746
GO:0032680~regulation of tumor necrosis factor production	7	0.0410288	TLR1, ZFP36, MAPKAPK2, TLR6, KCNN4, MYD88, TLR2	2555	21	20199	2.63523	1	0.466729	0.450746
GO:0060340~positive regulation of type I interferon-mediated signaling pathway	7	0.0410288	MMP12, ZBP1, RBM47, NLRC5, IRF7, IKBKE, TRIM56	2555	21	20199	2.63523	1	0.466729	0.450746
GO:0071639~positive regulation of monocyte chemotactic protein-1 production	7	0.0410288	IL1B, OAS3, OAS1A, OAS1B, NOD2, MCOLN2, OAS1G	2555	21	20199	2.63523	1	0.466729	0.450746
GO:0009409~response to cold	9	0.0417721	PLAC8, RBM3, HSP90AA1, VGF, ZFP516, UCP2, METRNL, HSPD1, LRP11	2555	32	20199	2.22347	1	0.473538	0.457322
GO:0002729~positive regulation of natural killer cell cytokine production	9	0.0417721	H2-T22, H2-T10, H2-Q6, H2-Q7, H2-K1, H2-Q4, GIMAP5, H2-D1, H2-Q10	2555	32	20199	2.22347	1	0.473538	0.457322
GO:0032611~interleukin-1 beta production	6	0.0423908	PANX1, TNFAIP8, IL1B, CASP4, ACP5, NLRP3	2555	16	20199	2.96463	1	0.478066	0.461694
GO:1904385~cellular response to angiotensin	6	0.0423908	BRIP1, HSF1, INHBA, NFKB1, RELA, NFE2L2	2555	16	20199	2.96463	1	0.478066	0.461694
GO:0070207~protein homotrimerization	6	0.0423908	PNPT1, STEAP4, MLKL, SIGMAR1, SLC1A5, MIF	2555	16	20199	2.96463	1	0.478066	0.461694
GO:0031118~rRNA pseudouridine synthesis	3	0.0439074	DKC1, NHP2, NOP10	2555	3	20199	7.90568	1	0.481069	0.464595
GO:0016078~tRNA catabolic process	3	0.0439074	SLFN8, POP1, SLFN9	2555	3	20199	7.90568	1	0.481069	0.464595
GO:0034418~urate biosynthetic process	3	0.0439074	PRPS1, PNP, SPP1	2555	3	20199	7.90568	1	0.481069	0.464595
GO:0019661~glucose catabolic process to lactate via pyruvate	3	0.0439074	LDHA, TIGAR, TRP53	2555	3	20199	7.90568	1	0.481069	0.464595
GO:0033140~negative regulation of peptidyl-serine phosphorylation of STAT protein	3	0.0439074	GGNBP2, GADD45A, PWP1	2555	3	20199	7.90568	1	0.481069	0.464595
GO:0031120~snRNA pseudouridine synthesis	3	0.0439074	DKC1, NHP2, NOP10	2555	3	20199	7.90568	1	0.481069	0.464595
GO:0071727~cellular response to triacyl bacterial lipopeptide	3	0.0439074	TLR1, CD14, TLR2	2555	3	20199	7.90568	1	0.481069	0.464595
GO:0032764~negative regulation of mast cell cytokine production	3	0.0439074	RABGEF1, BCL6, HMOX1	2555	3	20199	7.90568	1	0.481069	0.464595
GO:1900099~negative regulation of plasma cell differentiation	3	0.0439074	BCL6, LILRB4A, LILRB4B	2555	3	20199	7.90568	1	0.481069	0.464595
GO:0000448~cleavage in ITS2 between 5.8S rRNA and LSU-rRNA of tricistronic rRNA transcript (SSU-rRNA, 5.8S rRNA, LSU-rRNA)	3	0.0439074	BOP1, NPM1, NOL9	2555	3	20199	7.90568	1	0.481069	0.464595
GO:0009396~folic acid-containing compound biosynthetic process	3	0.0439074	FPGS, MTHFSL, MTHFS	2555	3	20199	7.90568	1	0.481069	0.464595
GO:0043242~negative regulation of protein complex disassembly	3	0.0439074	IRAK3, TNF, HDAC6	2555	3	20199	7.90568	1	0.481069	0.464595
GO:0002774~Fc receptor mediated inhibitory signaling pathway	3	0.0439074	LYN, LILRB4A, LILRB4B	2555	3	20199	7.90568	1	0.481069	0.464595
GO:0010956~negative regulation of calcidiol 1-monooxygenase activity	3	0.0439074	CYP27B1, GFI1, NFKB1	2555	3	20199	7.90568	1	0.481069	0.464595
GO:1903003~positive regulation of protein deubiquitination	3	0.0439074	TNIP1, ZC3H12A, TANK	2555	3	20199	7.90568	1	0.481069	0.464595
GO:0032493~response to bacterial lipoprotein	3	0.0439074	TLR1, TLR6, TLR2	2555	3	20199	7.90568	1	0.481069	0.464595
GO:0000958~mitochondrial mRNA catabolic process	3	0.0439074	SUPV3L1, PNPT1, PDE12	2555	3	20199	7.90568	1	0.481069	0.464595
GO:2000045~regulation of G1/S transition of mitotic cell cycle	14	0.0440433	CDKN2D, CDKN1A, SMARCB1, ECD, ACTL6A, INO80, ACTB, ACTG1, SMARCA4, PSME3, ID2, DPF1, PSME1, PSME2	2555	62	20199	1.78515	1	0.481751	0.465254
GO:0097191~extrinsic apoptotic signaling pathway	13	0.0446838	SIVA1, TNFRSF12A, G0S2, INHBA, ACVR1B, TNF, PML, PIDD1, DAB2, FAS, BAX, IL12A, JAK2	2555	56	20199	1.83525	1	0.486758	0.470089
GO:0006986~response to unfolded protein	13	0.0446838	XBP1, HSP90AA1, ATF6B, SYVN1, UBE2J2, THBS1, HERPUD1, HSPD1, MANF, COMP, CREB3L1, CHAC1, ATF6	2555	56	20199	1.83525	1	0.486758	0.470089
GO:0014911~positive regulation of smooth muscle cell migration	11	0.0447243	PTGER4, HDAC4, EGR1, ARPC2, RPS6KB1, CCL5, P2RY2, MYC, CYP1B1, F3, S100A11	2555	44	20199	1.97642	1	0.486758	0.470089
GO:0001816~cytokine production	12	0.0449605	USP25, FABP4, TNFSF15, NFKBIZ, IL36G, LCP2, TREM3, LILRB4A, AZI2, TREM1, NFKB1, FOSL2	2555	50	20199	1.89736	1	0.488516	0.471787
GO:0000413~protein peptidyl-prolyl isomerization	8	0.046256	RANBP2, PPIL1, PPIF, PIN1, PPIE, CWC27, PPID, FKBP5	2555	27	20199	2.34242	1	0.497387	0.480354
GO:0030001~metal ion transport	8	0.046256	SLC41A2, SLC11A2, SLC39A6, CACNA1D, SLC39A7, SLC39A1, SLC39A14, SLC39A3	2555	27	20199	2.34242	1	0.497387	0.480354
GO:0002477~antigen processing and presentation of exogenous peptide antigen via MHC class Ib	8	0.046256	H2-T22, H2-T10, H2-Q6, H2-Q7, H2-K1, H2-Q4, H2-D1, H2-Q10	2555	27	20199	2.34242	1	0.497387	0.480354
GO:0032703~negative regulation of interleukin-2 production	8	0.046256	ZFP36, TNFAIP3, IL20RB, NOD2, TRIM27, LILRB4A, EZR, LILRB4B	2555	27	20199	2.34242	1	0.497387	0.480354
GO:0002519~natural killer cell tolerance induction	8	0.046256	H2-T22, H2-T10, H2-Q6, H2-Q7, H2-K1, H2-Q4, H2-D1, H2-Q10	2555	27	20199	2.34242	1	0.497387	0.480354
GO:0045722~positive regulation of gluconeogenesis	8	0.046256	TCF7L2, KAT2A, DGAT2, GPT2, CRY1, WDR5, HIF1A, PTPN2	2555	27	20199	2.34242	1	0.497387	0.480354
GO:0050830~defense response to Gram-positive bacterium	37	0.0470972	TNFAIP8, H2-T22, SEH1L, NCF1, H2-Q6, H2-Q7, C5AR1, H2-K1, H2-Q4, ADM, NOD2, TNF, IL27RA, KLRK1, CASP4, NLRP3, ACP5, IL12A, GBP2, PGLYRP1, GBP4, GBP3, GBP6, GBP7, H2-T10, RIPK2, GBP9, TIRAP, FGR, HCK, ADAM17, GBP10, IL1B, MYD88, H2-Q10, H2-D1, TLR2	2555	215	20199	1.36051	1	0.497387	0.480354
GO:0010886~positive regulation of cholesterol storage	4	0.047678	EHD1, MSR1, APOB, SREBF2	2555	7	20199	4.51753	1	0.497387	0.480354
GO:0002830~positive regulation of type 2 immune response	4	0.047678	CD74, NLRP3, NOD2, IDO1	2555	7	20199	4.51753	1	0.497387	0.480354
GO:0042256~mature ribosome assembly	4	0.047678	EIF6, NSUN4, C1QBP, EFL1	2555	7	20199	4.51753	1	0.497387	0.480354
GO:0045652~regulation of megakaryocyte differentiation	4	0.047678	RBM15, EIF6, LOX, PRMT1	2555	7	20199	4.51753	1	0.497387	0.480354
GO:2000510~positive regulation of dendritic cell chemotaxis	4	0.047678	C1QBP, CCR7, IL12A, SLAMF1	2555	7	20199	4.51753	1	0.497387	0.480354
GO:0001788~antibody-dependent cellular cytotoxicity	4	0.047678	FCGR1, FCGR3, FCGR4, FCGR2B	2555	7	20199	4.51753	1	0.497387	0.480354
GO:0090261~positive regulation of inclusion body assembly	4	0.047678	PSMC5, PSMC6, CDC34, HSF1	2555	7	20199	4.51753	1	0.497387	0.480354
GO:0042088~T-helper 1 type immune response	4	0.047678	TRAF6, BCL3, RELB, IL18BP	2555	7	20199	4.51753	1	0.497387	0.480354
GO:0045630~positive regulation of T-helper 2 cell differentiation	4	0.047678	IL6, RARA, IL4RA, NLRP3	2555	7	20199	4.51753	1	0.497387	0.480354
GO:0071035~nuclear polyadenylation-dependent rRNA catabolic process	4	0.047678	EXOSC10, EXOSC9, EXOSC3, EXOSC2	2555	7	20199	4.51753	1	0.497387	0.480354
GO:0031622~positive regulation of fever generation	4	0.047678	IL1B, CCL5, PTGS2, TNF	2555	7	20199	4.51753	1	0.497387	0.480354
GO:0002860~positive regulation of natural killer cell mediated cytotoxicity directed against tumor cell target	4	0.047678	KLRK1, IL12B, IL12A, PVR	2555	7	20199	4.51753	1	0.497387	0.480354
GO:0000056~ribosomal small subunit export from nucleus	4	0.047678	LTV1, NPM1, NOP9, RAN	2555	7	20199	4.51753	1	0.497387	0.480354
GO:0010573~vascular endothelial growth factor production	4	0.047678	IL6, IL1B, HIF1A, TNF	2555	7	20199	4.51753	1	0.497387	0.480354
GO:0048820~hair follicle maturation	4	0.047678	NOM1, NSUN2, ERCC2, RBPJ	2555	7	20199	4.51753	1	0.497387	0.480354
GO:0006370~7-methylguanosine mRNA capping	4	0.047678	NCBP1, RNMT, CMTR1, CMTR2	2555	7	20199	4.51753	1	0.497387	0.480354
GO:0071038~nuclear polyadenylation-dependent tRNA catabolic process	4	0.047678	EXOSC10, EXOSC9, EXOSC3, EXOSC2	2555	7	20199	4.51753	1	0.497387	0.480354
GO:0016070~RNA metabolic process	4	0.047678	NCBP1, XRN2, WDR74, DDX54	2555	7	20199	4.51753	1	0.497387	0.480354
GO:0019722~calcium-mediated signaling	20	0.0482864	CCR1, EDN1, SPHK1, CXCR5, CACNA1D, FPR2, AVPR1A, ITGAL, TNF, TPCN2, RCAN1, CD24A, ADORA3, CCRL2, CXCR2, C3AR1, CCL3, TNFSF11, CCR7, CCR2	2555	101	20199	1.56548	1	0.502932	0.485708
GO:0006486~protein glycosylation	25	0.0485306	B4GALT1, GALNT15, FUT4, GMPPB, MAN2A1, GCNT2, ST3GAL4, MGAT2, ST3GAL1, B3GALNT2, GALNT7, NUS1, ALG8, FKRP, ALG3, B3GALT6, ALG11, EXT1, MAN1A, B3GNT7, B3GNT5, B3GNT3, STT3A, TRIP11, B4GALT5	2555	134	20199	1.47494	1	0.504672	0.487389
GO:0048821~erythrocyte development	9	0.0492491	MED1, ALAS1, BCL6, CITED2, SRF, RPS6, SLC11A2, LYAR, JMJD6	2555	33	20199	2.15609	1	0.511331	0.49382
GO:0065003~macromolecular complex assembly	23	0.0495664	ATF1, CD74, GCH1, NUP210, MAX, TAF10, MBD2, TAP2, SLC2A1, IRGM1, PDE4DIP, PML, TAPBP, EXT1, AIMP2, NEMF, TRP53, HSF1, IGTP, LONP1, NUPR1, DNM1L, PPID	2555	121	20199	1.50273	1	0.51381	0.496214
GO:0001541~ovarian follicle development	13	0.0503389	EIF2B5, EIF2B4, CEBPB, EIF2B2, ADRM1, INHBA, AHR, FANCF, LFNG, MMP14, VGF, BAX, BCL2L1	2555	57	20199	1.80305	1	0.520992	0.50315
GO:0002523~leukocyte migration involved in inflammatory response	7	0.0505791	CD24A, CCL2, NLRP3, ADAM8, TNF, S100A9, S100A8	2555	22	20199	2.51544	1	0.521005	0.503163
GO:0015804~neutral amino acid transport	7	0.0505791	SLC7A5, SLC7A6, SLC6A19, SLC3A2, SLC1A5, SLC7A11, SLC38A2	2555	22	20199	2.51544	1	0.521005	0.503163
GO:0090201~negative regulation of release of cytochrome c from mitochondria	7	0.0505791	PSMD10, PRELID1, PPIF, BAK1, HIGD1A, PARL, BCL2L1	2555	22	20199	2.51544	1	0.521005	0.503163
GO:0010667~negative regulation of cardiac muscle cell apoptotic process	10	0.0507492	HSPA8, NPM1, GCH1, HSPB6, HSF1, TRIP10, NUPR1, CFLAR, JAK2, NFE2L2	2555	39	20199	2.0271	1	0.521934	0.50406
GO:0045471~response to ethanol	24	0.0509709	APOBEC1, HSPA8, CSF3, VCAM1, PSMD14, GK, GOT2, TYMS, TNF, AACS, TUFM, EEF1B2, STAR, RPS6KB1, RARA, CCL2, NLRP3, FYN, BAK1, CD14, CDO1, MYD88, BIRC2, EIF4G1	2555	128	20199	1.48231	1	0.523155	0.50524
GO:0034198~cellular response to amino acid starvation	12	0.0510278	CDKN1A, SEH1L, MIOS, SESN2, UCP2, KICS2, EIF2AK2, FAS, EIF2S1, SLC38A2, ITFG2, ATF4	2555	51	20199	1.86016	1	0.523155	0.50524
GO:0010629~negative regulation of gene expression	63	0.0512282	CDKN1A, SPI1, PRDM4, CITED2, EIF4A3, SERPINE1, CHD4, TNF, ZFP281, CREB3L1, MYC, ZC3H12A, RACK1, OLR1, EMILIN1, CCN2, TGIF1, EDN1, DAXX, SLC2A10, PAWR, MIF, PARP9, UPK3B, TNFRSF1A, NME1, SLC7A5, IL1B, RARA, SRSF6, MET, SLC24A3, GGNBP2, NOTCH1, ATF6B, MAX, ZFP503, PLA2G3, ACVR1B, HIF1A, BRIP1, NOCT, HSF1, CCL3, FYN, BAK1, XDH, LDLR, CCR1, MSR1, NPM1, NOS2, HSPA4, TIPARP, SETDB2, STAT3, PARP14, NFKB…	2555	400	20199	1.24514	1	0.524387	0.506429
GO:0006334~nucleosome assembly	18	0.0525566	BRD2, NPM1, DAXX, SET, SMARCA5, NAP1L1, SSRP1, BAZ1A, MACROH2A1, NAP1L4, SMARCA4, SART3, NASP, GRWD1, HAT1, PADI4, ANP32B, SUPT16	2555	89	20199	1.5989	1	0.537145	0.51875
GO:0008360~regulation of cell shape	26	0.0533235	CCL11, PRAG1, HPN, MYL12A, ICAM1, EPS8, CCL7, CCL3, PLXNA2, PLXNA1, FYN, SEMA4A, ANXA1, MSN, PRPF40A, FGR, DIAPH1, HCK, IL6, FMNL2, RHOJ, CDC42EP2, RHOU, EZR, RHOQ, GAS7	2555	142	20199	1.44752	1	0.544133	0.525499
GO:0006383~transcription from RNA polymerase III promoter	6	0.0539953	POLR3A, POLR3D, POLR1D, POLR3G, POLR3H, POLR2H	2555	17	20199	2.79024	1	0.546723	0.528001
GO:0043923~positive regulation by host of viral transcription	6	0.0539953	CTDP1, SMARCB1, HPN, RRP1B, CHD1, SMARCA4	2555	17	20199	2.79024	1	0.546723	0.528001
GO:0043086~negative regulation of catalytic activity	6	0.0539953	NOTCH1, TMBIM1, TIMP1, APBA3, PARP9, DGKH	2555	17	20199	2.79024	1	0.546723	0.528001
GO:0045947~negative regulation of translational initiation	6	0.0539953	PAIP2B, LARP1, ZFP598, AGO2, TPR, EIF4EBP1	2555	17	20199	2.79024	1	0.546723	0.528001
GO:0045579~positive regulation of B cell differentiation	6	0.0539953	STAT5A, XBP1, MMP14, PNP, SPI1, IL2RG	2555	17	20199	2.79024	1	0.546723	0.528001
GO:0010884~positive regulation of lipid storage	5	0.0546929	C3, ZC3H12A, HILPDA, APOB, IKBKE	2555	12	20199	3.29403	1	0.550379	0.531531
GO:1904996~positive regulation of leukocyte adhesion to vascular endothelial cell	5	0.0546929	IL6, TRAF6, TNF, RELA, ICAM1	2555	12	20199	3.29403	1	0.550379	0.531531
GO:0045926~negative regulation of growth	5	0.0546929	ING5, PNPT1, MT2, MT1, HIF1A	2555	12	20199	3.29403	1	0.550379	0.531531
GO:0045647~negative regulation of erythrocyte differentiation	5	0.0546929	STAT5A, HSPA9, ZFP36, KLF13, ZFP36L1	2555	12	20199	3.29403	1	0.550379	0.531531
GO:0071407~cellular response to organic cyclic compound	14	0.0550123	STAT5A, NOS2, STAT1, TIPARP, MBD2, STAT3, NOD2, NFKB1, NFKBIA, SOCS1, RPS6KB1, HSF1, CYP1B1, RAE1	2555	64	20199	1.72937	1	0.552743	0.533814
GO:0002717~positive regulation of natural killer cell mediated immunity	8	0.0551902	H2-T22, H2-T10, H2-Q6, H2-Q7, H2-K1, H2-Q4, H2-D1, H2-Q10	2555	28	20199	2.25876	1	0.552832	0.5339
GO:0090026~positive regulation of monocyte chemotaxis	8	0.0551902	CCR1, CXCL10, CCL5, SERPINE1, CCL2, FPR2, PLA2G7, CCR2	2555	28	20199	2.25876	1	0.552832	0.5339
GO:0007049~cell cycle	97	0.0554314	ERRFI1, SMARCB1, ZFP207, BCCIP, HNRNPU, AHR, CCAR1, PPP1CC, MTBP, RASSF1, RASSF4, RUVBL1, PIM1, CDK20, RCC1, PIM3, MAP3K8, KMT5A, TXNL4A, TRIM21, USP3, LIG3, VASH1, CDC34, PSME3, TIMELESS, SIK1, ERH, CCNO, SEH1L, TPR, SAC3D1, CDT1, PLK3, GADD45A, NEK6, SETDB2, CDC7, INO80, ZWINT, CDK6, NR4A3, NASP, CDK4, TRP53, PIN1, CDK14, H2AX, SUV39H2, INTS13, CDKN1A, DYRK3, AHCTF1, SYCP2, USP39, SPOUT1, SEPTI…	2555	649	20199	1.18159	1	0.554399	0.535413
GO:0001890~placenta development	13	0.056462	CCDC134, HSP90AB1, SERPINE1, RPS6, RTCB, PGF, ADAM19, DNMT3L, PEG10, ALKBH1, BIRC6, MET, BIRC2	2555	58	20199	1.77196	1	0.563845	0.544535
GO:0034504~protein localization to nucleus	12	0.0576225	CTDNEP1, NUAK2, TRAF3IP2, ZBTB16, DVL1, SRSF1, PAF1, HTT, HDGF, AHR, TOR1B, IPO4	2555	52	20199	1.82439	1	0.57194	0.552354
GO:0030316~osteoclast differentiation	12	0.0576225	SBNO2, FCER1G, CSF1, TFRC, TRAF6, TNFSF11, SNX10, PIK3R1, CD300LF, TNF, JUNB, FOSL2	2555	52	20199	1.82439	1	0.57194	0.552354
GO:0001974~blood vessel remodeling	12	0.0576225	EXT1, ANGPT2, NOS2, CHD7, LIF, FLNA, BAX, BAK1, AHR, RBPJ, CCR2, TGM2	2555	52	20199	1.82439	1	0.57194	0.552354
GO:0010718~positive regulation of epithelial to mesenchymal transition	12	0.0576225	MAD2L2, SDCBP, TCF7L2, IL6, DAB2, NOTCH1, LRG1, GLIPR2, IL1B, SNAI1, GCNT2, ADAM8	2555	52	20199	1.82439	1	0.57194	0.552354
GO:0048872~homeostasis of number of cells	10	0.0584282	ASXL1, SART3, RRN3, TET2, GM36723, BAX, CCR7, AP3B1, BAK1, FOSL2	2555	40	20199	1.97642	1	0.578183	0.558383
GO:0033627~cell adhesion mediated by integrin	10	0.0584282	EXT1, ADAM17, ITGA2B, EMILIN2, ADAM9, ITGB7, EMILIN1, ITGA5, ITGAL, ICAM1	2555	40	20199	1.97642	1	0.578183	0.558383
GO:0009612~response to mechanical stimulus	14	0.0611359	ANGPT2, CITED2, MBD2, ASNS, KCNA5, THBS1, RELA, FOSL1, MMP14, RPS6KB1, LCK, CCL2, LRP11, ATR	2555	65	20199	1.70276	1	0.603152	0.582497
GO:0009725~response to hormone	14	0.0611359	LYN, H3F3B, NOS2, SRF, SREBF2, TXN2, POR, MMP14, MMP13, LOX, MAT2A, LONP1, CD38, TIMP1	2555	65	20199	1.70276	1	0.603152	0.582497
GO:0042632~cholesterol homeostasis	20	0.0619637	ABCA1, ERRFI1, NUS1, XBP1, DGAT2, SEC24A, HPN, NR1H3, AMPD2, TMEM97, SREBF2, EHD1, CD24A, FABP4, SOAT2, LIPG, TSPO, APOB, LDLR, NFE2L1	2555	104	20199	1.52032	1	0.610398	0.589495
GO:0048146~positive regulation of fibroblast proliferation	16	0.0625738	TGIF1, CD74, CDKN1A, ANXA2, SPHK1, SERPINE1, FNDC3B, LIF, PDGFA, MIF, PML, EGFR, FOSL2, CDK6, CDK4, MYC	2555	78	20199	1.62168	1	0.615481	0.594404
GO:0010628~positive regulation of gene expression	89	0.0640411	SPI1, TFRC, CSF1, CITED2, PDCD5, SERPINE1, HNRNPU, LRRC32, RBPJ, TNF, FGF2, ACTG1, CDH5, MYC, ZC3H12A, SH3PXD2B, DNMT3B, TNFSF11, EMILIN1, CCN2, EPHB2, MED1, SLC2A10, PAWR, VASH1, MED26, F3, TNFRSF1A, ADAM19, MMP12, IL1A, PLSCR1, LCK, IL1B, RARA, TLR6, EZR, MET, CD44, OPTN, ATF4, TLR2, PTGER4, CEBPB, SLC24A3, NOTCH1, HPN, PIK3R1, IL2RG, ACVR1B, HIF1A, RELA, PPM1F, NFIL3, CCL5, HSF1, CCL3, CCL2, H…	2555	595	20199	1.18253	1	0.628968	0.607429
GO:0045780~positive regulation of bone resorption	8	0.0651252	PTGER4, TFRC, FCGR4, SPP1, TNFSF11, ADAM8, EGFR, PPARGC1B	2555	29	20199	2.18088	1	0.636748	0.614942
GO:0035924~cellular response to vascular endothelial growth factor stimulus	8	0.0651252	MAP2K3, XBP1, NOTCH1, ANXA1, VCAM1, SPHK1, MAPKAPK2, RELA	2555	29	20199	2.18088	1	0.636748	0.614942
GO:2000378~negative regulation of reactive oxygen species metabolic process	8	0.0651252	TIGAR, TRIM30A, TRP53, MMP3, AATF, HIF1A, HK2, BIRC3	2555	29	20199	2.18088	1	0.636748	0.614942
GO:0018108~peptidyl-tyrosine phosphorylation	17	0.0656095	LYN, STAT5A, DYRK3, NOD2, EGFR, FGR, CD24A, HCK, LCK, ABL2, FYN, IL12RB1, JAK2, EPHB2, JAK3, IL12RB2, JAK1	2555	85	20199	1.58114	1	0.640525	0.61859
GO:1900087~positive regulation of G1/S transition of mitotic cell cycle	11	0.066075	ANKRD17, ADAM17, TFDP1, ANXA1, ADAMTS1, APEX1, LARP7, KCNA5, ANP32B, EGFR, EIF4G1	2555	47	20199	1.85026	1	0.644108	0.622051
GO:2000352~negative regulation of endothelial cell apoptotic process	9	0.0666641	IL10, CDH5, TNIP2, SERPINE1, ABL2, TNFAIP3, ANGPTL4, ICAM1, NFE2L2	2555	35	20199	2.03289	1	0.645972	0.623851
GO:0042327~positive regulation of phosphorylation	10	0.0668153	LYN, SDCBP, CCL5, PTGES3, PTGES3-PS, TNFSF11, MIF, THBS1, EGFR, PPARGC1B	2555	41	20199	1.92821	1	0.645972	0.623851
GO:0061621~canonical glycolysis	6	0.0672538	PFKL, TPI1, PKM, PGK1, ENO2, GAPDH	2555	18	20199	2.63523	1	0.645972	0.623851
GO:0006878~cellular copper ion homeostasis	6	0.0672538	COX19, SLC31A2, SCO1, SLC31A1, SCO2, CP	2555	18	20199	2.63523	1	0.645972	0.623851
GO:0045820~negative regulation of glycolytic process	6	0.0672538	HDAC4, TIGAR, STAT3, DDIT4, NUPR1, IER3	2555	18	20199	2.63523	1	0.645972	0.623851
GO:0031503~protein complex localization	6	0.0672538	SEH1L, MIOS, DNMT3B, EZR, PML, RAN	2555	18	20199	2.63523	1	0.645972	0.623851
GO:2000279~negative regulation of DNA biosynthetic process	6	0.0672538	DNAJC2, CDKN1A, NIBAN2, DUSP1, TRP53, AHR	2555	18	20199	2.63523	1	0.645972	0.623851
GO:0000245~spliceosomal complex assembly	6	0.0672538	SF3A2, NCBP1, DDX39B, U2AF2, PRPF19, USP39	2555	18	20199	2.63523	1	0.645972	0.623851
GO:0080009~mRNA methylation	6	0.0672538	TRMT10C, NSUN2, TRMT6, METTL16, TRMT61A, CMTR1	2555	18	20199	2.63523	1	0.645972	0.623851
GO:0009303~rRNA transcription	6	0.0672538	NPM1, POLR1A, POLR1B, TRP53, MARS1, NPM3	2555	18	20199	2.63523	1	0.645972	0.623851
GO:0016579~protein deubiquitination	16	0.0685992	OTUD4, USP14, USP36, USP25, USP16, USP31, PSMD14, USP10, USP3, TNFAIP3, USP39, UCHL3, USP18, COPS5, ZC3H12A, USP1	2555	79	20199	1.60115	1	0.647234	0.625069
GO:0002381~immunoglobulin production involved in immunoglobulin mediated immune response	4	0.0692652	NFKBIZ, FGL2, NOD2, POU2F2	2555	8	20199	3.95284	1	0.647234	0.625069
GO:0031340~positive regulation of vesicle fusion	4	0.0692652	ANXA1, ANXA2, PLA2G4A, DOC2B	2555	8	20199	3.95284	1	0.647234	0.625069
GO:0008535~respiratory chain complex IV assembly	4	0.0692652	SCO1, SCO2, COX18, COX10	2555	8	20199	3.95284	1	0.647234	0.625069
GO:0060712~spongiotrophoblast layer development	4	0.0692652	FBXW8, BIRC6, ADM, ZFP36L1	2555	8	20199	3.95284	1	0.647234	0.625069
GO:0090402~oncogene-induced cell senescence	4	0.0692652	CDKN1A, SPI1, HMGA1, PML	2555	8	20199	3.95284	1	0.647234	0.625069
GO:0034475~U4 snRNA 3'-end processing	4	0.0692652	EXOSC4, EXOSC9, EXOSC3, EXOSC2	2555	8	20199	3.95284	1	0.647234	0.625069
GO:0071051~polyadenylation-dependent snoRNA 3'-end processing	4	0.0692652	EXOSC10, EXOSC4, EXOSC3, EXOSC2	2555	8	20199	3.95284	1	0.647234	0.625069
GO:0042541~hemoglobin biosynthetic process	4	0.0692652	LYN, ALAS1, INHBA, HIF1A	2555	8	20199	3.95284	1	0.647234	0.625069
GO:0045730~respiratory burst	4	0.0692652	CD24A, NCF1, NCF4, CYBB	2555	8	20199	3.95284	1	0.647234	0.625069
GO:0010793~regulation of mRNA export from nucleus	4	0.0692652	WNK1, NSUN2, SUPT6, THOC5	2555	8	20199	3.95284	1	0.647234	0.625069
GO:0032651~regulation of interleukin-1 beta production	4	0.0692652	ARG2, SPHK1, CCR7, MEFV	2555	8	20199	3.95284	1	0.647234	0.625069
GO:0032984~macromolecular complex disassembly	4	0.0692652	NSF, HSPA8, DDIT4, HDAC6	2555	8	20199	3.95284	1	0.647234	0.625069
GO:0001798~positive regulation of type IIa hypersensitivity	4	0.0692652	FCGR1, C3, FCGR3, FCER1G	2555	8	20199	3.95284	1	0.647234	0.625069
GO:2000556~positive regulation of T-helper 1 cell cytokine production	4	0.0692652	IL1R1, IL1B, ARID5A, SLAMF1	2555	8	20199	3.95284	1	0.647234	0.625069
GO:0002925~positive regulation of humoral immune response mediated by circulating immunoglobulin	4	0.0692652	HPX, NOD2, GIMAP5, TNF	2555	8	20199	3.95284	1	0.647234	0.625069
GO:0060396~growth hormone receptor signaling pathway	4	0.0692652	SOCS2, STAT3, PIK3R1, JAK2	2555	8	20199	3.95284	1	0.647234	0.625069
GO:0002232~leukocyte chemotaxis involved in inflammatory response	4	0.0692652	NINJ1, SLAMF8, FFAR2, SLAMF1	2555	8	20199	3.95284	1	0.647234	0.625069
GO:0035666~TRIF-dependent toll-like receptor signaling pathway	4	0.0692652	CD274, CD40, TLR6, CD300LF	2555	8	20199	3.95284	1	0.647234	0.625069
GO:0000381~regulation of alternative mRNA splicing, via spliceosome	13	0.0701558	RBM47, RBM25, RBM15, EIF4A3, HNRNPU, PTBP1, RBMXL1, THRAP3, TRA2B, MAGOH, SRSF2, RNPS1, SRSF6	2555	60	20199	1.7129	1	0.654621	0.632203
GO:0003417~growth plate cartilage development	5	0.0713418	COMP, MMP13, RARA, THBS1, FOSL2	2555	13	20199	3.04064	1	0.655402	0.632958
GO:0043039~tRNA aminoacylation	5	0.0713418	AARS2, TARS2, FARSA, YARS2, EARS2	2555	13	20199	3.04064	1	0.655402	0.632958
GO:1901029~negative regulation of mitochondrial outer membrane permeabilization involved in apoptotic signaling pathway	5	0.0713418	SLC35F6, BAK1, SLC25A5, BCL2L1, IER3	2555	13	20199	3.04064	1	0.655402	0.632958
GO:2000774~positive regulation of cellular senescence	5	0.0713418	ARG2, TRP53, PAWR, CGAS, EEF1E1	2555	13	20199	3.04064	1	0.655402	0.632958
GO:0006614~SRP-dependent cotranslational protein targeting to membrane	5	0.0713418	SRP19, SEC61A1, SRP72, SRPR, SSR3	2555	13	20199	3.04064	1	0.655402	0.632958
GO:0050863~regulation of T cell activation	5	0.0713418	SPN, KAT2A, CCL5, CGAS, IL20RB	2555	13	20199	3.04064	1	0.655402	0.632958
GO:0006957~complement activation, alternative pathway	5	0.0713418	C3, PSMA4, HC, CFP, CFB	2555	13	20199	3.04064	1	0.655402	0.632958
GO:0051549~positive regulation of keratinocyte migration	5	0.0713418	SERPINE1, ADAM9, MMP9, HBEGF, ARF6	2555	13	20199	3.04064	1	0.655402	0.632958
GO:0032613~interleukin-10 production	5	0.0713418	CD83, NFKBIZ, IL20RB, FCGR2B, IDO1	2555	13	20199	3.04064	1	0.655402	0.632958
GO:0006978~DNA damage response, signal transduction by p53 class mediator resulting in transcription of p21 class mediator	5	0.0713418	MUC1, SP100, CDKN1A, TRP53, RPS27L	2555	13	20199	3.04064	1	0.655402	0.632958
GO:0032495~response to muramyl dipeptide	5	0.0713418	NFKBIA, NOTCH1, TNFAIP3, NOD2, RELA	2555	13	20199	3.04064	1	0.655402	0.632958
GO:0043491~protein kinase B signaling	20	0.0724412	ERRFI1, PLK3, XBP1, EDN1, CD40, FKRP, STAT3, HMGA1, PRR5L, PIK3R1, TNF, FGF2, ZFP36L1, PIK3R5, LOX, RPS6KB1, C1QBP, ADORA3, SESN2, TNFSF11	2555	106	20199	1.49164	1	0.664569	0.64181
GO:0043254~regulation of protein complex assembly	7	0.0734332	LATS1, NCLN, IGTP, IRGM1, PTPN11, AIDA, IKBKE	2555	24	20199	2.30582	1	0.666195	0.643381
GO:0022038~corpus callosum development	7	0.0734332	NSUN5, ATG16L1, KCNA3, RTN4RL2, WDR89, EPHB2, CORO1C	2555	24	20199	2.30582	1	0.666195	0.643381
GO:0010821~regulation of mitochondrion organization	7	0.0734332	PRMT6, MUL1, MGARP, DNM1L, HDAC6, PARL, PISD	2555	24	20199	2.30582	1	0.666195	0.643381
GO:0090141~positive regulation of mitochondrial fission	7	0.0734332	IGTP, IRGM1, MUL1, PGAM5, MIEF1, DNM1L, MARCHF5	2555	24	20199	2.30582	1	0.666195	0.643381
GO:0006541~glutamine metabolic process	7	0.0734332	PPAT, UCP2, CAD, ASNS, PHGDH, PFAS, GLS	2555	24	20199	2.30582	1	0.666195	0.643381
GO:0006996~organelle organization	7	0.0734332	SLX4, CLUH, GORASP2, RUVBL2, RUVBL1, ATP2A2, MUL1	2555	24	20199	2.30582	1	0.666195	0.643381
GO:0008637~apoptotic mitochondrial changes	7	0.0734332	CD24A, PNP, PPIF, BAX, SOD2, HK2, HSPD1	2555	24	20199	2.30582	1	0.666195	0.643381
GO:0045333~cellular respiration	7	0.0734332	NR4A3, UQCRQ, BAX, CYC1, COQ10B, SLC25A25, SLC25A13	2555	24	20199	2.30582	1	0.666195	0.643381
GO:0007339~binding of sperm to zona pellucida	11	0.0744249	CCT6A, CCT3, LY6K, CCT2, ATP8B3, B4GALT1, TCP1, CCT8, CCT7, CCT5, CCT4	2555	48	20199	1.81172	1	0.673324	0.650265
GO:0033077~T cell differentiation in thymus	11	0.0744249	STAT5A, ADAM17, CDK6, RIPK3, DNAJA3, TRP53, RPS6, RABL3, IL2RG, ZFP36L1, JMJD6	2555	48	20199	1.81172	1	0.673324	0.650265
GO:0006402~mRNA catabolic process	10	0.0759199	ZC3H12D, ZFP36, ZHX2, PNPT1, KHSRP, ZC3H12A, METTL16, SND1, ZFP36L1, LSM2	2555	42	20199	1.8823	1	0.683482	0.660076
GO:0072344~rescue of stalled ribosome	8	0.0760702	ZFP598, NEMF, USP10, RACK1, PTRH1, ASCC3, TRNT1, ABCE1	2555	30	20199	2.10818	1	0.683482	0.660076
GO:0010761~fibroblast migration	8	0.0760702	PDLIM1, TMEM201, ZFAND5, FNDC3B, PIP5K1A, IQGAP1, PML, TNS1	2555	30	20199	2.10818	1	0.683482	0.660076
GO:2001243~negative regulation of intrinsic apoptotic signaling pathway	8	0.0760702	URI1, PLAUR, PPIF, NOC2L, MMP9, PARL, BCL2L1, HERPUD1	2555	30	20199	2.10818	1	0.683482	0.660076
GO:0010592~positive regulation of lamellipodium assembly	8	0.0760702	ACTR3, HDAC4, HSP90AA1, ARPC2, FRMD7, CFL1, RAC2, PIK3R1	2555	30	20199	2.10818	1	0.683482	0.660076
GO:0030574~collagen catabolic process	9	0.0766283	MMP12, MMP14, MMP25, MMP13, CTSL, MMP3, MMP19, MMP8, MMP9	2555	36	20199	1.97642	1	0.685633	0.662153
GO:0008284~positive regulation of cell proliferation	92	0.0773271	SLC35F6, CSF3, CSF1, HILPDA, IRS2, LAMC2, ADM, TNF, FGF2, ACTB, CCAR1, ACTG1, LGALS3, ESM1, MYC, CD38, CCN2, TIMP1, JAK2, TPD52, MED1, EDN1, PRMT1, SPHK1, ACTL6A, RPS6, PLA2G4A, MIF, AVPR1A, OSMR, PGF, WDR77, HCK, ADAM17, ADORA2B, DKC1, IL1B, RARA, MVD, BIRC6, SINHCAF, SLC25A5, OPTN, HBEGF, PTGER4, HDAC4, SHC4, NOTCH1, SHMT2, DOT1L, NOP2, COX17, ODC1, PDGFA, NOLC1, NOD2, HMGCR, PTGS2, HIF1A, THBS…	2555	623	20199	1.16745	1	0.685633	0.662153
GO:0070125~mitochondrial translational elongation	3	0.0805024	TSFM, GFM1, TUFM	2555	4	20199	5.92926	1	0.685633	0.662153
GO:0036416~tRNA stabilization	3	0.0805024	SLFN2, METTL1, NSUN2	2555	4	20199	5.92926	1	0.685633	0.662153
GO:0002143~tRNA wobble position uridine thiolation	3	0.0805024	CTU2, CTU1, MOCS3	2555	4	20199	5.92926	1	0.685633	0.662153
GO:0034775~glutathione transmembrane transport	3	0.0805024	ABCC1, SLC13A3, SLC7A11	2555	4	20199	5.92926	1	0.685633	0.662153
GO:0002943~tRNA dihydrouridine synthesis	3	0.0805024	DUS2, DUS1L, DUS4L	2555	4	20199	5.92926	1	0.685633	0.662153
GO:0035744~T-helper 1 cell cytokine production	3	0.0805024	IL18RAP, IL12B, IL12A	2555	4	20199	5.92926	1	0.685633	0.662153
GO:0097022~lymphocyte migration into lymph node	3	0.0805024	WNK1, CCR7, FUT4	2555	4	20199	5.92926	1	0.685633	0.662153
GO:0006222~UMP biosynthetic process	3	0.0805024	UCK2, UCK1, UMPS	2555	4	20199	5.92926	1	0.685633	0.662153
GO:0072639~interleukin-33 production	3	0.0805024	PTGER4, IL1A, PTGER2	2555	4	20199	5.92926	1	0.685633	0.662153
GO:2000627~positive regulation of miRNA catabolic process	3	0.0805024	PNPT1, ZC3H12A, ZSWIM8	2555	4	20199	5.92926	1	0.685633	0.662153
GO:0001805~positive regulation of type III hypersensitivity	3	0.0805024	FCGR1, FCGR3, FCER1G	2555	4	20199	5.92926	1	0.685633	0.662153
GO:0050999~regulation of nitric-oxide synthase activity	3	0.0805024	IL1A, IL1B, EGFR	2555	4	20199	5.92926	1	0.685633	0.662153
GO:1901740~negative regulation of myoblast fusion	3	0.0805024	CXCL10, IL36G, CFLAR	2555	4	20199	5.92926	1	0.685633	0.662153
GO:0000455~enzyme-directed rRNA pseudouridine synthesis	3	0.0805024	DKC1, RPUSD2, TSR3	2555	4	20199	5.92926	1	0.685633	0.662153
GO:0006432~phenylalanyl-tRNA aminoacylation	3	0.0805024	LRRC47, FARSA, FARSB	2555	4	20199	5.92926	1	0.685633	0.662153
GO:0034227~tRNA thio-modification	3	0.0805024	CTU2, CTU1, MOCS3	2555	4	20199	5.92926	1	0.685633	0.662153
GO:0071726~cellular response to diacyl bacterial lipopeptide	3	0.0805024	CD14, TLR6, TLR2	2555	4	20199	5.92926	1	0.685633	0.662153
GO:1905897~regulation of response to endoplasmic reticulum stress	3	0.0805024	NUPR1, NFE2L1, MANF	2555	4	20199	5.92926	1	0.685633	0.662153
GO:0010664~negative regulation of striated muscle cell apoptotic process	3	0.0805024	BAG3, NACA, HMGCR	2555	4	20199	5.92926	1	0.685633	0.662153
GO:0006564~L-serine biosynthetic process	3	0.0805024	SHMT2, PSAT1, PHGDH	2555	4	20199	5.92926	1	0.685633	0.662153
GO:0072719~cellular response to cisplatin	3	0.0805024	SLC31A1, TIMELESS, HMOX1	2555	4	20199	5.92926	1	0.685633	0.662153
GO:2000670~positive regulation of dendritic cell apoptotic process	3	0.0805024	LYN, NR4A3, JAK3	2555	4	20199	5.92926	1	0.685633	0.662153
GO:0039534~negative regulation of MDA-5 signaling pathway	3	0.0805024	RIOK3, C1QBP, DHX58	2555	4	20199	5.92926	1	0.685633	0.662153
GO:0033212~iron assimilation	3	0.0805024	STEAP4, SLC11A2, SLC39A14	2555	4	20199	5.92926	1	0.685633	0.662153
GO:0033030~negative regulation of neutrophil apoptotic process	3	0.0805024	ITPKB, CXCR2, FCGR2B	2555	4	20199	5.92926	1	0.685633	0.662153
GO:0019371~cyclooxygenase pathway	3	0.0805024	SCO1, SPHK1, PTGS2	2555	4	20199	5.92926	1	0.685633	0.662153
GO:0046654~tetrahydrofolate biosynthetic process	3	0.0805024	ATIC, GCH1, GART	2555	4	20199	5.92926	1	0.685633	0.662153
GO:0002790~peptide secretion	3	0.0805024	ABCA1, S100A9, S100A8	2555	4	20199	5.92926	1	0.685633	0.662153
GO:0030730~sequestering of triglyceride	3	0.0805024	IL1B, FITM2, TNF	2555	4	20199	5.92926	1	0.685633	0.662153
GO:1905686~positive regulation of plasma membrane repair	3	0.0805024	CASP7, ANXA2, S100A10	2555	4	20199	5.92926	1	0.685633	0.662153
GO:2000427~positive regulation of apoptotic cell clearance	3	0.0805024	C3, CCL2, CD300LF	2555	4	20199	5.92926	1	0.685633	0.662153
GO:0032447~protein urmylation	3	0.0805024	CTU2, CTU1, MOCS3	2555	4	20199	5.92926	1	0.685633	0.662153
GO:0060058~positive regulation of apoptotic process involved in mammary gland involution	3	0.0805024	VDR, BAX, PML	2555	4	20199	5.92926	1	0.685633	0.662153
GO:0002291~T cell activation via T cell receptor contact with antigen bound to MHC molecule on antigen presenting cell	3	0.0805024	FGL2, ITGAL, ICAM1	2555	4	20199	5.92926	1	0.685633	0.662153
GO:0019884~antigen processing and presentation of exogenous antigen	3	0.0805024	FCGR1, PSME1, PSME2	2555	4	20199	5.92926	1	0.685633	0.662153
GO:1990180~mitochondrial tRNA 3'-end processing	3	0.0805024	TRMT10C, ELAC2, TRNT1	2555	4	20199	5.92926	1	0.685633	0.662153
GO:0061419~positive regulation of transcription from RNA polymerase II promoter in response to hypoxia	3	0.0805024	RBPJ, HIF1A, NFE2L2	2555	4	20199	5.92926	1	0.685633	0.662153
GO:1900245~positive regulation of MDA-5 signaling pathway	3	0.0805024	ANKRD17, DHX58, DDX60	2555	4	20199	5.92926	1	0.685633	0.662153
GO:0000266~mitochondrial fission	6	0.0821473	UCP2, MUL1, MIEF1, MTFR2, DNM1L, COX10	2555	19	20199	2.49653	1	0.695117	0.671313
GO:0071354~cellular response to interleukin-6	6	0.0821473	SELP, SBNO2, CFL1, CCL2, NFKB1, RELA	2555	19	20199	2.49653	1	0.695117	0.671313
GO:0050793~regulation of developmental process	6	0.0821473	ING5, NOTCH1, BRPF1, BRPF3, NOTCH4, TNF	2555	19	20199	2.49653	1	0.695117	0.671313
GO:0010867~positive regulation of triglyceride biosynthetic process	6	0.0821473	CTDNEP1, TCF7L2, DGAT2, NR1H3, ACSL5, LDLR	2555	19	20199	2.49653	1	0.695117	0.671313
GO:1901857~positive regulation of cellular respiration	6	0.0821473	CHCHD4, PRELID1, MYC, OAS1A, OAS1B, OAS1G	2555	19	20199	2.49653	1	0.695117	0.671313
GO:0016525~negative regulation of angiogenesis	19	0.0823218	SEMA4A, ANGPT2, GADD45A, STAT1, PLK2, LIF, GPR4, VASH1, THBS1, PML, RELA, CXCL10, SPRED1, COL4A2, ADAMTS1, PGK1, CCL2, EMILIN1, CCR2	2555	101	20199	1.48721	1	0.695693	0.671869
GO:0016310~phosphorylation	100	0.0831752	TESK1, STK19, PIM1, CDK20, PDK4, PIM3, MAP3K8, EPHB2, MAP3K6, SEPHS2, MAP2K3, DGKZ, MOB3C, MAPKAPK2, CMPK2, SIK1, ALPK2, ALPK1, PI4K2A, DGKH, IPPK, AK2, PIK3R1, MST1R, AK6, PIK3R5, TRP53RKA, TRP53RKB, NUAK2, PMVK, PGK1, PIP5K1A, ABL2, NADK, LYN, PLK3, CHKA, PLK2, NEK6, EIF2AK2, CDC7, UCK2, CDK6, UCK1, CDK4, WNK1, ALDH18A1, CDK14, ATR, CDKN1A, DYRK3, ADPGK, DUSP16, HK2, AKAP12, TLK2, RIOK2, RIOK1,…	2555	685	20199	1.15411	1	0.701999	0.677958
GO:0043407~negative regulation of MAP kinase activity	10	0.0857468	LYN, PTPN1, GSTP3, DUSP1, IL1B, NUP62, SPRY4, PTPRJ, IRAK3, HMGCR	2555	43	20199	1.83853	1	0.72184	0.69712
GO:0006508~proteolysis	96	0.0858336	OTUD4, USP36, USPL1, USP31, SPPL2A, PREP, HP, TNFAIP3, CAPN15, CNDP2, ADAMTS4, ENDOU, HINT1, MMP25, CASP7, SENP5, CTSL, ADAMTS1, ANPEP, RNPEP, CASP4, LONP1, PMPCA, CPXM1, ADAMTS8, ADAMTS9, CTSC, TGM2, USP3, MMP3, VASH1, MMP8, UCHL3, SDCBP2, MMP9, SENP3, ADAM19, MMP12, AFG3L2, F7, ADAM17, MMP14, MMP13, ASTL, SLPI, AOPEP, CLPP, PAPPA, PSME3, ADAM9, MMP19, ADAM8, NUP98, THOP1, DLD, CFB, USP14, USP16…	2555	656	20199	1.15693	1	0.72184	0.69712
GO:0043484~regulation of RNA splicing	15	0.0858571	SF3B3, FUS, TAF10, SRSF1, SGF29, RRP1B, TAF5L, PTBP1, KAT2A, HNRNPF, TRA2B, HNRNPH2, CCNL2, CCNL1, ATXN7L3	2555	75	20199	1.58114	1	0.72184	0.69712
GO:0031295~T cell costimulation	7	0.0867381	SPN, CD86, CD24A, CD274, TNFSF14, CD80, PDCD1LG2	2555	25	20199	2.21359	1	0.725516	0.70067
GO:0048025~negative regulation of mRNA splicing, via spliceosome	7	0.0867381	PTBP1, NPM1, RBMXL1, U2AF2, C1QBP, RNPS1, SRSF6	2555	25	20199	2.21359	1	0.725516	0.70067
GO:0019538~protein metabolic process	7	0.0867381	TGM1, RNF31, MMP13, PREP, PSEN2, SENP3, ACACA	2555	25	20199	2.21359	1	0.725516	0.70067
GO:1900016~negative regulation of cytokine production involved in inflammatory response	7	0.0867381	IL1R2, ZC3H12A, APOD, MEFV, EPHB2, LILRB4A, LILRB4B	2555	25	20199	2.21359	1	0.725516	0.70067
GO:0006911~phagocytosis, engulfment	9	0.0874356	FCGR1, ABCA1, MSR1, MARCO, FCGR3, FCER1G, TREML4, FCGR2B, SIGLECE	2555	37	20199	1.923	1	0.729485	0.704504
GO:0051881~regulation of mitochondrial membrane potential	9	0.0874356	PRELID1, ADORA2A, UCP2, PYCR1, MUL1, BAK1, SOD2, SLC25A33, BCL2L1	2555	37	20199	1.923	1	0.729485	0.704504
GO:0042157~lipoprotein metabolic process	8	0.0880237	APOBEC1, ABCA1, APOL10B, APOL9B, APOL9A, OLR1, APOB, LDLR	2555	31	20199	2.04017	1	0.732523	0.707437
GO:0060218~hematopoietic stem cell differentiation	8	0.0880237	EXT1, MED1, ZFP36, CDK6, SRF, TRP53, ERCC2, BATF	2555	31	20199	2.04017	1	0.732523	0.707437
GO:0099527~postsynapse to nucleus signaling pathway	5	0.0902511	STAT3, HTT, KPNA2, RELA, KPNA1	2555	14	20199	2.82346	1	0.736994	0.711756
GO:0009314~response to radiation	5	0.0902511	TXN1, PLK3, MYC, POLH, BCL2L1	2555	14	20199	2.82346	1	0.736994	0.711756
GO:0060674~placenta blood vessel development	5	0.0902511	FOSL1, SOCS3, RBM15, SPINT1, VASH1	2555	14	20199	2.82346	1	0.736994	0.711756
GO:0046888~negative regulation of hormone secretion	5	0.0902511	IL6, EDN1, OSM, LIF, PTPN11	2555	14	20199	2.82346	1	0.736994	0.711756
GO:0046339~diacylglycerol metabolic process	5	0.0902511	PGS1, DGAT2, GPAT4, DGKZ, DGKH	2555	14	20199	2.82346	1	0.736994	0.711756
GO:0045060~negative thymic T cell selection	5	0.0902511	SPN, CD74, AIRE, FAS, CCR7	2555	14	20199	2.82346	1	0.736994	0.711756
GO:0006977~DNA damage response, signal transduction by p53 class mediator resulting in cell cycle arrest	5	0.0902511	PIDD1, MUC1, CDKN1A, TRP53, PML	2555	14	20199	2.82346	1	0.736994	0.711756
GO:0033598~mammary gland epithelial cell proliferation	5	0.0902511	MED1, CEBPB, ID2, TNFSF11, PHB2	2555	14	20199	2.82346	1	0.736994	0.711756
GO:0046598~positive regulation of viral entry into host cell	5	0.0902511	CD74, TRIM30A, FURIN, P4HB, TRIM21	2555	14	20199	2.82346	1	0.736994	0.711756
GO:0080111~DNA demethylation	5	0.0902511	APOBEC1, APOBEC3, APEX1, ALKBH1, TET2	2555	14	20199	2.82346	1	0.736994	0.711756
GO:0045577~regulation of B cell differentiation	5	0.0902511	CD24A, IL4I1, SLAMF8, FAS, ZFP36L1	2555	14	20199	2.82346	1	0.736994	0.711756
GO:0033762~response to glucagon	5	0.0902511	RPS6KB1, HMGA1, CRY1, CYC1, CDO1	2555	14	20199	2.82346	1	0.736994	0.711756
GO:0097242~beta-amyloid clearance	5	0.0902511	C3, MSR1, MARCO, C5AR1, LDLR	2555	14	20199	2.82346	1	0.736994	0.711756
GO:0001682~tRNA 5'-leader removal	5	0.0902511	SSB, POP1, PRORP, RPP40, RPP38	2555	14	20199	2.82346	1	0.736994	0.711756
GO:0045651~positive regulation of macrophage differentiation	5	0.0902511	CSF1, ID2, HSF1, LIF, TRIB1	2555	14	20199	2.82346	1	0.736994	0.711756
GO:0006874~cellular calcium ion homeostasis	21	0.0915968	CCR1, STOML2, EDN1, CD40, SLC24A3, VDR, ATP13A1, RMDN3, ATP2A2, STC1, TPCN2, HERPUD1, CHERP, CDH5, CCL5, SPP1, CCL3, CCL2, EIF3E, CCR2, ATF4	2555	116	20199	1.4312	1	0.745012	0.719498
GO:0051123~RNA polymerase II transcriptional preinitiation complex assembly	11	0.0930151	MED1, MED25, MED21, TAF10, TAF4B, MED27, MED26, GTF2F2, MED15, TAF3, MED29	2555	50	20199	1.73925	1	0.745012	0.719498
GO:1902036~regulation of hematopoietic stem cell differentiation	4	0.0944117	CDK6, SETD1A, EIF2AK2, PUS7	2555	9	20199	3.51363	1	0.745012	0.719498
GO:0014029~neural crest formation	4	0.0944117	TCOF1, POLR1B, NOLC1, KBTBD8	2555	9	20199	3.51363	1	0.745012	0.719498
GO:0034214~protein hexamerization	4	0.0944117	MAT2A, LRRC8C, LRRC8D, LRRC8A	2555	9	20199	3.51363	1	0.745012	0.719498
GO:0010637~negative regulation of mitochondrial fusion	4	0.0944117	TFRC, HUWE1, MUL1, DNM1L	2555	9	20199	3.51363	1	0.745012	0.719498
GO:2000048~negative regulation of cell-cell adhesion mediated by cadherin	4	0.0944117	MAD2L2, NOTCH1, NOTCH4, PPM1F	2555	9	20199	3.51363	1	0.745012	0.719498
GO:0006362~transcription elongation from RNA polymerase I promoter	4	0.0944117	ERCC2, POLR1D, POLR1E, ERCC6	2555	9	20199	3.51363	1	0.745012	0.719498
GO:0070234~positive regulation of T cell apoptotic process	4	0.0944117	PRELID1, CCL5, SIGLEC1, IDO1	2555	9	20199	3.51363	1	0.745012	0.719498
GO:1903608~protein localization to cytoplasmic stress granule	4	0.0944117	SSB, DDX1, YBX1, DCP1A	2555	9	20199	3.51363	1	0.745012	0.719498
GO:1901700~response to oxygen-containing compound	4	0.0944117	PTGER4, PTGIR, PTGER2, JUNB	2555	9	20199	3.51363	1	0.745012	0.719498
GO:0034121~regulation of toll-like receptor signaling pathway	4	0.0944117	GFI1, GM6377, S100A9, S100A8	2555	9	20199	3.51363	1	0.745012	0.719498
GO:1904037~positive regulation of epithelial cell apoptotic process	4	0.0944117	CARM1, HMOX1, BAX, JAK2	2555	9	20199	3.51363	1	0.745012	0.719498
GO:0010224~response to UV-B	4	0.0944117	IL12B, IL12A, ERCC6, RELA	2555	9	20199	3.51363	1	0.745012	0.719498
GO:0002768~immune response-regulating cell surface receptor signaling pathway	4	0.0944117	LYN, CD40, BTLA, FPR2	2555	9	20199	3.51363	1	0.745012	0.719498
GO:0002474~antigen processing and presentation of peptide antigen via MHC class I	4	0.0944117	H2-Q7, H2-K1, H2-D1, H2-Q10	2555	9	20199	3.51363	1	0.745012	0.719498
GO:0051771~negative regulation of nitric-oxide synthase biosynthetic process	4	0.0944117	PTGER4, EDN1, SELENOS, GSTP3	2555	9	20199	3.51363	1	0.745012	0.719498
GO:0050688~regulation of defense response to virus	4	0.0944117	SPN, APOBEC3, TRAF3, GBP4	2555	9	20199	3.51363	1	0.745012	0.719498
GO:0097527~necroptotic signaling pathway	4	0.0944117	RIPK3, MLKL, FAS, TNF	2555	9	20199	3.51363	1	0.745012	0.719498
GO:0000467~exonucleolytic trimming to generate mature 3'-end of 5.8S rRNA from tricistronic rRNA transcript (SSU-rRNA, 5.8S rRNA, LSU-rRNA)	4	0.0944117	EXOSC10, EXOSC9, EXOSC3, EXOSC2	2555	9	20199	3.51363	1	0.745012	0.719498
GO:2000623~negative regulation of nuclear-transcribed mRNA catabolic process, nonsense-mediated decay	4	0.0944117	APOBEC1, SYNCRIP, PABPC1, HNRNPAB	2555	9	20199	3.51363	1	0.745012	0.719498
GO:0033629~negative regulation of cell adhesion mediated by integrin	4	0.0944117	MUC1, SERPINE1, CYP1B1, PTPN11	2555	9	20199	3.51363	1	0.745012	0.719498
GO:0032615~interleukin-12 production	4	0.0944117	CD40, ACP5, NOD2, IDO1	2555	9	20199	3.51363	1	0.745012	0.719498
GO:0006544~glycine metabolic process	4	0.0944117	SHMT2, SHMT1, PHGDH, GART	2555	9	20199	3.51363	1	0.745012	0.719498
GO:2000643~positive regulation of early endosome to late endosome transport	4	0.0944117	DAB2, MSN, PTPN23, EZR	2555	9	20199	3.51363	1	0.745012	0.719498
GO:0032488~Cdc42 protein signal transduction	4	0.0944117	RHOJ, RHOU, RHOV, NTN1	2555	9	20199	3.51363	1	0.745012	0.719498
GO:1903140~regulation of establishment of endothelial barrier	4	0.0944117	IL1B, ZDHHC21, TNF, TNFRSF1A	2555	9	20199	3.51363	1	0.745012	0.719498
GO:0008654~phospholipid biosynthetic process	13	0.094422	AGPAT5, CHKA, MBOAT7, ACSL5, FITM2, PISD, PGS1, GPAT4, PTPMT1, PIP5K1A, PEMT, CEPT1, TMEM38B	2555	63	20199	1.63133	1	0.745012	0.719498
GO:0007507~heart development	48	0.0980587	NRP2, CDKN1A, NOTCH1, IFITM2, TRAF3IP2, CITED2, SRF, PTPRJ, ADM, SMG9, RBPJ, ZFP36L1, MED12, PDLIM1, CASP7, SH3PXD2B, SMYD2, PDLIM7, STRA6, KDM6B, MAP2K3, HEXIM1, MED1, EDN1, FKRP, VCAM1, CAD, MBD2, HMGA1, CACYBP, PTPN11, FOXP4, SOD2, MMP9, JMJD6, SMARCA4, ADAM19, IL1A, KAT2A, VCAN, MMP13, LOX, MTHFD1, NACA, WNK1, ID2, TRP53, EIF4G2	2555	308	20199	1.23205	1	0.772618	0.746159
GO:0030889~negative regulation of B cell proliferation	6	0.0986296	LYN, IL10, CD24A, BTLA, PAWR, FCGR2B	2555	20	20199	2.3717	1	0.772618	0.746159
GO:0030206~chondroitin sulfate biosynthetic process	6	0.0986296	CHST7, CHPF, CHST11, SLC35D1, B3GALT6, B4GALNT3	2555	20	20199	2.3717	1	0.772618	0.746159
GO:0030595~leukocyte chemotaxis	6	0.0986296	CCR1, CCL4, CXCR5, CCL3, CXCL2, S100A9	2555	20	20199	2.3717	1	0.772618	0.746159
GO:0071375~cellular response to peptide hormone stimulus	6	0.0986296	XBP1, EDN1, MAX, IRF1, RANGAP1, ZFP36L1	2555	20	20199	2.3717	1	0.772618	0.746159
GO:0061136~regulation of proteasomal protein catabolic process	6	0.0986296	USP14, PSMD14, PSME3, PSME1, PSME2, NFE2L1	2555	20	20199	2.3717	1	0.772618	0.746159
GO:0030217~T cell differentiation	12	0.0988374	LFNG, ITPKB, EGR1, TRAF3IP2, LCK, CHD7, NFKBIZ, HMGA1, BCL2A1D, VAV1, PTPN2, FOSL2	2555	57	20199	1.66435	1	0.77332	0.746837
GO:0048514~blood vessel morphogenesis	9	0.0990816	AIMP1, EDN1, ANGPT2, LOX, COL4A1, CYP1B1, AHR, THBS1, HIF1A	2555	38	20199	1.8724	1	0.77338	0.746895
GO:0001818~negative regulation of cytokine production	9	0.0990816	SRGN, PTGER4, IL10, NLRP12, GBP7, LRRC32, NFKB1, N4BP1, GBP3	2555	38	20199	1.8724	1	0.77338	0.746895

## Sheet: Down DEGs LPS vs CTR
Table S6 (Part B)
Down-regulated genes (adjusted p-value < 0.05, log2FC ≤ -0.5)
3105 common DEGs in "Down WT LPS" and "Down DJ-1 KO LPS"	549 DEGs exclusively in "Down WT LPS"	802 DEGs exclusively in "Down DJ-1 KO LPS"
Klhdc8b	Exoc4	Lrp6
Sema4g	Rhobtb2	Pik3r4
Tspan18	Dstyk	Ndufa6
Map2k6	Map4k3	Pdlim5
Plekhg5	Ube2e3	Dcaf8
Col27a1	Araf	Ube4b
Adamts16	Trio	Wdr48
Igf1	Tbc1d5	Sgk3
Chst8	Fhip1b	Ankrd12
Ralgps2	Xpr1	Abcd3
Dglucy	Xpo7	Ubl7
Ypel3	Ncbp3	Usf3
Ago4	Kbtbd7	Pkig
Gpr34	Gm9776	Ugdh
Bank1	Nedd4l	Wdr11
Cfap74	Tcf19	Wdr47
Slc37a2	A330009N23Rik	Mbtps1
Slc2a5	Zmynd8	Anapc2
Rcbtb2	Pou2f1	Mpc2
Map4k2	Sipa1l1	Bicra
Snx29	Ccndbp1	Etfrf1
Ighm	Hs2st1	Pskh1
Gpr137b	Lmbrd2	Fyco1
Whrn	Prkca	Ncor2
Smim10l2a	Cops4	Mpg
Slc40a1	Adra2a	Patz1
Tpcn1	Klf11	Pitpnm1
Cyp27a1	Gm37168	Rpa1
Gm3739	1110013H19Rik	Rab40c
Eml6	Bnip5	Wdr62
Fmo5	Pard3b	Arhgef18
Hpgd	Tcn2	Gm3604
Snn	Gm8093	Nbdy
4930481A15Rik	C530005A16Rik	Acbd5
Ift140	Zbtb38	Fam126a
Mtss1	Cd5	Foxj2
Klc4	Terf2ip	Ctdsp1
Jup	Zbtb49	Kmt2e
Susd3	Hook3	Katnip
Kcnk12	Ttc41	Xpa
Plxdc2	Plcl1	H2bc7
Sgsh	H2ac6	Kdm6a
Sncaip	Casp8	Zswim9
Cd180	Vps37b	Jmjd8
Trp53cor1	Etaa1	CN725425
Gpr155	Nrde2	Kif19a
Gm30329	Gm45426	Bbs7
Dhrs3	9330104G04Rik	Vps26b
Lrba	Ntn3	Ostm1
Myo18b	Zfp780b	Gdpd1
Garnl3	Ttc30a2	4930577N17Rik
P2ry12	Pfkfb2	Arid3a
Slc46a3	Sema6c	Gm13647
Ighd	Mbtd1	Bag4
A830008E24Rik	Dcakd	Tmem234
Hacd4	Brd9	Gcdh
Sft2d2	Gm4793	Ccdc34
Nrp1	Cd209a	Baiap2l2
Slc26a11	Gm4221	Paxx
Gm5086	Gm14321	Dipk2a
Tet1	Abi2	Cpt1a
Nbeal2	Cep44	Insig2
Gm7694	Dock4	Prr12
Rnf167	Pnpla3	Fnip2
Agbl5	Siglecg	Mbd4
Galnt12	Magi3	Ankra2
Klhl38	Sirt3	Dhrs11
Cbfa2t3	Fancl	Snx25
Rps6ka5	Samd12	Kdelr1
Pmepa1	Slc29a1	Aldh4a1
Cyb561a3	Iqcn	Mab21l4
Abca9	Slc49a4	Sh2d1b1
Abcg3	Klhl7	Itgav
Srpk3	Gm34934	Homez
Arap3	Comtd1	Fkbp9
Lrrc39	Gm39556	Cep250
Tnfrsf17	Rslcan18	Gm48734
Asph	Galnt3	Tctn3
Angptl7	Enc1	Zdhhc9
Anks6	Zscan29	Wdfy2
Gm10790	Fchsd2	Bckdk
Mycl	Gm13663	Nme7
Pnpla7	F9	Rasal2
Tceal1	Tgfb1	Slc45a4
Khdrbs3	Ddx59	Lmbr1
Gpr165	Strada	Fbxl4
Gpr160	1700037C18Rik	Ndufb3
St6gal1	Cd300c	Abhd15
Vipr1	Ppp2r5c	Kynu
Fancd2	Junos	Acad8
Ttc7	Scpep1	Map3k15
Bach2	Gm568	Ss18l1
Slc18b1	Ykt6	Gm11175
Syngr1	Acat1	Golim4
Ggt5	Gm37697	Gm37309
Tlr12	Gm47389	Gm42984
Nrep	Hps1	Epn1
Sirpa	Rab2b	C030015A19Rik
Tmx4	Gm3055	Usp8
Klhl3	Gm43790	Maml2
Kcnd1	Nsl1	Dnmt1
Matk	Gm15787	Zfp248
Smim14	Hectd4	Gm45809
Txndc16	Ttc3	Mvk
Abtb1	Brme1	Tmem134
Slc2a8	Rab5b	Fzd8
Tmc7	H2-M3	Stard3
Bckdha	Hagh	E530011L22Rik
Pmp22	Osbpl8	Gm20109
Tln2	Rapgef5	Hnrnpul1
Agmo	4933421O10Rik	Esyt2
P3h2	Zfp81	Isoc2a
Timp2	Map3k4	Gm8066
Wls	Myo5a	Lratd2
Yipf2	BC065397	Mdh1
Acads	Satb1	Pnisr
Gm28286	Sting1	Rfc2
Hnmt	Mroh6	Zscan26
Chp2	Ocel1	Uba7
Ptpra	Pigv	Abca7
Bbs9	Akr1b3	Gm11532
Cds1	Carf	Hgsnat
Naglu	Ctsa	Vps26c
St8sia4	Rspo3	Hdac8
Tjp1	Gm17249	Gm32468
Siae	Alox5	Dpy19l1
Eogt	Colca2	Blvra
Rere	Gm15246	Pigz
Card11	Gm36823	Rdh14
2610035D17Rik	Tcp11l1	6430550D23Rik
Zfp467	Slc25a27	Lmod1
Nanos1	Klhl8	Flvcr2
Pias3	Adam15	Zfp560
Slc16a7	Meis3	Hapln3
Arhgap19	5830487J09Rik	Gm20721
Inka1	Agpat3	Eva1b
Nav2	Tab1	Il17re
Abl1	Apbb1ip	Serpinb1b
Abcb4	Gm37626	Cubn
Rgs10	Dqx1	Sox30
2510016D11Rik	Gm37463	Rps6ka2
Efnb1	Fnta	Gm8185
Clasp2	Gm44891	Spata6l
Mgl2	Impa2	Zfp580
Map3k9	Sfmbt2	AU020206
Tmem144	Gm20633	Gins3
Pacs1	Abhd17c	Gm49768
Tmem106c	Avil	Ctf1
Plxdc1	H3c1	1700018A04Rik
Gm33699	Fam83g	Nectin4
Gm43380	Elac1	Susd5
Vangl2	Gm5420	0610009B22Rik
Col15a1	Gm38104	Dag1
Upk1b	Cfap20	Tmem160
Sox4	Abca6	Gm38319
Gm28417	Gm43119	Gm44735
Idua	Gm45073	Kcnh2
Cmya5	Cd300ld2	Rfesd
Zdhhc14	Pole2	Smpd2
Tmem44	Mfap3	Trim14
Man1c1	Cep112it	Gm11753
Sdk1	Map3k5	P2rx6
Il7r	Abca14	Padi3
Fam110a	Trpm2	Mtg1
Adcy8	Zfp90	Cep162
Asb10	Gabrq	Mir7212
Gm49654	Lmntd2	Fam76b
Klhl24	Rgs1	Zfp618
Gm3164	Slc2a4rg-ps	Pcbd2
Gm29291	A230009B12Rik	Eng
Lancl1	Fam174a	Gm38146
Zmym3	Myadml2os	Rassf7
Plxna4	Ttbk2	Cmc2
Ptpn18	Mylip	A930002C04Rik
Sall1	Zfp120	Gm46378
Arrb1	Steep1	Cdk2ap2
Gadl1	Ctse	Capn11
Pla2g2d	Gm13391	Gm7435
Srl	Gm3625	Pigb
Lipa	Gm44428	Cyb5rl
St3gal5	Gm9974	Lrrc74b
Ptpro	Gm48089	Gm40466
Epor	Cd300lg	Gm13283
Gprasp2	D830030K20Rik	Mmab
Cd36	Gucy2f	Btk
Ctsf	D330041H03Rik	Chchd7
St3gal2	Nat8f3	Cyp2u1
Aagab	Mttp	Tspan8
Cryba4	Gm36608	Lyrm4
Plxna4os1	Gm2897	Pvrig-ps
Tspan9	Gm17251	H4c9
Stard9	Gm31105	Zfp775
Gmpr	Lnx2	Gm42684
Trim24	Zeb2os	Mfsd3
Appl2	Ccdc82	Trp53inp1
Cask	4930549G23Rik	Ctnnal1
Pld4	Ccne2	Sebox
Dbp	Fcho2	Podn
2310002F09Rik	Zfp438	Chtf18
Ncaph	Gm10549	B3gnt8
Ap3m2	Ldb2	Atp8b5
Ppp1r9a	Gm56193	Rmnd1
Olfml3	Gm26881	Tfap2b
Ggcx	Gm35507	Mad1l1
Cd28	Ninl	Gm20632
Klf12	Erich1	Neil1
Ppm1l	Gm13431	Pigc
Zfp964	Prr5	Gm11266
Nptn	Nova1	Ppm1m
Abcc3	Tspan13	Tcf15
Pitpnc1	2700029L08Rik	Tnrc18
Rhobtb1	Gm28035	Atad3aos
Rab3ip	Mir190a	8030423J24Rik
Slc46a1	2810433D01Rik	A330076C08Rik
Stk26	Ssu2	Large2
Camk1	Gm43795	Gm44008
Clgn	Gm48949	Best3
Rapsn	Reep3	Rad51ap1
Tmem175	Gm29642	Ldc1
Cdkn1b	Tgfbr2	Mlph
Adamts10	Nt5dc1	Nfam1
9630028I04Rik	Glod4	Ttc23
2610203C22Rik	Prob1	Zfp975
Lpin1	Zfp879	Sertad3
Arhgef6	4933406P04Rik	Gm43792
Gnpda1	Clcn5	Gm48442
Isoc2b	Smad3	4933404O12Rik
Phf1	Lpcat2	Gm13134
Eno3	Gm20939	Gm47697
Gm3248	Gm49064	Mpo
Adgrg1	Grip2	Gm34225
Ptpre	Pbld1	Mir181a-2
Ezh1	Fam184b	Gm37643
Lilra5	Gm43837	Cab39l
Dyrk4	Lamp1	Mcm3
Gigyf1	Cmc1	Bmp4
Tmem143	Aldh7a1	Cul4b
Atp2c1	C1qtnf2	Gm8206
Cd209g	Fbxo32	Ntn4
Accs	4933406J10Rik	Gm54728
Tbxas1	Gm12184	Cmc4
Arvcf	Dok1	Gm48876
Pxmp4	Lamtor2	Gm46620
Stard8	Megf11	Plvap
Hykk	Ift27	Gm5464
Pyroxd2	Gm55889	Gm16156
Wdsub1	Gm7815	Slc29a4
Ulk1	Inpp4b	Eno4
Coq8a	B230311B06Rik	Sbsn
Npnt	D730003I15Rik	Mexis
Arsa	Rtl4	1700123M08Rik
Gm15232	Borcs6	Gm18212
Fcrl1	Gm29170	Gm1110
Man2a2	Mmp28	Gm10614
Tecpr1	4930568A12Rik	Mettl26
Slc9a9	Kcnk7	Txnrd2
Ankmy2	Akip1	Gm21057
Nudt7	Gm23458	Slc47a1
Zfp69	Gm26862	4930430F08Rik
3222401L13Rik	Gm16401	B3gnt9
Acsf2	Rasgrp4	AI429214
Prxl2c	Gm1647	9530078K11Rik
Ptchd1	Tom1l2	Gm43858
Gm32591	Ecscr	Flrt2
Gm40841	Cbx7	Zfp354a
Akirin2	Ica1	Mmut
Spns3	Prkg2	Csrp2
Gm15503	Gm37522	Ccdc24
Hpgds	Nat8f2	Gm7357
4933439C10Rik	Gm38832	Gm42615
Klrd1	Gm13093	Cars2
Tmco6	Gm47754	Gm20703
Ddb2	Stkld1	Gpr17
Gm34589	Slc22a23	Kcnh1
Fcgrt	Eml1	Tbcel
Dusp22	Gm44836	Abhd2
Slc17a5	Ccdc120	Gpsm3
Scarb2	Gm17160	Mfsd4b4
Oxct1	Gm43848	E430014B02Rik
Lrrc3	Zfp641	Unc119
Dip2b	Gm31749	4933439K11Rik
Rnase4	2900076A07Rik	Knstrn
Btbd6	Mtif3	Htr2c
Hsd17b11	Gm32742	Stc2
Sec16b	Gm36279	Sdhaf4
Fech	Gm14766	Gm13651
Numb	C1qc	Plekhh3
Myadm	Gm47790	Car14
Espl1	Lrif1	Zfp524
Siglech	4930550C14Rik	Zdhhc24
Pdcd4	Gm4617	Gm42981
Myom1	B430010I23Rik	Ankrd26
Zfp974	Paqr7	Ift74
Jmy	Gm973	Mccc1
Mfng	Ttll13	Flt3l
Calhm2	Rpe65	2610028D06Rik
Ak1	Cd276	Gm43351
Gm37306	Coro2b	9830166K06Rik
Letm2	Gm32786	Lrrc38
Stx2	Clcn2	Gm29266
Ltc4s	9030025P20Rik	Mpig6b
Trem2	Gm45856	Gm10605
Card6	Vstm2b	Ndufv3
Tmem35b	Pag1	Gm55872
Qprt	Phkg1	Gm28557
Tmem64	Gm42432	Ccdc181
Zfp395	4930567H12Rik	Sap30l
P3h3	Gm44037	Efcab12
Wwp1	2610318M16Rik	Rbm24
Gm3468	Mir5125	Gm48622
Commd8	Sh3tc2	Dlk1
Gm3636	Gm47870	Prdm16os
Nos1ap	Smim36	Tmem116
BC106179	Pde6a	Serpinb6a
Cd4	Gm42847	Igkc
Bcl7a	H4c14	Ankrd65
Arhgap18	Gm38355	A530084C06Rik
Fgf11	Mzt2	Tmem126b
Olfr111	Gm42460	Car4
Rasgrp3	Gm45570	Gm15712
Ccpg1	Dbf4	Slc38a3
Cd300c2	Gm27194	Nphp1
Sgce	H4c18	Gm12752
Crat	Trmt10b	Sfrp5
Cd209f	Plau	Kif9
Nr2c2	Cntrob	Sh3bp1
Tk2	Palm	Akna
Bcas3	Gm21926	Wdr72
Nbea	Grtp1	Smim4
Arid4a	Utp14b	C330018A13Rik
Kcp	BC024063	Tmem231
Vrk1	Naprt	Adgra3
Padi2	Gm11723	Trit1
Zfp691	Trim2	Spdya
Dennd2c	Rspo1	Recql
Gm2237	Gm48600	Otx2os1
Rcor3	Gm22818	Zfp637
Lyzl4	Gm13421	Tmem200b
Atf7ip	Gm47484	Haus5
Scamp5	Zfp660	Gm11652
Gm26947	Gm7860	Gm26873
Nr1d2	Gm10863	2810403G07Rik
Cdk19	Zfp541	Chrna4
Hdac5	Prkce	Pgbd1
Galnt10	Gm527	Asf1b
Ighj2	Gm48420	Gm16759
Ilvbl	Gm3336	Tpbgl
Rnf13	Gm49284	Olfr1507
Plcl2	Ctdsp2-ps	Ism2
Myo1f	Chst10	Gm34721
Mib2	Fam91a1	4930517O19Rik
Ganc	Mir3552	Tnfsfm13
Gm33989	Gm48328	Dynlt1f
Slc36a2	Ror2	Jakmip2
Pgpep1	Gm15880	Gm49731
Tle2	Gm16118	Cdk1
Hp1bp3	Gm26839	Mpv17l
Slc38a5	Rnf157	Gm38158
Bend6	Gm9725	Ecm2
Prpsap2	Med12l	Sh3d19
Phka2	Stmn2	Gm43592
Natd1	2810049E08Rik	Gm37074
Paip2	Gm10138	Lgals12
Fbxw10	Gen1	Lrrc29
Tmem94	Gm43378	Gm41071
Sh3glb2	Gm50338	Gm47726
Gprasp1	1110002L01Rik	Tm6sf1
Zfyve1	Myb	Gm38114
Sft2d1	Gng11	Tspan14
Atp8a2	Mdga1	Gm15989
P2rx1	Angpt4	AV039307
Ppp6r2	Nat9	Gstm2
Dpysl2	Gm55352	Aph1b
2610042L04Rik	Gstp2	Dap
Cmah	Gm38317	F2
Ccdc162	Gm10472	Cep19
Khnyn	Gm10548	Gm37249
Dyrk1b	Gm20300	Gm43593
Gkn3	8030487O14Rik	Gm24145
Vmac	5830444F18Rik	Dsp
Zfp385c	Rasgrp2	Esrp2
Cracr2b	Gm56334	Grhpr
Dgkd	Kcng2	Gm12424
BC028528	A130051J06Rik	Gm24607
Nit1	Scml2	Pmel
Mettl21a	Ccdc159	A930017M01Rik
Tmem106b	Gm12592	Cdkn3
Per3	Cox20	C030034L19Rik
Zbtb4	Rdm1	Gm15506
Zfp760	Mical1	Zfhx2os
Git2	Pcdh20	Klc3
Gm3252	Gm17077	Nceh1
Tmem50a	Gm43526	Zkscan2
Cat	Ebf4	Rbm44
Epb41l2	Mgme1	Pold1
Adcy9	Gm13071	Haus8
Prkra	Gm13146	Gm45890
H2-Ob	Rab3il1	Car10
Tom1l1	Wnt11	Mxra8
Slc5a10	Polg2	Kcnj13
Bin1	Gm42583	Gad1-ps
Eef2k	Gm44573	Parvb
Slc41a3	Pamr1	Zic3
Lamtor3-ps	Rfc3	Gm50196
Acox3	Pdlim2	Gm9823
Ighj4	Tnfsf13	Gm47657
Galm	Ctnnd2	Zfp185
Efnb2	Gm37195	S1pr2
Cnnm3	1700016A09Rik	Gm38910
Ang	Gm8437	Gm18753
Kmt5c	Gm8098	Gm42683
Tnfrsf13b	Foxp2	5830408C22Rik
Shld1	Gm37268	Ldhb-ps
Tmem59	Gm10353	Tesk2
Chn2	Gm47508	Kifc5b
Hexa	1110020A21Rik	Pomc
Smim1	Rp1	Gm13536
Gm45552	Dmtn	Rad54l
Fam3a	Gm6969	Tmem40
Lyl1	Xrcc3	Lyrm2
Zfand6	Zfp82	Rec8
Rgs2	Gm40190	Suox
Tmem50b	Gm266	Gm38099
Maf1	Zfp825	Ankrd13d
Usp35	Gm19409	Coro7
Scoc	N4bp2os	Osbpl11
Abcc6	Tarsl2	4930473A02Rik
Myadml2	Gm4285	Hyi
Acss1	6820408C15Rik	H2ac15
Clcf1	Tspan7	Gm18371
Cryl1	Zbtb20	Gm13707
Fblim1	C130046K22Rik	Ahcyl2
Calcoco1	9530003O04Rik	Dnajc9
Entpd1	Cdhr1	P2ry1
Lig1	Gm23260	Miga1
Eva1a	Aspa	A130048G24Rik
Wdr45	Lonrf3	Aldh1a3
Ppfia4	5031434O11Rik	Gm17122
Cebpzos	Gm34574	Fam118b
Prkch	Gm55444	A430108G06Rik
Cass4	Gm35035	Frat2
Cmtm8	Fxyd2	Gm43509
Fggy	Mm2pr	Zfp454
D3Ertd751e	Hdhd3	B230220B15Rik
Jam2	Gm48086	Pafah2
Abhd6	Zfp658	Slc36a1
Fuca1	Zfp712	Mrpl34
Hmcn1	Mir7015	Dnai2
Ttc28	Disp3	Tgfb2
4933403L11Rik	Fzd10os	Gm13238
1300002E11Rik	Catsperg1	Hk1
Zranb3	Gm42446	Gm16548
Castor1	Gm45555	Cfap276
Arhgap5	5730521K06Rik	Foxc2
Tmem52	Gm17315	Gmnc
Kdm3b	Dipk1c	A530016L24Rik
Ccng2	Neurl2	Slco2a1
Zfp28	4933406B17Rik	Gm55642
Blvrb	Sspn	Epha1
Aga	Grk4	Pierce2
Nemp2	Gm14403	Rgs11
Slco1a4	Gm38192	Slc4a2
Loxl3	Gpr162	Tcea3
Cd209b	Myzap	Fgd3
AU021092	Gm16168	Gm17661
Gm47204	Gm12737	Afg1l
Anp32a	Lysmd1	Gm3724
Sall2	Pabpc4l	Pcdhac2
Msh5	Gm56102	Gm48798
Rbl2	Gm2694	Gm13241
4930447K03Rik	Gm33467	D430040D24Rik
Abcc5	Gm37314	Gtf3a
Ift172	Gm26802	Mir8116
Rnase6	Gm37457	Gm37900
Nfic	Prorsd1	Gm43019
Gm49492	Cbx6	Scnm1
Poc1b	Hs3st2	Gm2974
Duoxa1	Lhcgr	Rbpms2
Abhd12	Sox1	Lmx1a
Gab1	Fem1al	Clic5
Cyp4v3	Higd1b	Gm39302
Prrg2	Gm49478	Clec9a
Adipor1	Gm37211	Lrrk2
Atg14	Zfp992	Camkmt
Gnpda2	4833422C13Rik	B3galnt1
Tut4	Glrp1	Rpgr
Selplg	Dnajb7	Gm44794
Pecr	Gm43684	Rasl2-9
Cln8	Sost	Gm47324
Ddah2	9430031K09Rik	Gm47121
Retreg1	2810013P06Rik	Gm37311
Gm42778	Kank3	Gk5
Tbc1d16	Tubb2b	Npb
Cryzl2	Mir874	Gm16124
Kctd12b	Gm47753	Gm5148
Naga	Gm10645	2610012C04Rik
Selenop	Gm50240	Oaz2
Ldhb	Samd10	Synpo2
Cmtm7	Gm43628	Ggn
Pccb	Gm46999	Ppl
Ophn1	Vash2	AI849053
Fam214a	Gm47445	Gm42752
Mkrn1	Gm31356	Stk39
Ermap	1700025G04Rik	Gm22784
Fuca2	Sorbs2	Fmo1
Slc8a1	Gm14810	Gm43512
Dpy19l4	Gm10767	Gm44597
Clstn1	Hmgb1-ps8	E330013P04Rik
Cyb5r1	BC051142	Rarg
Tep1	Gm44510	Gm37587
Arid3b	Gm42879	Il17rd
Adtrp	Slc25a23	Casq2
Snx14	Gm47591	Mir6403
Pafah1b3	2810408A11Rik	Gm17163
Grap	A330084C13Rik	Il25
Pcmtd2	Olfm5	Gm49902
Tgfbr1	4930412M03Rik	D130043K22Rik
Il16	Fam89a	Cpq
Pcdhga1	Gm38576	Rasa4
Zfp799	Fam221b	Mrgprf
Msrb2	Derl3	Gm37964
Klhl36	Gm30003	Ift122
Ighj1	Pecam1	Glis2
P2ry10b	Gm44093	Gm35611
Ikbip	Gm42843	F730016J06Rik
Rapgef6	Gm35135	Fbxo47
Stard3nl	St8sia1	Gm7497
Ccdc17	4833413G10Rik	Gm17080
Tnrc6b	Mtarc1	Gm5857
Sema4b	Adam12	Fam217a
Mmp11	Rfx4	Tpst2
Tmtc4	Pkib	Sdr39u1
Copg2	Klhl33	Endod1
Cxcr3	Bola1	Ccdc107
Itm2b	Gm49355	Gm37570
Nipal3	Gper1	Gdf5
Man2b2	Hrh2	Ccdc152
Smyd3	Polr1has	Nek10
Fndc10	H2bu1-ps	Gm47652
Fam122b	Gm42996	Ezhip
Slc12a6	Gm37233	Rdh5
Ceacam1	Gm24622	Krt7
Mex3b	Hsd17b1	Gm28529
Emc9	Gm47503	Gm15411
Cadm1	C2cd4c	Klri1
Numa1	Gm14168	Gm16046
Srd5a3	Phf13	Gm47594
Npc1	Tamalin	Ndufa4l2
Prox2	Gm54517	Spire2
Ago1		Nudt1
Atp13a2		Gm44775
Tmc8		Gm13422
Acrbp		Gm10037
Fmnl3		A930006K02Rik
Qki		Gm17271
Zfyve28		Otx2
Rab39		Gm54844
Rbl1		Gm14634
Ptgr2		Gm37956
Pcyox1		Apcdd1
Ache		Gm41231
Krba1		Gm5454
Gpr157		Gm15932
Ankrd44		Gm43518
Cenpo		Gnb5
Arsb		Scel
Tbl1x		Gm12756
BC043934		Zic2
Xylb		Gm10532
Naalad2		Fam151b
Itgb3		Baiap2l1
Ywhah		Bace1
Inpp5k		Ct55
Gm6277		Catip
Bcl9l		Mypop
Tmem86a		Gm26143
Ip6k1		Cyp39a1
Slc7a8		Gm20661
Mapre2		Osbpl10
Plekhm3		Rab36
Adgrl2		Tmc5
Scaper		Gm55822
Tcp11l2		Zfp493
Atraid		Gm16100
Cmtm4		Gm9922
Cd300a		6030442K20Rik
Itpr3		5730405O15Rik
Engase		Gm50141
Cxxc5		Gm43231
Cep70		Slc7a13
Rnf122		Gm45877
Nrm		Gm26760
Cpped1		Igha
Zfp30		Slc6a15
Dipk2b		Mfsd13b
Syt3		Gm36501
G6pc3		Acaa1b
Nav1		Dhh
Abcg1		Gm10687
Tmem260		Myo1b
Tbc1d31		Zbtb11os1
Actr8		Gm37123
Gna12		Gm55919
Lmo2		Gm30025
Gdpd3		Plppr4
Peg13		Cdk19os
Plekha2		Tlr11
Ptov1		Gm14399
B4galt6		Caps2
Lair1		Duxbl1
Cnrip1		Adgre1
Kif21b		Gja5
Rcan3		Elovl4
Gm12166		Hjurp
Sfxn4		4833421K07Rik
Tef		Gm11335
Trim36		Xlr4b
Mr1		2610307P16Rik
Gm10384		Gm10647
Dtx3		Gucy2e
Elmo1		E130215H24Rik
Zfp219		Frk
Hdac11		Chil5
B4galt4		Sema3f
Tpp1		1700056E22Rik
Stradb		Bmp5
Fbxl20		Kif27
4931406C07Rik		Gm8153
Gng2		AI182371
Thrsp		Gm12163
Fuz		Gm26556
Fbxl17		Adamtsl2
Ivns1abp		Mrgprh
Ptger3		Ift81
D130019J16Rik		Efhc2
Inppl1		Gm16011
Abcd1		Mansc1
Zmat1		Bmp6
Rimoc1		Pip5k1b
Bmyc		Arl3
Stk10		Ttc39a
Hs1bp3		Chrnb4
Nr3c2		Gm10849
Rogdi		Arhgap11a
Gm45540		Triqk
Lrrc70		Gm16201
Plag1		Nat2
Golm1		Gm22883
Dennd6a		Ren1
Arrdc1		Tsnaxip1
Wrn		Tbxa2r
Dock1		Gm18101
Itga9		Gm56072
Fam107b		Gm38287
Arsk		Gm37607
Serpinf1		Zfp647
Cacna1a		Otc
St3gal6		Mamdc2
Slx1b		Gm35279
Hsd17b4		Frem2
Bicral		Gm11210
Arl10		Zan
Glb1		2900040C04Rik
Gtf2ird1		Gm36908
Cysltr1		Epn3
Hk3		Lag3
Calm2		Fbn2
Ppfibp2		Slc24a5
Idh2		Slc17a9
Hexb		Gm49266
Kdm5b		Col6a1
Cavin2		Gm12314
Ajuba		Hey2
Ebf3		4631405J19Rik
Acvr2b		Gm29397
Gm43681		Fbxo24
Nudt16		Glns-ps1
Edem2		Kif24
Thap3		Fgd5
Hadh		Gm42457
Tmem204		Vwa5b1
Snx13		Rhpn2
Mccc2		Spata6
Gm48768		Gm48673
Cryz		Glb1l2
Gm38059		Clcnka
Rxfp1		Klk8
N4bp2l1		Pla2g5
Vav2		Gng10
Gse1		Ascl4
Myo18a		Smim5
Setd3		Fancb
Pdk1		Grb7
Frat1		Ptprh
Ctdsp2		Slc35f1
Gm10644		Card14
Ulk2		Armc9
Col6a3		Olfr156
Rmnd5a		Sorbs3
Selenbp1		4930412C18Rik
Prkab1		Tmem200c
5330438D12Rik		9030612E09Rik
Tbx6		Col5a2
5830444B04Rik		Gm45095
Mpv17		Tmem255b
Sh3kbp1		4931422A03Rik
Cmtm6		Gm43457
Ctso		Gm25604
Ccm2		Gm47388
3830406C13Rik		Cfap73
Gm3667		Gm43481
Gm11523		Gm3145
Pacc1		Col8a2
Pld3		Gm36738
Gm26782		Ppp1r18os
Rb1cc1		Gm26608
P2rx7		Gm43508
Higd2a		Gm54764
2900052L18Rik		Gm16279
H2-DMb1		2010001K21Rik
Zbtb24		Aqp1
Cyb5a		Trp73
Fam131a		Gm35755
Akr1b10		Gm37573
AI467606		Tekt1
Bend5		Hic1
Mitf		Nek11
Ly96		Gm43604
Sppl3		A630052C17Rik
2610008E11Rik		Setmar
Nudt14		4930555A03Rik
Acad12		Gm15816
Gm15850		Mterf1a
Parvg		Gm44997
Lrrc56		Zdhhc15
Sema4d		Wdr35
Lrrcc1		Gm8159
Crybb1		Sesn3
Ptpn22		Gm20515
Zfp827		Lsr
Ms4a7		Gm30075
Rilpl1		Dtl
H2-Eb1		Zfp78
Mctp1		Slc16a11
Dnajc28		Gm8595
Pcnt		Cerkl
Decr2		Bcam
Fam13a		Pln
Chst15		Gm13209
Plxnb2		Olfml1
Mfsd11		Vgll3
Plcb2		Olfr570
Ptprs		Gm37954
Lhfpl2		Spo11
Fnbp1		Sox12
Scmh1		Gm47139
Ccdc28a		Tshr
Cnpy2		Cspg4
Poglut3		Snora35
Magi1		Rnls
Trpv2		Myo15b
Cgrrf1		Ogn
Csnk1e		Teddm2
Add1		Gm37606
Cxcl12		Mamld1
Olfr110		Gpx4-ps2
Usf1		Gm43317
Mgat1		Gm55305
Foxn3		5430402O13Rik
Gm26714		Gabra4
Cd79b		Tpd52l1
Lrrc61		Pcp4l1
Rock2		Gm13375
Notum		Gm15760
Rnf144b		Gm33677
Cd200r1		0610039K10Rik
Acot13		Syt9
Zkscan4		Cibar1
Hddc3		Dydc2
5830432E09Rik		Ccdc68
Gm2629		Garin5a
Gm45206		Fmo2
Slc38a9		Gabre
Gm56478		7630403G23Rik
Slamf9		Lrrn4
Gm10461		Clybl
Sesn1		Gpx2-ps1
Zfp606		Kntc1
Gm9796		Gm37893
Tmed3		Arl4a
Arl4c		Osbpl3
Pld2		Tcf23
Pcmtd1		Gm45532
Etv1		Jph1
Ascc1		Gm16835
Evi5		Gm44679
Pon3		Gm10516
Usp11		Ssc5d
Cyb5d2		Aspn
Vsig10		Cstdc2
Ctsh		Gm15902
Thsd1		Gm15521
Cib2
Ramp1
D2hgdh
Plpp2
Nagk
Gaa
Ptp4a3
Serpine2
Mef2c
Tmcc3
Cep83os
Ctsd
Smarca2
Cep112
Ppp3ca
Isyna1
Lrig3
Lin9
Sgpp2
Fry
Liph
Ajm1
Scube1
Ndnf
Zfp157
Sik2
Apba1
Fut11
Tatdn3
Rb1
Tbx19
Chd9
Mettl7a1
Macf1
Gtpbp8
Tnni2
Rab6b
Scamp2
Kdr
Jade1
Rfx3
Rapgef1
Kmt2c
Dock8
Itfg1
Dnase1l1
1700009J07Rik
Klhdc1
Adcy7
Cav1
Trpm4
2010008C14Rik
Vsir
Cilk1
4930447M23Rik
Decr1
Dapk1
Ncoa4
Rtn4rl1
9930111J21Rik2
Naxe
St8sia6
Pnpla6
Gm38091
Tmem71
Smap2
Klhl6
Sord
Otud1
Rnf141
Urod
1110032A03Rik
Cul9
Gm37534
Atg10
Sec14l1
Bscl2
5031425F14Rik
Zc3h12b
Slc44a2
Gm43272
Pheta1
Idh3g
Ccl24
Zfp873
Gm33023
Mpi
Tmem141
Cerk
H1f2
Tent5c
2810025M15Rik
Ppcdc
Khk
Otulinl
Ssbp2
Pigp
Akap7
Tec
Mapk3
Lrp5
Prkaca
Gm15513
Aif1
Tmem135
Borcs8
Enox2
Adamts6
Cand2
Syt15
Rbbp9
2610528A11Rik
Gm44250
Stim1
Folr2
Exoc3l2
Gm33858
Zfp174
Arhgap17
Hnrnph3
Naa35
Armc3
Srgap2
Cep68
Aldh9a1
8030442B05Rik
Elmod2
Fbxo3
Tmem140
P2ry13
Clip1
Trp53i13
Hbp1
Ckb
Pou6f1
Efcab6
Itga6
Lpcat3
Camk1d
Gm15912
Senp7
Ttc38
Phlpp2
Lca5l
Gm3264
Edn3
Cul7
Tmc6
Fam117b
Fancg
Tek
Amz1
Vps39
Glmp
Trappc12
Cbx8
Rasa3
Copz2
Ddrgk1
Clec1a
Haghl
Mtrfr
Arhgap45
Gm41611
Gm56358
Icos
Bphl
Plcd1
Wbp2
Ldb1
Mtch1
Prickle1
Dennd1c
Gm44001
Ctps2
Plekhh2
Lyve1
Rnf103
Trappc9
Stxbp5
Arhgap12
Serinc3
Pear1
Ercc5
Ret
Rab11fip5
Ubash3b
Adi1
Ccdc12
Vps41
Hexdc
Ankrd24
Pik3ca
Cbr4
Gm10602
Itgb3bp
Mcoln1
Casp6
Abca3
Gtf2h2
Cnot8
Mlec
Foxred2
Trmt2b
Arhgap4
Kif13a
Ulk3
Narf
AU022793
6030468B19Rik
Asah1
Zrsr1
Speg
Ank
Trim47
Nfatc2
Crispld1
Fbxo25
Man2b1
Stag2
Sdccag8
Pip4p1
Gm26912
Acad10
Gm44861
Miip
1810021B22Rik
Mblac2
Zfp113
Ptms
Rtn4
Gsg1
Alpl
Cib1
Agbl3
Gipc3
Gabbr1
Mroh1
Pik3c2b
Gm16638
Cd99l2
Dusp7
Asap1
Ano7
2700049A03Rik
Gna14
Manba
Capn3
Prrt4
Cd151
Calcrl
Retsat
Heca
Gas6
5530601H04Rik
H2az2
Hlcs
Gm37730
Gm49417
Lbx2
Ttc21b
Vangl1
Dcdc2b
Dctn5
Dexi
Gstz1
Pvrig
Snx32
Cbr1
Nfia
Gm8237
Arsg
Chmp3
Gm15537
Soga1
Usf2
Heatr5a
Itm2a
Hlf
Nadsyn1
Gm5281
Wbp1
Rasa1
Phf14
Rhbdd3
Ighj3
Cd84
Mdfi
Sptssa
Zfp652
Gm35339
Idh1
Zfp41
Mbnl1
Fgd2
Tanc2
Zfp14
Fundc1
Pck2
Tbc1d32
Kdm2b
Lpar5
Fli1
Ift46
Helz
Fam102b
Lrig2
Dcaf6
Lrp1
Phkb
Cebpa
Haus4
Osgep
Slc35a5
Crot
Bnc2
Gm27008
Gatd1
Dock2
Gm26542
Ppa2
Tafazzin
2310047D07Rik
Fkbp1b
Kctd2
Mpc1
Ubl3
Nav3
Ptprm
Fbxo10
Pwwp2a
Gp9
Dcxr
Twf2
Ech1
Ccni
Ebpl
Scrn3
Mtmr10
Zmym6
Kdm1b
Sec11c
Gins4
Arhgap25
Zscan2
Usp6nl
Ccdc163
H2-Aa
Htra3
Arhgap27
Cdh23
Tspan32
Kank4
Mmp2
Ints6l
Gm15711
Cuta
Plgrkt
Vwa7
Nynrin
Bcl9
Glg1
Mmgt2
Dapp1
Depdc7
Eif2d
Ext2
Zfpm1
Ets1
Gm12422
Bche
Sil1
Izumo4
Cntln
Zfp362
Daglb
Arhgef1
Shld2
Galk2
Gm13091
Rabac1
Nadk2
Reep5
Bivm
Ushbp1
Zfp704
D130017N08Rik
A930033H14Rik
Abhd14b
Hmgb1
Stx17
Gm37317
Dhx32
Ccdc90b
Manea
Mgmt
Cltc
Megf6
Ptprb
Zfp532
Ubqln2
Ldlrad4
Adcy3
Tbc1d17
Kazald1
Slc2a9
Tmem119
Sh2d3c
Pak1
Ttc5
Nr6a1os
Vegfc
Spock2
Exoc6
Mindy2
Acsf3
Gm19605
Hmg20a
Rrm2b
Klhl23
Mgll
Nrarp
Lrsam1
BC037032
Usp2
Rgs7bp
H2-DMb2
Yipf1
Smim24
Tpra1
Cyren
Gm36298
Sema6d
Rtl8c
Gm30411
5930430L01Rik
Tslp
Nicn1
Spg20
Degs2
Slc35c2
Tm7sf2
Zfp229
Klhl9
Sfi1
Pex11g
Cln6
Ttc8
A930024E05Rik
Crbn
Wdr81
Ipp
Gm47097
Gpr137
Akr1e1
Hspb3
Znrf2
Apbb2
Wdr5b
Acadm
Zfp449
Zfp810
Arhgef10l
Smagp
Kctd12
Wfdc1
Acvr1
Dhrs7
Dipk1a
Zer1
Pip4k2a
Dctn2
Ero1b
1110059G10Rik
Lpar4
Naxd
Kif26a
Abcb9
Tcta
Ift52
Gm3239
Zfp579
H1f0
Kcnj12
Iffo1
Polr3gl
Smyd4
F11r
Tbc1d19
Txndc15
Casp2
Maf
Lama3
Rbmx
Skint3
Parp16
Aph1c
Slco2b1
Gm4924
Tspyl1
Eps8l1
Gm26930
Zfp688
Zfp950
Proser3
Tubgcp5
Cir1
Vamp1
Stbd1
Csmd3
Bnip3l
Gm17025
Acap2
Ergic3
Leprot
Camsap1
Slc26a10
Slc6a6
Bmx
B3glct
Psap
Mtmr4
Myl2
Hmgxb4
Cd163
Pwwp3a
Alg6
Crybg3
Bcl2l11
Lims1
H1f3
Gm44005
Pla2g15
H2bc6
Rexo5
Tmem223
Fam193b
Rasal3
Gm572
Ankrd50
Kcnip3
Il15
Itgb5
Asgr2
Msh2
4933424M12Rik
Tpk1
Tyw3
Sox17
Maged2
Prps2
Mmaa
Dpp4
Foxp1
Cds2
Gm48614
Tgfa
Gm9967
Cep57l1
Gm36266
Prkacb
Maoa
Rptor
Cc2d2a
Kbtbd3
Dcaf17
Galnt2
Mdp1
Fn3krp
Clec10a
Stoml1
Fbln2
Lpin2
Ndufaf7
Ncoa3
Rxra
Btbd2
Tle3
Wdfy4
Yipf4
Gm45449
Clec4a2
Gm3005
Ly6g6e
Igf2bp2
Gm49539
Klhl25
Gm38299
Hectd3
Ctc1
Ctns
H2-DMa
Masp1
Pxdc1
R74862
Stk11ip
Ncapg2
Gm49201
Lpar6
Slc9a3r2
Cyp4f13
Mxi1
Ehhadh
Cdk5
Tgfbrap1
Ccdc93
Rcsd1
Serac1
Lbh
Myh10
Dock10
Nr1d1
Erlec1
4930522L14Rik
Far2
Trim68
Zfp212
Rad54b
Mfsd9
Crebrf
Gm11545
Fer
Asah2
Parn
Csad
Cdk2ap1
Wdr44
Lmf2
Cbx3
Gmcl1
Spata2l
Yes1
Rmdn1
Gm17344
Tas1r3
Celf2
Shb
Mef2a
Pkd1
Gm9920
Chek2
Plekhn1
Prom2
Rit1
Tmem221
Cercam
Rab11a
Il21r
Zfp128
Atad2
Atxn1
Pot1a
Fads1
A230056P14Rik
Add3
A130050O07Rik
Reck
AI661453
Dnajb14
Snapin
Ndfip1
Sirt5
Marveld1
Phf7
2500004C02Rik
Blnk
Pstk
Gm3002
Coro1b
Dmac2l
Vamp5
Pts
Rp2
Mrc2
Depdc5
Gm14040
Ctbs
Neil2
Gm11638
Sqor
Sash3
Gm29927
Ccr1l1
Paox
Zfp273
Adh1
Fan1
Lyrm9
Oard1
Uros
Pkn3
Hltf
Senp8
A530072M11Rik
H1f4
Magix
Pkd2l2
Slc25a45
Brip1os
Antkmt
Pbx3
Cog5
Gdi2
Kifap3
Itpripl1
Ggnbp1
Cc2d1b
Rnf170
Aldh3a2
Slc25a40
Epm2a
Hsf2bp
Zfp563
Ramp2
Rnasel
A230005M16Rik
Hhex
Zc3h6
Tmem37
Gm15612
Tecrl
0610040J01Rik
Gm5134
D5Ertd605e
Tm7sf3
H2aw
Pbx1
Zfp101
Gm9949
Lrrc20
Auh
Smim19
Gm4258
Esr1
Ncapd2
Tprgl
Kdsr
Gm19708
Fbxo8
Nudt12
Gm43999
Gm15326
Ccdc167
Tceanc
Zfp358
Mat2b
Hps4
Gm26520
Etv5
Zfp945
Gm20544
Specc1
Gm26898
Hmgcs2
Rbfa
Haus1
Snx30
5730507A11Rik
Sox13
Bbs2
Gm43268
Cd9
Tlr5
Porcn
Arhgap9
Zfp366
Kiz
Shroom1
1600022D10Rik
Btbd8
Ahrr
Fkbp7
Ptgs1
Pik3r2
Zfp874b
Ablim1
Acad11
Gm12258
Anapc15
Nek3
Gna15
Vil1
Rnf150
Thnsl1
Flcn
Dhdh
Arhgap22
Ntan1
Erp29
Vrk2
Slc35d2
Gm49888
F730035P03Rik
Zfp949
Dock11
Hepacam2
Dusp27
Tnfsf12
Bin2
M1ap
Cebpg
Clec1b
Xkr9
Vat1
Plxnc1
Cdk5rap3
Pnpla8
Ly86
Cep192
Ifitm10
Gm22157
Scn1b
Tcf7
Abcd4
Gm44996
Pde2a
Epn2
Creld1
Pros1
Gm9013
Uckl1
Slc9a7
A430035B10Rik
H2bc8
Stx5a
Cd22
Mmp23
Slc39a13
Gm8817
Mapk14
Gm8113
Tppp
Adck2
Hoga1
Gm32098
Evl
Epb41
Cav2
Dhx34
Smo
Gm45606
Rubcn
Gm43759
Lasp1
Cttnbp2nl
Cep72
Pcdhga2
9030407P20Rik
Dars2
9130213A22Rik
Zfp268
Ypel2
Anks1
Gabarapl2
Agl
Atmin
Gm37393
Glul
Arl11
Arhgef40
D630045J12Rik
1600010M07Rik
Mpp7
Asb3
Zfp286
Lamtor4
Lst1
Zbtb14
Mrgpre
Fam234a
Deptor
Gm3173
2010315B03Rik
Zc4h2
Fbxo48
Umodl1
Kcne2
Tex264
Mapk12
Lmntd1
Gcn1
Creg1
Dhx57
Rgl2
Cotl1
Mis18a
Pdpr
Gm12708
Cfh
Fam167b
Gm43254
Kat6b
A530010L16Rik
Gm11998
Ss18
Gm16070
Gstm4
Top3a
Itgae
Gm36529
Lrrk1
Fahd2a
Btd
Tlr4
Zfp558
Eln
Tmem245
Iqce
Als2cl
Vwa5a
Gpbp1l1
Lgmn
Lactb2
Ptpn21
Fbxw4
B230354K17Rik
Xrcc5
Slc66a1
Gm38372
4930488N15Rik
Thnsl2
Cd48
2810414N06Rik
Dand5
Cbr3
Clec14a
Ccr6
Eya4
Olfr1033
D7Ertd128e
Gm35154
Slc27a6
Sox18
Zfp60
Nbr1
Gm48585
Gm3325
Gm3047
Gm26531
Tram1
Mcm7
Etohd2
Gm17936
Eif4ebp2
Zadh2
Treml1
Septin10
Sec14l2
Erf
4930426L09Rik
Zfyve21
Alox12
Rac3
Dnajc7
Hscb
Klhl13
Atp6v0a2
Igsf8
Zfp763
Rgs14
Siglecf
Ssbp3
E230020D15Rik
Enpp1
Zfp367
Firre
Cthrc1
Evi2a
Dmac2
Foxo4
Dcaf12
Ptdss2
Dguok
Slc25a35
Zfp808
Gm45091
Gm49010
Platr25
Col6a6
2810429I04Rik
Primpol
Mphosph9
Iqch
Cep164
Gm47665
Pigk
Scai
Trim5
Nfatc1
Slc22a8
Ccdc192
Gpd1l
Chst12
Gm37298
Ugt1a7c
Laptm5
Ncapd3
Tctn1
Rras2
Gltp
Colec12
Jag2
Gm13710
Lama1
Il6st
Haspin
Tecr
Large1
Ska2
3110062G12Rik
Lypd6
Herc2
Prkcq
Bloc1s5
Zfp414
Tshz1
Abcb10
Sparc
Cyfip1
Rasgrf2
Mypopos
Hacl1
Gm609
Fam98c
Gm9946
Rsu1
Gm20696
Dnaaf8
Rsrp1
Abhd4
Alb
Espn
Gm48771
Zfand1
Dynlt2b
Ehd4
1700041G16Rik
Cep20
Gpc2
Cbr2
Ly6g6d
Plcg1
Tnfaip8l2
Cnnm2
Tango2
Tmem9
Plscr4
Nexn
C2cd5
Mospd3
Arl2
Ttc9
Osbpl2
Hspa12b
Camk2b
Ccdc62
Nubpl
Amz2
Cyp2e1
Irag2
Mybph
Noxo1
Asb2
Rnf166
Ttc12
Pdcd1
Vps35l
Chmp1b
9130023H24Rik
Dtx4
Cx3cr1
1700096K18Rik
Map3k12
Leat1
Prkag2
5031439G07Rik
Srms
Gm15523
Pde8b
Ranbp3l
H2bc21
Cklf
Glt8d1
Nxpe4
Wasf2
Mdm1
Gm9891
Gm47795
Nhsl2
Ppt1
Fgd4
Zfp277
Ramac
AW554918
Ppox
Akap5
Chml
Selenoh
Ro60
Btbd3
Gm37759
Gm37239
Zfp759
Zfp839
Galnt4
Slc38a6
Aif1l
Rad51d
Zfp738
Zbtb8a
Pde3b
Rgs18
Trim7
Wdpcp
H2ac7
Fcsk
Rnf5
0610010K14Rik
Mgst3
Gm45338
Casp3
Smpd1
Gamt
Nid2
Lncppara
Ppp1r26
Ephb3
Gm4673
D930028M14Rik
Lrrn3
Zfhx3
Pan3
4833420G17Rik
Kctd21
As3mt
Tmem109
Pomk
Pals1
Apoe
Prcp
Gm37166
Gm26740
Gm28151
Glcci1
Snta1
Marveld2
Myct1
H2-Ab1
Gm32849
9930111J21Rik1
Gm10676
Mmp15
Gm43034
Zmiz1
Amer1
Sarm1
Gm14964
Sec31b
Commd10
E2f1
Zfp791
B3galt4
Bach2it1
Zfp677
Cdkn2aip
Pcca
Gm7598
Abcb1a
Cep97
Ctbp2
Zfp2
6720489N17Rik
Foxo3
Lman2l
Gm20597
Cd34
Oxld1
Mymk
Traf3ip3
Csf1r
Lats2
Gnas
Bet1
Gns
Mical3
Tmem203
Ogt
Elavl4
Slc29a3
Dscc1
Stx16
Mta3
Thbs2
Cog7
Kitl
[truncated: 1,108 more rows]

## Sheet: GO terms DEGs Down WT only
Term	Count	PValue	Genes	List Total	Pop Hits	Pop Total	Fold Enrichment	Bonferroni	Benjamini	FDR
GO:0030335~positive regulation of cell migration	11	0.00320109	PRR5, SEMA6C, CASP8, SMAD3, TGFB1, PLAU, GPER1, PECAM1, PRKCA, ROR2, ADRA2A	286	252	20199	3.08288	0.99391	1	1
GO:0006468~protein phosphorylation	19	0.00332977	PRR5, TRIO, TGFB1, STRADA, PRKCE, ARAF, STKLD1, PRKCA, GUCY2F, TGFBR2, DSTYK, WNT11, PHKG1, GRK4, PRKG2, ROR2, MAP4K3, MAP3K4, MAP3K5	286	622	20199	2.15738	0.995041	1	1
GO:0043410~positive regulation of MAPK cascade	9	0.00723586	DOK1, C1QTNF2, TGFB1, PRKCE, GPER1, LAMTOR2, TAB1, ADRA2A, MAP3K5	286	198	20199	3.21027	0.99999	1	1
GO:0034454~microtubule anchoring at centrosome	3	0.0100317	CCDC120, HOOK3, NINL	286	11	20199	19.2616	1	1	1
GO:0045651~positive regulation of macrophage differentiation	3	0.0161423	CASP8, PRKCA, ROR2	286	14	20199	15.1341	1	1	1
GO:0035556~intracellular signal transduction	13	0.0177691	PRKCE, PLCL1, PRKCA, GUCY2F, DOK1, RP1, NEURL2, TERF2IP, MYZAP, RAPGEF5, PAG1, MAP4K3, MAP3K4	286	424	20199	2.16542	1	1	1
GO:0032024~positive regulation of insulin secretion	5	0.021584	PFKFB2, TRPM2, PRKCE, GPER1, SIRT3	286	75	20199	4.70839	1	1	1
GO:0045653~negative regulation of megakaryocyte differentiation	3	0.0261558	H4C18, H4C14, MYB	286	18	20199	11.771	1	1	1
GO:0071140~resolution of mitotic recombination intermediates	2	0.0280208	GEN1, XRCC3	286	2	20199	70.6259	1	1	1
GO:0050776~regulation of immune response	4	0.0334839	SMAD3, TNFSF13, SIGLECG, CD276	286	50	20199	5.65007	1	1	1
GO:0007040~lysosome organization	4	0.040686	FHIP1B, HSD17B1, HPS1, HOOK3	286	54	20199	5.23155	1	1	1
GO:0045599~negative regulation of fat cell differentiation	4	0.0425989	SMAD3, TRIO, TGFB1, GPER1	286	55	20199	5.13643	1	1	1
GO:0010763~positive regulation of fibroblast migration	3	0.0446538	DMTN, TGFB1, PRKCE	286	24	20199	8.82823	1	1	1
GO:2000353~positive regulation of endothelial cell apoptotic process	3	0.0480949	TGFB1, GPER1, ECSCR	286	25	20199	8.4751	1	1	1
GO:0007264~small GTPase mediated signal transduction	5	0.0548366	DOCK4, RASGRP2, RAPGEF5, RASGRP4, RHOBTB2	286	101	20199	3.49633	1	1	1
GO:0061520~Langerhans cell differentiation	2	0.0552592	TGFB1, TGFBR2	286	4	20199	35.3129	1	1	1
GO:0071277~cellular response to calcium ion	5	0.0564697	TRPM2, DMTN, RASGRP2, SLC25A23, CARF	286	102	20199	3.46205	1	1	1
GO:0006261~DNA-dependent DNA replication	3	0.0589639	RFC3, POLG2, POLE2	286	28	20199	7.56706	1	1	1
GO:0045742~positive regulation of epidermal growth factor receptor signaling pathway	3	0.0589639	TGFB1, GPER1, ADRA2A	286	28	20199	7.56706	1	1	1
GO:0000165~MAPK cascade	5	0.0598136	SMAD3, PRKCE, ARAF, MAP3K4, MAP3K5	286	104	20199	3.39547	1	1	1
GO:0016310~phosphorylation	16	0.0621411	PFKFB2, TRIO, PRKCE, ZMYND8, ARAF, PRKCA, TGFBR2, DSTYK, PHKG1, PLAU, GRK4, PRKG2, ROR2, MAP4K3, MAP3K4, MAP3K5	286	685	20199	1.64966	1	1	1
GO:0090303~positive regulation of wound healing	3	0.0627581	DMTN, PRKCE, ADRA2A	286	29	20199	7.30612	1	1	1
GO:0051098~regulation of binding	2	0.0685917	SMAD3, TGFB1	286	5	20199	28.2503	1	1	1
GO:1902817~negative regulation of protein localization to microtubule	2	0.0685917	ABHD17C, TTBK2	286	5	20199	28.2503	1	1	1
GO:0048298~positive regulation of isotype switching to IgA isotypes	2	0.0817368	TGFB1, TNFSF13	286	6	20199	23.542	1	1	1
GO:0051562~negative regulation of mitochondrial calcium ion concentration	2	0.0817368	SLC25A27, PRKCE	286	6	20199	23.542	1	1	1
GO:0007265~Ras protein signal transduction	4	0.0842529	DOK1, RASGRP2, RAPGEF5, RASGRP4	286	73	20199	3.86991	1	1	1
GO:0090263~positive regulation of canonical Wnt signaling pathway	5	0.0881151	SMAD3, TGFB1, RSPO3, ROR2, RSPO1	286	119	20199	2.96747	1	1	1
GO:0006260~DNA replication	5	0.0881151	RFC3, DBF4, POLG2, POLE2, ADRA2A	286	119	20199	2.96747	1	1	1
GO:0042110~T cell activation	4	0.0896633	SMAD3, TGFB1, SATB1, CD276	286	75	20199	3.76671	1	1	1
GO:0032962~positive regulation of inositol trisphosphate biosynthetic process	2	0.094697	LHCGR, GPER1	286	7	20199	20.1788	1	1	1
GO:0016202~regulation of striated muscle tissue development	2	0.094697	SMAD3, TGFB1	286	7	20199	20.1788	1	1	1
GO:0051280~negative regulation of release of sequestered calcium ion into cytosol	2	0.094697	TGFB1, PRKCE	286	7	20199	20.1788	1	1	1
GO:0001817~regulation of cytokine production	4	0.0952153	CASP8, ZBTB49, ZBTB20, CD276	286	77	20199	3.66888	1	1	1
GO:0007026~negative regulation of microtubule depolymerization	3	0.0957602	RP1, STMN2, TTBK2	286	37	20199	5.72642	1	1	1
GO:0008104~protein localization	6	0.0969847	SCML2, CCDC120, PALM, LAMTOR2, PARD3B, TTBK2	286	172	20199	2.46369	1	1	1
GO:0045892~negative regulation of transcription, DNA-templated	15	0.0981682	CBX7, KLF11, POU2F1, TGFB1, SFMBT2, ZBTB38, ZFP438, ZBTB20, ZFP90, FOXP2, MBTD1, SCML2, WNT11, MYB, ZFP541	286	677	20199	1.56483	1	1	1

## Sheet: GO terms DEGs Down DJ-1 KO only
Term	Count	PValue	Genes	List Total	Pop Hits	Pop Total	Fold Enrichment	Bonferroni	Benjamini	FDR
GO:0006629~lipid metabolic process	172	4.88239e-13	PECR, DGKD, ACAA2, CERK, INPPL1, COMT, LIPA, TM7SF2, ABHD12, LACTB, AKR7A5, HPGDS, FADS6, LIPH, PIP4K2A, HADH, ACAD11, FADS1, ARSA, CUBN, CPT1A, ECH1, ACOT13, PRKAB1, BSCL2, PLA2G15, ALDH3A2, CYP27A1, CYP39A1, CYP2U1, ILVBL, SLC27A6, CYP2E1, ADTRP, FAR2, SLC27A3, PLPP2, CDS1, ISYNA1, ABHD4, RETSAT, INSIG2, ABHD2, MGST3, ABHD6, ALOX12, PLA2G5, OMA1, ADIPOR1, MTMR4, PLD2, HACD4, CYB5R2, CYB5R1, PTD…	2734	741	20199	1.71491	3.30172e-09	3.30147e-09	3.28926e-09
GO:0060271~cilium assembly	66	2.39325e-09	CEP19, IFT172, CEP164, CBY1, TXNDC15, CCDC28B, RPGR, RO60, IFT52, TBC1D31, TCTN3, TBC1D32, WDR90, TCTN1, TEKT1, CEP250, BBS9, BBS7, CC2D2A, DNAI2, IFT140, CEP131, ARMC9, RFX3, KIF24, WDR35, KIF27, FAM161A, IFT81, RILPL1, GMNC, WDPCP, IFT46, CEP20, CILK1, ARL3, DYNLT2B, ASAP1, PRICKLE1, IFT74, ABLIM1, KIF3A, TTC21B, CEP70, NPHP3, POC1B, PCNT, RILP, BBS2, 2700049A03RIK, RAB3IP, WDR19, SCLT1, SEPTIN…	2734	229	20199	2.12931	1.6183e-05	8.09156e-06	8.06165e-06
GO:0007507~heart development	79	1.85105e-08	NRP1, CDKN1B, ODAD2, IFT172, PKD1, SALL1, NAGLU, SOX17, TBC1D32, SOX18, ZIC3, RB1CC1, RPS6KA2, GJA5, CASP3, HEY2, DAG1, ENPP1, BBS7, ACADM, LARGE1, BORCS8, CC2D2A, SOX4, ADAMTS6, KDM6A, PSKH1, ACVR1, MEF2A, MEF2C, IFT140, MMP2, GM572, GAB1, TGFBR1, FOXP1, KAT2B, TFDP2, KCNQ1, MYL2, COL6A1, APLNR, ANKS6, ZFPM1, FREM2, ENG, FOXC2, HDAC5, RAMP2, CALCRL, TAFAZZIN, SEMA3C, PRKDC, PKD1L1, PRICKLE1, MOS…	2734	308	20199	1.89499	0.00012516	4.17227e-05	4.15685e-05
GO:0006631~fatty acid metabolic process	56	2.16985e-07	PECR, ACAA2, TECR, PRKAG2, CROT, LIPA, HPGDS, FADS6, ENPP1, ACADM, HADH, ACAD11, ACADS, FADS1, CPT1A, PTGIS, ELOVL4, ECH1, PRKAB1, PLA2G15, ALDH3A2, MBLAC2, ILVBL, EHHADH, SLC27A6, ACOX3, CYP2E1, SLC27A3, MGLL, ASAH1, HPGD, HSD17B4, ACAA1B, ALOX12, PLA2G5, ADIPOR1, ACNAT1, PTGS1, HACD4, PRKAR2B, HACL1, DECR2, CBR4, DECR1, GGT5, CYB5A, ACBD5, PNPLA8, ACSF3, ACSF2, AMACR, CYP2S1, TBXAS1, CRYL1, LPI…	2734	203	20199	2.03809	0.00146617	0.000322991	0.000321797
GO:0006914~autophagy	59	2.38828e-07	LRSAM1, WDR47, CD84, HDAC10, LRRK2, CLTC, PTPN22, HMGB1, WDR45, MAP1LC3A, NAGLU, EVA1A, TRIM5, RB1CC1, FUNDC1, STBD1, CHMP1B, GPR137, VPS39, TRP53INP1, EPM2A, GABARAPL2, BCAS3, RUBCN, ARSA, TMEM150B, TFEB, ATG10, ATG14, ATG13, RIMOC1, NPC1, COL6A1, ULK3, CHMP3, ULK2, ULK1, RAB39, WDFY4, RNF166, PRKN, STX17, TEX264, TGFBRAP1, CREG1, ABL1, TBC1D17, ARSB, UBQLN2, SEC16B, ACBD5, GPR137B, TMEM59, DAP,…	2734	219	20199	1.99039	0.00161365	0.000322991	0.000321797
GO:0016310~phosphorylation	140	4.13831e-07	DGKD, CERK, PANK1, ULK4, TESK2, IGF1R, STK10, HYKK, RPS6KA5, RPS6KA2, CHEK2, RPS6KA1, KDR, PIP4K2A, NEK3, MAP3K9, PRKACA, PRKACB, XYLB, PDK2, EPHB3, PSKH1, PDK1, ACVR1, CDKL4, PRKCH, DAPK1, MATK, CASK, DYRK1B, VRK1, VRK2, CSNK1E, PASK, HASPIN, SHPK, ULK3, BTK, ULK2, PRKCQ, ULK1, SIK2, EPHA1, CSF1R, CERKL, PFKFB4, PRKDC, AK1, PIK3R4, STK39, STK4, DGUOK, ATXN1, FGGY, ABL1, PIP5K1B, IP6K1, MAP2K6, F…	2734	685	20199	1.50997	0.00279441	0.000417439	0.000415896
GO:0030030~cell projection organization	56	4.32131e-07	ODAD2, CEP19, CEP164, CBY1, TXNDC15, CCDC28B, RPGR, TCHP, RO60, IFT52, CATIP, TBC1D31, TCTN3, WDR90, TCTN1, CEP250, BBS9, BBS7, CEP97, CC2D2A, DNAI2, IFT140, CEP131, ARMC9, DNAJB13, KIF24, WDR35, KIF27, FAM161A, IFT81, WDPCP, CEP20, CILK1, SDCCAG8, LRRC56, TWF2, ASAP1, CFAP126, IFT74, KIF3A, NPHP1, POC1B, BBS2, P2RY12, TTC12, 2700049A03RIK, WDR19, IFT122, FUZ, TMEM231, TTC8, CROCC, MKS1, CEP162, …	2734	207	20199	1.99871	0.00291781	0.000417439	0.000415896
GO:0005975~carbohydrate metabolic process	53	5.53983e-07	PYGB, HEXB, MPI, HEXA, KHK, HK1, HK3, STBD1, PGM5, CTBS, PDK2, XYLB, PDK1, EPM2A, CHST8, MANBA, DCXR, GAA, LANCL1, PHKA2, GANC, PGM2L1, UGDH, SHPK, CHIL5, B4GALT6, B4GALT4, IDUA, B3GLCT, GLB1L2, GK5, FGGY, MAN2A2, CHST12, AMDHD2, MLEC, GM1110, SIAE, EDEM1, FUCA1, EDEM2, FUCA2, NAGA, PHKB, GCK, GNPDA1, GNPDA2, GLB1L, MAN2B2, GLB1, MAN2B1, GALM, GPD1L	2734	193	20199	2.02885	0.00373903	0.000468254	0.000466523
GO:0001570~vasculogenesis	27	4.8569e-06	NRP1, RAMP2, CUL7, HDAC7, TMEM100, HHEX, HEY1, SOX17, SOX18, ZMIZ1, MYO18B, HEY2, KDR, ENPP1, ITGAV, EGFL7, ZFP950, TIE1, CAV1, TBX6, QKI, SMO, RASA1, APLNR, CCM2, TEK, ENG	2734	77	20199	2.59062	0.032309	0.00364915	0.00363566
GO:0007368~determination of left/right symmetry	28	1.49042e-05	ODAD2, IFT172, PKD1L1, IFT52, IFT74, TBC1D32, ZIC3, KIF3A, NPHP3, RTTN, PIERCE2, CC2D2A, PSKH1, TBX1, ACVR1, DNAI2, IFT140, GM572, WNT5A, RFX3, ACVR2B, SMO, NME7, MKS1, ANKS6, MEGF8, NODAL, DAND5	2734	86	20199	2.40542	0.0958706	0.0100782	0.0100409
GO:0009968~negative regulation of signal transduction	21	2.32645e-05	ACVR1, RGS18, MPIG6B, RGS19, RGS14, CAV1, SNX13, ARRB1, LDLRAD4, TREML1, RGS2, SEC14L1, RGS3, UBASH3B, KIF26A, INPP5D, RGS10, PMEPA1, RGS7BP, RGS11, SCAI	2734	56	20199	2.77053	0.145566	0.0143013	0.0142484
GO:0001934~positive regulation of protein phosphorylation	62	3.0881e-05	CDKN1B, FLT3, LRRK2, CIB1, TREM2, ARRB1, HMGB1, FLCN, CCND1, RB1CC1, CHEK2, KDR, NPTN, TRIM65, RALBP1, PDE4D, WNT5A, AXIN2, ATG14, F2, MOB3B, RAP2A, RASA1, ERP29, FLT3L, ADTRP, WDFY2, GAS6, CARD14, ENG, CSF1R, ROCK2, PTGER3, PIK3R3, AKAP5, STK4, IQGAP3, AIF1, PAK1, P2RY1, ABL1, MAP2K6, MAPK3, PROM2, TBX1, NIBAN1, SEMA4D, LRRN3, VEGFB, FZD8, VEGFC, VEGFD, P2RX7, BMP4, CD4, BMP2, CDK5, TMEM119, GNA…	2734	270	20199	1.69652	0.188459	0.0174015	0.0173371
GO:0007049~cell cycle	125	3.46976e-05	RB1, DSCC1, GMNN, HJURP, CIB1, RCBTB1, STK10, RGS2, CCND1, CHEK2, CEP250, KNTC1, HMCN1, NEK3, USP8, LIG1, USP2, CEP131, SPICE1, TRP73, MTUS1, VRK1, CGRRF1, HASPIN, KNSTRN, CDC25B, MSH2, FANCD2, GMNC, AJUBA, MAD1L1, ANAPC2, KMT2E, KLHL18, ANAPC13, ANAPC15, EPB41, ARL3, ARL2, FOXO4, KLHL13, PMF1, NCAPH, SKA2, ANAPC11, BCL2L11, EPB41L2, TPPP, EVI5, PLK5, MICAL3, KLHDC8B, FOXN3, STAG2, CDK5, CCPG1, S…	2734	649	20199	1.42297	0.209136	0.0180481	0.0179814
GO:0006635~fatty acid beta-oxidation	21	4.17588e-05	ABCD4, ACAD8, GCDH, ABCD2, CPT1A, ABCD3, ACAA2, ECH1, HSD17B4, ACAA1B, CROT, AUH, EHHADH, ACADM, ACOX3, HADH, ACAD11, CRAT, ACAD10, ABCD1, DECR1	2734	58	20199	2.67499	0.246012	0.0195202	0.019448
GO:0042073~intraciliary transport	17	4.33012e-05	IFT140, IFT172, ARL3, CEP131, IFT122, FUZ, WDR35, LCA5L, RPGR, IFT52, IFT74, KLC3, IFT81, NME7, WDPCP, IFT46, CILK1	2734	41	20199	3.06335	0.253836	0.0195202	0.019448
GO:0008152~metabolic process	47	5.56625e-05	PYGB, PFKFB4, DNMT1, IDUA, HEXB, HEXA, GLB1L2, PAPSS1, HK1, HK3, WRN, SRR, PAK1, MAN2A2, HLCS, SMPD1, HLTF, NAALAD2, LARGE1, CTBS, LARGE2, MUTYH, ZRANB3, MANBA, CAMK1D, PARP1, FUCA1, GAA, FUCA2, NAGA, KLHL3, GANC, GCK, COASY, TRMT9B, GSTZ1, UGDH, NEIL2, GLB1L, MAN2B2, GLB1, EHHADH, COL6A1, MAN2B1, CAMK1, NEIL1, ENGASE	2734	191	20199	1.81801	0.313673	0.0235244	0.0234374
GO:0035108~limb morphogenesis	15	6.46055e-05	FBN2, IFT140, IDUA, WNT5A, LRP5, IQCE, PRICKLE1, TBX4, LRP6, NFIA, ASPH, ZIC3, CIBAR1, PCNT, MEGF8	2734	34	20199	3.25945	0.353949	0.0249006	0.0248086
GO:0006974~cellular response to DNA damage stimulus	105	6.62839e-05	HDAC10, MPG, TONSL, CIB1, D7ERTD443E, HERC2, CCND1, CHEK2, MACROD1, LIG1, SLX1B, TRP73, DYRK1B, VRK1, EMSY, FOXP1, NEIL2, MSH2, FANCD2, MSH5, NEIL1, UBA7, TEX264, PRKDC, STXBP4, XPA, ZBTB4, CDKN2AIP, RAD51AP1, MRNIP, OARD1, ABL1, NHEJ1, CTC1, ZRANB3, PLK5, FANCM, CRADD, XRCC5, CBX3, NFATC2, FANCB, PALB2, FANCG, CDK5, UVSSA, JMY, SPDYA, WDR48, MCM7, MCM8, CETN2, PHF1, CEP164, BMYC, HMGB1, CASP9, R…	2734	534	20199	1.45271	0.36124	0.0249006	0.0248086
GO:0006357~regulation of transcription from RNA polymerase II promoter	252	7.33585e-05	RB1, ZFP964, ZFP846, ZFP608, ZFP606, BACH2, GM4924, SOX17, ZMIZ1, 2010315B03RIK, ZFP286, ZFP975, HES6, ZFP974, ZFP979, ZFP976, SOX13, EBF1, RFX3, EBF3, ZFP738, SFRP5, ZFP174, ZSCAN26, ZFPM1, ZFP984, ZBTB8A, ZFP983, CTBP2, MAGED1, ZFP626, TSHZ1, ZFP182, PRDM16, ZFP740, ZFP982, ZFP189, GM14399, STAT5B, ZFP994, ZFP873, ZFP759, ZFP637, PBX3, PBX2, NFATC2, NFATC1, RNASE12, SMARCA2, PBX1, FLI1, POU6F1,…	2734	1485	20199	1.25373	0.39108	0.0261079	0.0260114
GO:0006468~protein phosphorylation	118	0.000112918	ULK4, TESK2, COMT, IGF1R, STK10, RPS6KA5, CCND1, RPS6KA2, CHEK2, RPS6KA1, TRIM24, KDR, NEK3, MAP3K9, PRKACA, LARGE1, PRKACB, PDK2, EPHB3, PSKH1, PDK1, ACVR1, CDKL4, PRKCH, DAPK1, WNT5A, MATK, CASK, DYRK1B, VRK1, VRK2, CSNK1E, PASK, HASPIN, PRKAB1, CDC25B, ULK3, BTK, ULK2, PRKCQ, ULK1, SIK2, EPHA1, CSF1R, PRKDC, PIK3R4, STK39, STK4, IQGAP3, DGUOK, 1810024B03RIK, ABL1, MAP2K6, SRPK3, CDK19, SRMS, Y…	2734	622	20199	1.4016	0.534011	0.0381775	0.0380364
GO:0090090~negative regulation of canonical Wnt signaling pathway	36	0.000140293	AMER1, INVS, PRKN, TAFAZZIN, PTPRO, CBY1, JADE1, PRICKLE1, FOXO3, MLLT3, STK4, NKD1, NKD2, SOX17, NPHP3, APOE, DACT1, CTHRC1, TLE3, TLE2, CAV1, NOG, WNT5A, FZD6, SOX13, FUZ, AXIN2, TMEM64, MAPK14, TPBGL, TLE5, BMP2, LATS2, SFRP5, RAPGEF1, NOTUM	2734	138	20199	1.92732	0.612766	0.0451743	0.0450073
GO:0001822~kidney development	44	0.000151776	AMER1, INVS, CDKN1C, FOXC2, CFH, HPGD, ARL3, COMT, PKD1, GLIS2, CASP9, SALL1, BCL2L11, TBC1D32, KIF3A, NPHP3, ENPP1, HMGCS2, PCNT, CC2D2A, ADAMTS6, MPST, TFAP2B, TGFB2, ZFP950, FOXD1, ZBTB14, SERPINF1, WNT5A, TRP73, BMP7, ACVR2B, BMP6, TGFBR1, REN1, BMP4, CENPF, RRM2B, CAT, AQP11, ANKS6, WDPCP, FAT4, FREM2	2734	182	20199	1.78613	0.641701	0.0466504	0.0464779
GO:0007040~lysosome organization	19	0.000163886	MBTPS1, GRN, SNAPIN, IDUA, LRRK2, HEXB, GAA, HEXA, HPS4, TFEB, CLN8, LIPA, CLN6, NAGLU, CREG1, PPT1, TMEM106B, TPP1, LAMTOR1	2734	54	20199	2.59951	0.669877	0.0481826	0.0480045
GO:1905515~non-motile cilium assembly	21	0.000197651	BBS2, IFT140, IFT172, CEP131, IFT122, FUZ, TMEM80, RPGRIP1, IFT52, IFT74, TTC8, VANGL2, BBS10, TBC1D32, KIF3A, KCNQ1, MKS1, NPHP3, CEP250, BBS7, CC2D2A	2734	64	20199	2.42421	0.737275	0.0556881	0.0554822
GO:0043547~positive regulation of GTPase activity	41	0.00021299	ARHGAP11A, DOCK6, USP6NL, RGS14, DOCK9, RASGRF2, DOCK8, SNX13, ASAP1, ARHGAP17, ADRB1, RASGRP3, DOCK10, DOCK11, SH3BP1, CCL6, CHN2, RSU1, EVI5L, MMUT, SRGAP2, EVI5, RALGPS1, RALGPS2, CCL24, RALBP1, SEMA4D, CAV2, WNT5A, ARAP3, ARHGAP27, MEX3B, RGS10, GNAS, RAPGEF1, ITGA6, RGS11, GNB5, RAPGEF6, MAPRE2, LIMS1	2734	168	20199	1.80304	0.763165	0.0576095	0.0573965
GO:0021915~neural tube development	19	0.000274724	ZFP358, SEMA3C, IFT172, TCF7, NOG, WNT5A, FUZ, PKD1, LRP6, MARCKS, SALL1, SALL2, TBC1D32, KIF3A, WDPCP, HES5, INKA1, KDM6A, DACT1	2734	56	20199	2.50667	0.844006	0.0714494	0.0711852
GO:0033690~positive regulation of osteoblast proliferation	9	0.000294316	BMP2, ITGB3, TMEM119, ABL1, LRP5, ITGAV, FBLN5, IGF1R, CTHRC1	2734	15	20199	4.43285	0.863367	0.0737098	0.0734373
GO:0001525~angiogenesis	62	0.00031455	NRP1, PDE3B, CIB1, SHB, TMEM100, SOX17, HEY1, SOX18, ADGRA2, GJA5, BSG, KDR, ITGAV, GLUL, EPHB3, HTATIP2, CCBE1, BCAS3, EGFL7, COL27A1, MMP2, GAB1, TGFBR1, VAV2, RHOB, PIK3CA, COL8A2, APLNR, ANG, EPHA1, ENG, RAMP2, CALCRL, CFH, NPR3, TGFA, NDNF, ARHGAP22, EFNB2, ADGRG1, CXCR3, VHL, WASF2, TBX1, TNFSF12, TIE1, CAV1, VEGFB, EIF2AK3, FZD8, VEGFC, VEGFD, MAPK14, TBX4, FMNL3, BMP4, PTPRB, CSPG4, TEK, …	2734	292	20199	1.5687	0.880844	0.0759639	0.075683
GO:0043087~regulation of GTPase activity	24	0.000333557	ARHGAP9, RALBP1, POT1B, ARHGAP27, RASAL3, ARHGAP15, GPR137B, RASGRP3, VAV2, ARHGAP12, TIAM1, TRAPPC6A, ALS2CL, RASA3, RASA4, CHN2, PLXNB3, PLXNB2, PLXNC1, EPHA1, AJUBA, PLXNA4, EPHB3, PROM2	2734	81	20199	2.18906	0.895219	0.0777762	0.0774887
GO:0007411~axon guidance	46	0.000350103	NRP1, CYFIP1, CSF1R, PTPRS, SEMA3C, LAMA1, LAMA3, PTPRO, NTN4, SEMA3G, NEXN, SEMA3F, EFNA4, EFNB2, EFNB1, ABLIM1, PGRMC1, FLRT2, BSG, DAG1, NPTN, APBB2, OTX2, MYH10, PLXNA4, SCN1B, EPHB3, LGI1, MEF2C, TGFB2, FOXD1, SEMA4D, EDN3, LAMB2, SEMA4B, SEMA6D, NOG, WNT5A, ETV1, SEMA4G, BMP7, TTC8, CXCL12, LMX1A, RTN4RL1, EVL	2734	200	20199	1.69926	0.906314	0.0789132	0.0786215
GO:0060122~inner ear receptor stereocilium organization	12	0.000635871	TTC8, VANGL2, HEY1, WHRN, KIF3A, ALMS1, CDH23, MKS1, FAT4, HES5, TSHR, CTHRC1	2734	28	20199	3.16632	0.986447	0.136666	0.136161
GO:0045944~positive regulation of transcription from RNA polymerase II promoter	211	0.00064675	RB1, MAML2, SOX21, DCAF6, RPS6KA5, SOX17, ZMIZ1, SOX18, SOX15, RPS6KA1, SOX4, CDK5RAP3, ACVR1, MEF2A, MEF2C, TSTD1, PTOV1, EBF1, RFX3, EBF3, SOX12, THAP3, MAML3, ZFPM1, CTBP2, PRKDC, PIK3R2, HLTF, PATZ1, ZFP982, STAT5B, YES1, JUP, SS18L1, PBX3, PBX2, NFATC2, NFATC1, NR1D2, NR1D1, IGF1, SMARCA2, PBX1, FLI1, SOX30, AGO1, CD28, CREBRF, NODAL, EZH1, RARG, SETD3, IL25, HEXB, SUPT4A, BMYC, PTMS, PPP3CA…	2734	1260	20199	1.23721	0.987409	0.136666	0.136161
GO:0008104~protein localization	40	0.000713836	CUTA, CLIC5, MACF1, KCNE2, CCDC68, LRRK2, CBY1, AKAP7, CEP128, CRACR2B, ALS2CL, DUOXA1, NPHP1, CEP250, BBS7, SPTSSA, KIFAP3, TNS4, LARGE1, BBS2, STK11IP, CAV1, LRBA, WNT5A, NBEAL2, AXIN2, CSNK1E, GGN, SLC9A2, RAP2A, FRMD6, LATS2, HEATR5A, NBEA, CROCC, RAB35, ULK1, LAMTOR1, AJUBA, PALS1	2734	172	20199	1.71816	0.992003	0.146272	0.145731
GO:0045786~negative regulation of cell cycle	17	0.000797246	RB1, EPM2A, CEBPA, HPGD, GMNN, BMP7, ETS1, MAPK12, RHOB, BMP4, RNF167, BMP2, TRP53I13, CDK5, CASP3, RPS6KA2, GMNC	2734	51	20199	2.46269	0.995452	0.158558	0.157972
GO:0000122~negative regulation of transcription from RNA polymerase II promoter	178	0.000845653	RB1, HDAC10, ZBTB24, KDM1B, IFT172, ARID4A, ZFP608, SOX21, BACH2, GM4924, FOXQ1, SALL1, SALL2, CCND1, SOX18, SOX15, CIR1, PRKACA, SOX4, MEF2A, HES6, PIAS3, MEF2C, KDM2B, ZFP219, ZFP3, USP2, SOX13, MITF, SOX12, HIC1, FOXP1, TLE5, MAF, SMO, ZFP41, BIN1, ERF, ZFP174, MZF1, AJUBA, ZFPM1, DNMT1, ZBTB8A, MAGED1, ZFP626, TCF7, GLIS3, FOXO3, ZBTB4, FBLN5, GLIS2, ATXN1, ZFP57, NACC2, PRDM16, PATZ1, ZFP101…	2734	1047	20199	1.25604	0.996723	0.16338	0.162776
GO:0007224~smoothened signaling pathway	27	0.000881382	RB1, DHH, IFT172, ARL3, RO60, IFT52, SALL1, PTCHD1, TCTN3, TBC1D32, ZIC3, KIF3A, TTC21B, GPC2, ENPP1, BBS7, CC2D2A, HES5, 2700049A03RIK, NOG, WDR19, WNT9A, TMEM231, SMO, ULK3, WDPCP, IFT46	2734	102	20199	1.95567	0.997427	0.165553	0.164941
GO:0030335~positive regulation of cell migration	53	0.00111617	RET, ITGB3, CIB1, HMGB1, ETS1, VSIR, CCR1L1, IGF1R, PPP3CA, KDR, CTSH, ITGAV, ACVR1, SEMA6D, MMP2, TGFBR1, TIAM1, SMO, NUMB, MYADM, ITGA6, EPHA1, CSF1R, GRB7, GRN, CD151, SEMA3C, ROCK2, SYNPO2, SEMA3G, SEMA3F, AIF1, PLD2, PAK1, DDRGK1, PDGFC, CCL24, TGFB2, SEMA4D, SEMA4B, ARHGEF39, CAV1, VEGFC, IGF1, SEMA4G, COL1A1, VIL1, TJP1, BMP4, FER, BMP2, CXCL12, CASS4	2734	252	20199	1.55384	0.999475	0.203988	0.203234
GO:0060391~positive regulation of SMAD protein import into nucleus	14	0.00129626	ACVR1, TGFB2, PARP1, HFE, D130043K22RIK, BMP7, GDF5, BMP6, TGFBR1, BMP5, BMP4, BMP2, NODAL, ENG	2734	39	20199	2.65213	0.999845	0.220901	0.220084
GO:0042733~embryonic digit morphogenesis	20	0.00131323	FBXW4, IFT140, NOG, WNT5A, LRP5, IFT122, FUZ, PRICKLE1, LRP6, TMEM231, BMP4, IFT52, LMBR1, SALL1, TBC1D32, GNA12, MKS1, WDPCP, MSX1, FREM2	2734	68	20199	2.17296	0.999862	0.220901	0.220084
GO:0010595~positive regulation of endothelial cell migration	19	0.00131686	BCAS3, NRP1, CCBE1, FOXC2, GRN, SPARC, ROCK2, ITGB3, WNT5A, ETS1, RHOB, FOXP1, BMP4, ADGRA2, BSG, ABL1, KDR, ZFP580, TEK	2734	63	20199	2.22815	0.999865	0.220901	0.220084
GO:0006281~DNA repair	76	0.00136426	WDR48, HDAC10, MCM8, MPG, CETN2, CEP164, TONSL, HMGB1, HERC2, PAXX, CHEK2, POLK, CYREN, POLE, RFC5, PARP1, LIG1, RFC2, KMT5C, SLX1B, TOP3A, RECQL, DYRK1B, ACTR8, EMSY, DDB2, MMS22L, RAD51D, NEIL2, RRM2B, MSH2, FANCD2, MSH5, NEIL1, FAN1, TEX264, PRKDC, CHRNA4, XPA, PRIMPOL, RAD51AP1, POLD4, WRN, MRNIP, POLD1, HLTF, ABL1, RAD54L, NHEJ1, MUTYH, ZRANB3, MBD4, CENPX, FANCM, MGMT, XRCC5, ASCC1, EYA4, R…	2734	395	20199	1.4215	0.999902	0.220901	0.220084
GO:0046835~carbohydrate phosphorylation	9	0.00137205	EPM2A, HK3, FGGY, FCSK, POMK, XYLB, GCK, GALK2, HK1	2734	18	20199	3.69404	0.999907	0.220901	0.220084
GO:0009411~response to UV	17	0.00157638	ZRANB3, CIRBP, XPA, UBE4B, USF1, PRIMPOL, DDB2, CASP9, RO60, D7ERTD443E, TRP53I13, CASP3, UVSSA, COL6A1, COL6A3, ERCC5, DTL	2734	54	20199	2.32588	0.999977	0.247894	0.246978
GO:0007264~small GTPase mediated signal transduction	26	0.00171267	DOCK6, DOCK9, RASGRF2, ARL3, DOCK8, GDI2, ARHGAP18, LIPA, RHOBTB1, DOCK10, DOCK11, RAC3, CHML, RALGPS1, RALGPS2, RAB4A, RALBP1, SH2D3C, ARHGEF18, RHOB, VAV2, TIAM1, ARHGAP32, DOCK2, RGL2, DOCK1	2734	101	20199	1.90188	0.999991	0.263207	0.262234
GO:0055085~transmembrane transport	84	0.00200408	SLC46A3, ABCD4, SLC46A1, ABCD2, ABCD3, SLC44A2, SLC35F2, SLC7A13, SLC35F1, SLC4A2, SLC2A5, SLC8A1, AQP1, SLC2A8, MFSD9, SLCO2B1, MFSD3, SLC16A7, SLC25A40, CNGA2, FLVCR2, SLC26A11, SLC25A42, SLC26A10, LARGE1, SLC25A45, ABCD1, SLC35A5, KCNH1, ABCC3, KCNH2, RALBP1, KCND1, SPNS3, ABCC5, ABCC6, SLC39A11, SLC39A13, SLC39A12, SLC9A2, SLCO1C1, SLC7A8, SLC9A7, SLCO4A1, KCNQ1, KCNMA1, SLC9A9, SLCO2A1, ABCG…	2734	451	20199	1.37605	0.999999	0.301146	0.300032
GO:0071526~semaphorin-plexin signaling pathway	14	0.00216659	NRP1, SEMA4D, SEMA3C, SEMA4B, SEMA6D, SEMA3G, SEMA4G, SEMA3F, SH3BP1, PLXNB3, KDR, PLXNB2, PLXNC1, PLXNA4	2734	41	20199	2.52276	1	0.316431	0.315261
GO:0032092~positive regulation of protein binding	20	0.00227733	PRKN, LRP1, EPB41, LRRK2, HFE, WNT5A, EIF2AK3, ARRB1, STK4, SPPL3, ADD1, BMP4, CLDN5, TIAM1, BMP2, CDK5, MFNG, NPHP3, CTHRC1, DACT1	2734	71	20199	2.08115	1	0.316431	0.315261
GO:0035050~embryonic heart tube development	12	0.00228041	FOXC2, HHEX, MEF2C, SOX17, SOX18, GJA5, TMEM94, IFT122, PCNT, NODAL, PLXNA4, SLC8A1	2734	32	20199	2.77053	1	0.316431	0.315261
GO:0006897~endocytosis	46	0.00229298	DENND1C, DGKD, LRP1, SH3KBP1, LRRK2, INPPL1, LRP5, ARRB1, SIGLECH, LIPA, RHOBTB1, EHBP1, LRP6, ASGR2, AP3M2, MRC2, OPHN1, DPYSL2, CREG1, STBD1, ABL1, REPS2, LDLRAP1, WASF2, SNX5, RUBCN, CD163, CD209B, RALBP1, CAV2, FNBP1, CAV1, CSNK1E, ARHGAP27, EPN1, EPN2, EPN3, MYO1B, EHD4, NPC1, HEATR5A, BIN1, UNC119, ESYT2, FOLR2, MYO1F	2734	218	20199	1.55895	1	0.316431	0.315261
GO:0006006~glucose metabolic process	22	0.00248376	CBR2, TFAP2B, CPT1A, TSTD1, DCXR, INPPL1, OMA1, MAPK14, LIPA, USF1, GANC, GCK, PGM2L1, HK1, SLC2A8, HK3, PIK3CA, KCNQ1, GALM, PDK2, WDTC1, PDK1	2734	82	20199	1.98217	1	0.335903	0.334661
GO:0018105~peptidyl-serine phosphorylation	38	0.00258515	CAMK2B, DYRK4, PNCK, PRKDC, ROCK2, PKN3, LRRK2, STK39, STK4, PKD1, RPS6KA5, CHEK2, RPS6KA2, RPS6KA1, PRKACA, PRKACB, SRPK3, PRKCH, CAMK1D, NEK7, EIF2AK3, DYRK1B, VRK1, VRK2, CSNK1E, MAPK14, MAPK12, TGFBR1, LATS2, CDK5, CDK1, ULK3, ULK2, SGK3, PRKCQ, ULK1, CAMK1, MAP3K12	2734	172	20199	1.63225	1	0.338707	0.337454
GO:0035556~intracellular signal transduction	79	0.0027056	DGKD, CAB39L, LRRK2, LRRK1, PRKAG2, SMPD2, DEPTOR, RPS6KA5, RPS6KA2, CASP3, RPS6KA1, BLNK, PDK1, MAP4K2, SS18, PRKCH, DAPK1, NFAM1, PASK, HASPIN, TGFBR1, VAV2, LAT2, TIAM1, DEPDC7, LATS2, ADCY9, RASA3, SLC7A8, RASA4, BTK, SGK3, PRKCQ, SIK2, DEPDC5, PLCB2, CILK1, ARHGEF6, GUCY2E, CCDC68, PKN3, STK39, TWF2, ADCY3, NLRC3, STK4, ADCY8, ADCY7, ADCY6, PAK1, RAB40C, ASB10, INPP5D, 1810024B03RIK, GNA12, …	2734	424	20199	1.37655	1	0.338707	0.337454
GO:0090009~primitive streak formation	7	0.00271187	HHEX, ZIC3, WNT5A, OTX2, PRICKLE1, NODAL, LRP6	2734	12	20199	4.30971	1	0.338707	0.337454
GO:0033539~fatty acid beta-oxidation using acyl-CoA dehydrogenase	7	0.00271187	GCDH, IVD, ACADM, ACAD11, ACAD10, ACADS, ACAD12	2734	12	20199	4.30971	1	0.338707	0.337454
GO:0019882~antigen processing and presentation	14	0.00275493	IGHM, RAB4A, H2-EB1, UNC93B1, FLT3, H2-DMA, H2-AA, H2-DMB2, CD1D1, H2-DMB1, PSAP, RAB35, WDFY4, H2-AB1	2734	42	20199	2.46269	1	0.338707	0.337454
GO:0060348~bone development	24	0.00300507	AMER1, RARG, SPARC, CADM1, CFH, IDUA, IFT172, LRP5, MAPK14, BMP6, BMP4, TTC9, BMP2, PRPSAP2, COL6A1, CHAD, PDGFC, OGN, GNAS, ENPP1, NOTUM, LARGE1, ENG, MAP2K6	2734	94	20199	1.88632	1	0.362862	0.36152
GO:0030168~platelet activation	13	0.00329293	P2RY12, ENTPD1, VWF, SERPINE2, ITGB3, FZD6, MERTK, F2, TREML1, UBASH3B, P2RX1, P2RY1, EVL	2734	38	20199	2.5275	1	0.380959	0.37955
GO:0002040~sprouting angiogenesis	13	0.00329293	NRP1, CCBE1, RAMP2, NAXE, VEGFB, VEGFC, CLEC14A, NRARP, VEGFD, ADGRA2, TEK, VSTM4, RECK	2734	38	20199	2.5275	1	0.380959	0.37955
GO:0035264~multicellular organism growth	35	0.00335945	CDKN1C, RARG, WDR48, PLAG1, KMT2C, XPA, RASAL2, PRICKLE1, COMT, ADD1, FENDRR, HHEX, ENPP1, LARGE1, PCNT, WDTC1, KDM6A, CTC1, ZFP950, PDE4D, NCOA3, IGF1, PALB2, DLK1, WDR11, TTC8, SMO, ETNK2, GNAS, PMP22, ERCC5, CCM2, APBA1, DHCR7, UNC79	2734	157	20199	1.64702	1	0.380959	0.37955
GO:0006486~protein glycosylation	31	0.00338029	GALNT12, 6430550D23RIK, FUT10, FUT11, B3GLCT, GALNT10, FUT8, MAN2A2, ST8SIA4, ST3GAL5, ST8SIA6, ST3GAL6, MGAT1, LARGE1, POGLUT3, ST3GAL2, B3GALNT1, ST6GAL1, COG7, ALG6, GALNT2, B3GALT4, EXT2, TMEM59, DPM3, B3GNT9, B3GNT8, NPC1, AQP11, B4GALT6, B4GALT4	2734	134	20199	1.70918	1	0.380959	0.37955
GO:0044782~cilium organization	11	0.00348549	CATIP, FAM161A, ZIC2, TSGA10IP, WDPCP, RTTN, PRICKLE1, KIFAP3, IFT46, CFAP126, ENO4	2734	29	20199	2.80237	1	0.386376	0.384947
GO:0071711~basement membrane organization	10	0.00396553	MMP11, FLRT2, CAV2, CAV1, COL6A1, DAG1, PMP22, HMCN1, PRICKLE1, LARGE1	2734	25	20199	2.95523	1	0.415487	0.413951
GO:0051651~maintenance of location in cell	5	0.00399389	BSCL2, GM2A, HEXB, HEXA, APOE	2734	6	20199	6.15673	1	0.415487	0.413951
GO:0002504~antigen processing and presentation of peptide or polysaccharide antigen via MHC class II	5	0.00399389	H2-EB1, H2-DMA, H2-DMB1, H2-AA, H2-AB1	2734	6	20199	6.15673	1	0.415487	0.413951
GO:0060837~blood vessel endothelial cell differentiation	5	0.00399389	HEY1, HEY2, KDR, CCM2, LIPA	2734	6	20199	6.15673	1	0.415487	0.413951
GO:0050885~neuromuscular process controlling balance	18	0.00411228	CAMK2B, CLIC5, HEXB, GAA, HEXA, CACNA1A, CLN8, ALDH1A3, TIFAB, GM2A, KCNMA1, PSAP, ABL1, RAC3, TPP1, ZFP212, PDE8B, MYH10	2734	64	20199	2.0779	1	0.421322	0.419764
GO:0030336~negative regulation of cell migration	33	0.00495371	CX3CR1, MCTP1, ARID4A, ABHD6, LDLRAD4, FOXO3, ARHGAP4, FLCN, SAP30L, DAG1, KISS1R, SRGAP2, SCAI, TRP53INP1, TIE1, NOG, MIIP, TET1, FUZ, MITF, PODN, TGFBR1, RHOB, DUSP22, CLDN5, RAP2A, NAV3, STK26, PLXNB3, EPHA1, RECK, OGT, ENG	2734	149	20199	1.63629	1	0.498972	0.497127
GO:0045807~positive regulation of endocytosis	12	0.00501776	IGHM, PPP3CA, CD151, EEF2K, LRP1, BIN1, CAV1, SMPD1, WNT5A, ALMS1, APOE, ADD1	2734	35	20199	2.53305	1	0.498972	0.497127
GO:0001755~neural crest cell migration	15	0.00532207	RET, TBX1, ACVR1, NRP1, SEMA4D, EDN3, SEMA3C, SEMA4B, SEMA6D, SEMA3G, SEMA4G, SEMA3F, EFNB1, SMO, KITL	2734	50	20199	2.21642	1	0.521563	0.519634
GO:0050679~positive regulation of epithelial cell proliferation	23	0.00563225	TBX1, GRN, WDR48, BAD, NOG, WNT5A, VEGFC, TGFA, BMYC, IGF1, ESR1, BMP6, BMP5, FOXP1, BMP4, SMO, ESRP2, KIF3A, KDR, VHL, GLUL, NODAL, ITGB3BP	2734	93	20199	1.82716	1	0.527338	0.525389
GO:0001938~positive regulation of endothelial cell proliferation	21	0.00563806	CCL24, EGFL7, CAV2, ITGB3, CAV1, WNT5A, VEGFB, VEGFC, NRARP, VEGFD, BMP6, TGFBR1, RPTOR, BMP4, POLD4, CXCL12, PLXNB3, KDR, ZFP580, ANG, CCR3	2734	82	20199	1.89207	1	0.527338	0.525389
GO:0007219~Notch signaling pathway	29	0.00565453	FOXC2, CEBPA, CDKN1B, MAML2, IFT172, NRARP, DTX3, DTX4, TMEM100, IFT74, HHEX, APH1C, PLN, APH1B, HEY1, NRIP2, HEY2, XIRP1, SUSD5, HES5, JAG2, MIB2, EPN1, EPN2, HEYL, PTP4A3, BMP2, FAT4, MAML3	2734	127	20199	1.68704	1	0.527338	0.525389
GO:0043410~positive regulation of MAPK cascade	41	0.00569295	RET, IGHM, CD84, ROCK2, TGFA, IL6RA, ARRB1, NENF, HMGB1, IQGAP3, NKD1, IGF1R, LILRA5, TRIM5, PSAP, KDR, TIMP2, KISS1R, CD36, MAP2K6, TBX1, MEF2C, CAV2, WNT5A, LAPTM5, TRP73, GAB1, IGF1, SORBS3, TGFBR1, P2RX7, CD4, BMP2, DOK4, BANK1, MADD, CSPG4, LAMTOR1, TEK, JCAD, GSDME	2734	198	20199	1.52985	1	0.527338	0.525389
GO:0003007~heart morphogenesis	20	0.00601482	TBX1, FOXC2, TGFB2, TAFAZZIN, GAA, TBX19, EPOR, SLC8A1, NCOR2, BMP4, RXRA, FLRT2, SMO, ZMIZ1, MYL2, XIRP1, DAG1, MSX1, FAT4, KDM6A	2734	77	20199	1.91898	1	0.549624	0.547592
GO:0006013~mannose metabolic process	6	0.00629877	MAN2A2, MAN2B2, MAN1C1, MAN2B1, GCK, HK1	2734	10	20199	4.43285	1	0.550899	0.548863
GO:0048839~inner ear development	19	0.00639464	CEBPA, TGFB2, CDKN1B, H2-DMA, PLPPR4, EYA4, ESRRB, IGF1, BMP2, TIFAB, MAF, KCNQ1, CDH23, CCM2, CYTL1, MSX1, MPV17, FREM2, STOX1	2734	72	20199	1.94963	1	0.550899	0.548863
GO:0034198~cellular response to amino acid starvation	15	0.0064408	SH3GLB1, PRKCH, EIF2AK3, TFEB, CASTOR1, FLCN, DAP, MAP1LC3A, SESN3, SESN1, ULK1, DEPDC5, GPR155, GCN1, MAPK3	2734	51	20199	2.17296	1	0.550899	0.548863
GO:0001568~blood vessel development	21	0.00650438	TBX1, FOXC2, EGFL7, MEF2C, TGFB2, TIE1, SHB, PKD1, COL1A1, BMP4, CEACAM1, HEY1, SOX18, GJA5, HEY2, RAPGEF1, APLNR, CCM2, ITGAV, DHCR7, LARGE1	2734	83	20199	1.86927	1	0.550899	0.548863
GO:0007399~nervous system development	78	0.00652731	RET, NRP1, CYFIP1, LDB1, SERPINE2, D130043K22RIK, CYB5D2, ARHGAP4, TMEM223, OPHN1, ZIC2, ZIC3, DPYSL2, NPTN, DIP2A, DIP2B, SOX4, EPHB3, DACT1, EPM2A, MEF2A, HES6, MBNL1, MEF2C, CAMK1D, FNBP1, SEMA6D, MAMDC2, NAV1, NAV2, TGFBR1, MTSS1, DOK4, NAV3, NUMB, ULK2, WDPCP, ANAPC2, CAMK2B, HDAC5, AKNA, CTF1, SEMA3C, ZC4H2, 2510009E07RIK, NDNF, CLN8, RTN4, HDAC7, GLIS2, EFNB2, EFNB1, ADGRG1, ATXN1, BTBD3, …	2734	432	20199	1.33396	1	0.550899	0.548863
GO:0030501~positive regulation of bone mineralization	14	0.006539	FBN2, ACVR1, CSF1R, MEF2C, BMP7, ATRAID, ACVR2B, BMP6, SLC8A1, P2RX7, BMP4, BMP2, RXRA, TMEM119	2734	46	20199	2.24854	1	0.550899	0.548863
GO:0040015~negative regulation of multicellular organism growth	8	0.00669321	BBS2, ANKRD26, STC2, ALMS1, GNAS, ADRB1, RNASE12, LGMN	2734	18	20199	3.28359	1	0.550899	0.548863
GO:0038084~vascular endothelial growth factor signaling pathway	7	0.00692494	NRP1, PIK3CA, VEGFB, GAB1, KDR, VEGFC, VEGFD	2734	14	20199	3.69404	1	0.550899	0.548863
GO:0060317~cardiac epithelial to mesenchymal transition	7	0.00692494	HEYL, TGFB2, BMP2, HEY1, HEY2, TGFBR1, RTN4	2734	14	20199	3.69404	1	0.550899	0.548863
GO:0002503~peptide antigen assembly with MHC class II protein complex	7	0.00692494	H2-DMB2, H2-EB1, H2-DMA, H2-DMB1, H2-OB, H2-AA, H2-AB1	2734	14	20199	3.69404	1	0.550899	0.548863
GO:0097178~ruffle assembly	7	0.00692494	BAG4, SH3BP1, INPPL1, INPP5K, CSPG4, AIF1, AIF1L	2734	14	20199	3.69404	1	0.550899	0.548863
GO:0072359~circulatory system development	10	0.00707348	CRB2, HEYL, HEY1, HEY2, ABL1, SPEG, WDPCP, TEK, APOE, KDM6A	2734	27	20199	2.73632	1	0.556173	0.554117
GO:0050731~positive regulation of peptidyl-tyrosine phosphorylation	26	0.00731345	NRP1, IGHM, ITGB3, LRRK1, TGFA, IL6RA, TREM2, TSPAN9, ABL1, CD36, ACVR1, YES1, SEMA4D, CAV2, IL15, VEGFB, IGF1, BMP6, CD4, EHD4, BANK1, KITL, RASA1, CSPG4, SH2D1B1, TLR4	2734	112	20199	1.71509	1	0.568036	0.565936
GO:0055088~lipid homeostasis	16	0.00745959	CEBPA, ABHD4, PNPLA8, ABCB4, ADRB1, NR1D2, TREM2, CLN8, USF2, LIPA, USF1, GCK, ASGR2, ATP13A2, APOE, ACOX3	2734	57	20199	2.07385	1	0.568036	0.565936
GO:0050680~negative regulation of epithelial cell proliferation	21	0.00747637	CDKN1C, RB1, MEF2C, TGFB2, CDKN1B, MAGED1, IFT172, WNT5A, GKN3, WFDC1, NLRC3, STK4, GDF5, MTSS1, LRP6, BMP4, FLCN, IFT74, RIDA, TRIM24, AQP11	2734	84	20199	1.84702	1	0.568036	0.565936
GO:0008340~determination of adult lifespan	15	0.00773964	ATP8A2, CFH, LRRK2, LIPA, SGSH, RAD54B, TMEM135, WRN, MSH2, NAGLU, INPP5D, RAD54L, ENPP1, ERCC5, LARGE1	2734	52	20199	2.13118	1	0.575115	0.572988
GO:0045907~positive regulation of vasoconstriction	15	0.00773964	CAV1, PTGER3, HTR2C, ADD3, SMAD6, WDR35, PTGS1, HRH1, CYSLTR1, TBXA2R, GJA5, TBXAS1, ABL1, MGLL, TRPM4	2734	52	20199	2.13118	1	0.575115	0.572988
GO:0045669~positive regulation of osteoblast differentiation	20	0.00803551	FBN2, ACVR1, CEBPA, MEF2C, LRP5, IGF1, NPNT, BMP7, ATRAID, ACVR2B, BMP6, SCUBE2, BMP4, PPP3CA, BMP2, HEY1, TMEM119, GNAS, IL6ST, CTHRC1	2734	79	20199	1.8704	1	0.58617	0.584003
GO:0006552~leucine catabolic process	5	0.00832184	MCCC2, BCKDK, AUH, IVD, MCCC1	2734	7	20199	5.2772	1	0.58617	0.584003
GO:0019262~N-acetylneuraminate catabolic process	5	0.00832184	GNPDA1, NAGK, GNPDA2, AMDHD2, HOGA1	2734	7	20199	5.2772	1	0.58617	0.584003
GO:0000432~positive regulation of transcription from RNA polymerase II promoter by glucose	5	0.00832184	MLXIPL, KAT2B, OGT, USF2, USF1	2734	7	20199	5.2772	1	0.58617	0.584003
GO:0030203~glycosaminoglycan metabolic process	5	0.00832184	NAGLU, HEXB, HEXA, GNS, CLN6	2734	7	20199	5.2772	1	0.58617	0.584003
GO:0015910~peroxisomal long-chain fatty acid import	4	0.00889513	ABCD4, ABCD2, ABCD3, ABCD1	2734	4	20199	7.38808	1	0.611743	0.609481
GO:0002337~B-1a B cell differentiation	4	0.00889513	CMTM7, DPP4, PLCL2, NFATC1	2734	4	20199	7.38808	1	0.611743	0.609481
GO:0032869~cellular response to insulin stimulus	25	0.00895631	RB1, CYFIP1, PRKDC, INSIG2, GSTP1, PDE3B, PIK3R2, IGF1R, PAK1, EEF2K, GRB14, ENPP1, INPP5K, HMGCS2, WDTC1, PCK2, PARP1, USF1, GCK, KAT2B, CEACAM1, PIK3CA, TBC1D4, LPIN1, LPIN2	2734	108	20199	1.7102	1	0.611743	0.609481
GO:0008589~regulation of smoothened signaling pathway	10	0.00919533	IFT140, IFT81, TTC21B, IFT172, TCTN1, FBXL17, MKS1, IQCE, FUZ, WDR11	2734	28	20199	2.6386	1	0.621788	0.619489
GO:0045779~negative regulation of bone resorption	8	0.00937793	P2RX7, CEACAM1, UBASH3B, INPP5D, TMEM119, GPR137, CSK, GPR137B	2734	19	20199	3.11077	1	0.625773	0.62346
GO:0060412~ventricular septum morphogenesis	14	0.00957374	ACVR1, TGFB2, NOG, NFATC1, TGFBR1, SMAD7, LRP6, HEYL, HEY1, GJA5, HEY2, APLNR, ZFPM1, SOX4	2734	48	20199	2.15486	1	0.625773	0.62346
GO:0050853~B cell receptor signaling pathway	13	0.00980082	IGHM, MEF2C, NFAM1, NFATC2, BMX, LAT2, CD79B, TEC, SLC7A8, KLHL6, BLNK, BTK, ABL1	2734	43	20199	2.2336	1	0.625773	0.62346
GO:0060976~coronary vasculature development	13	0.00980082	DCTN5, ZBTB14, LRP1, PDE2A, VEGFB, FUZ, PRICKLE1, SMAD6, BMP4, APLNR, MEGF8, MYH10, ADAMTS6	2734	43	20199	2.2336	1	0.625773	0.62346
GO:0045766~positive regulation of angiogenesis	34	0.00992935	CX3CR1, NRP1, RAMP2, GRN, ITGB3, ETS1, RTN4, ADD1, AQP1, CYSLTR1, TBXA2R, CXCR3, KDR, CTSH, PLCG1, CD34, CCR3, CCBE1, CCL24, PTGIS, JUP, TIE1, WNT5A, VEGFB, GAB1, VEGFC, VEGFD, RHOB, STIM1, APLNR, TEK, EPHA1, NODAL, ENG	2734	162	20199	1.55058	1	0.625773	0.62346
GO:0008286~insulin receptor signaling pathway	19	0.00993713	FOXC2, ANKRD26, C2CD5, CAV2, STXBP4, PIK3R3, PIK3R2, FOXO4, IGF1R, SLC2A8, FER, GRB14, PIK3CA, PTPRA, COL6A1, EIF4EBP2, SIK2, PDK2, MAPK3	2734	75	20199	1.87165	1	0.625773	0.62346
GO:0060070~canonical Wnt signaling pathway	25	0.0100491	TCF7, CBY1, LRP5, FZD10, FOXO3, STK4, LRP6, FRAT1, ADGRA2, BCL9L, FOXD1, JUP, CAV1, WNT5A, FZD6, FZD8, WNT9A, AXIN2, CSNK1E, BCL9, LATS2, SFRP5, COL6A1, RAPGEF1, RECK	2734	109	20199	1.69451	1	0.625773	0.62346
GO:0001945~lymph vessel development	7	0.0102368	TBX1, EFNB2, CCBE1, FOXC2, SOX18, TMEM204, KDR	2734	15	20199	3.44777	1	0.625773	0.62346
GO:0031113~regulation of microtubule polymerization	6	0.0102722	ABL1, ARL2, MAPRE3, SLC39A12, CAMSAP1, CLASP2	2734	11	20199	4.02986	1	0.625773	0.62346
GO:1903053~regulation of extracellular matrix organization	6	0.0102722	TGFB2, ANGPTL7, TCF15, ITGB3, ABL1, AXIN2	2734	11	20199	4.02986	1	0.625773	0.62346
GO:0009313~oligosaccharide catabolic process	6	0.0102722	MANBA, GM2A, MAN2B2, HEXB, MAN2B1, CTBS	2734	11	20199	4.02986	1	0.625773	0.62346
GO:0006672~ceramide metabolic process	9	0.0109212	PLA2G15, SMPD2, SMPD5, ASAH2, CERK, SMPD1, PSAP, CLN8, PLPP2	2734	24	20199	2.77053	1	0.649789	0.647387
GO:0007009~plasma membrane organization	9	0.0109212	P2RX7, BAIAP2L2, BAIAP2L1, OSBPL2, TLCD2, FAT4, LARGE1, MTSS1, PALS1	2734	24	20199	2.77053	1	0.649789	0.647387
GO:1904263~positive regulation of TORC1 signaling	15	0.0109547	SRMS, CTNS, CASTOR1, GPR137B, GPR137C, FLCN, RNF167, PIP4P1, GPR137, SLC38A9, LAMTOR1, LAMTOR4, FNIP2, GPR155, OGT	2734	54	20199	2.05224	1	0.649789	0.647387
GO:0015031~protein transport	108	0.0115386	DGKD, RAB3A, KDELR1, ZFAND6, RAB3D, PEX26, SCAMP5, CCDC91, DUOXA1, DAG1, CHP2, SIL1, CCDC93, VPS39, GABARAPL2, CUBN, COG7, COG5, ARRDC1, ATG10, SCAMP2, TOM1L1, RAB36, RAB35, AAGAB, RAB39, CALCRL, LMAN2L, ARL3, PIK3R2, ABCB9, VPS26B, KIF3A, STXBP5, TBC1D17, RAB6B, SLC15A4, SEC31B, SNX5, RAB11FIP5, BBS2, DNAJC19, SEC16B, AKIRIN2, RAB4A, CAV1, RAB3IP, FUZ, COL1A1, UEVLD, SPIRE2, PPT1, UNC119, CORO7,…	2734	641	20199	1.24479	1	0.678471	0.675962
GO:0008277~regulation of G-protein coupled receptor protein signaling pathway	13	0.0118552	RGS18, GIT2, RAMP2, RGS14, ITGB3, PDE4D, ARRB1, RGS2, RGS10, KCTD12, RGS11, RAMP1, KCTD12B	2734	44	20199	2.18284	1	0.690049	0.687498
GO:0046777~protein autophosphorylation	33	0.0119396	CAMK2B, CSF1R, FLT3, LRRK2, STK39, STK4, IGF1R, STK10, PAK1, EEF2K, CHEK2, ABL1, TRIM24, KDR, MAP3K9, PRKACA, EPHB3, HTATIP2, DAPK1, EIF2AK3, DYRK1B, VRK1, VRK2, BMX, PASK, FER, STK26, ULK3, ULK2, ULK1, SIK2, EPHA1, MAP3K12	2734	158	20199	1.54308	1	0.690049	0.687498
GO:0000422~mitophagy	12	0.0120992	PRKN, GABARAPL2, MAP1LC3A, FUNDC1, RB1CC1, ATG10, ULK3, ULK2, ULK1, SNX30, WDR45, FBXL4	2734	39	20199	2.27325	1	0.693346	0.690783
GO:0061709~reticulophagy	8	0.0127717	TEX264, DDRGK1, RB1CC1, ULK3, ULK2, ULK1, SNX30, RETREG1	2734	20	20199	2.95523	1	0.698432	0.69585
GO:0033630~positive regulation of cell adhesion mediated by integrin	8	0.0127717	RET, P2RY12, FOXC2, IFT74, TGFB2, ITGB3, RAC3, CIB1	2734	20	20199	2.95523	1	0.698432	0.69585
GO:0001736~establishment of planar polarity	8	0.0127717	TTC8, VANGL2, FZD6, WNT5A, ALMS1, WDPCP, FUZ, FAT4	2734	20	20199	2.95523	1	0.698432	0.69585
GO:0006869~lipid transport	36	0.0127856	GLTP, GRAMD1B, ATP8A2, ABCD3, STOML1, NAXE, ABCB4, OSBPL11, PITPNC1, OSBPL10, GM2A, CD36, APOE, PLTP, ABCC3, STARD3, ATP8B5, SPNS3, ABCA3, OSBPL3, OSBPL2, ABCA9, NME4, ABCA7, ANO7, GULP1, SLCO1C1, NPC1, PLSCR3, SLCO2A1, SLC27A6, ESYT2, SLC27A3, OSBPL1A, SLC22A8, ABCG1	2734	177	20199	1.50266	1	0.698432	0.69585
GO:0009410~response to xenobiotic stimulus	58	0.0128226	RET, CDKN1B, ABCD3, HTR2C, PTPRM, CROT, COMT, LIPA, RPTOR, CCND1, CASP3, SMPD1, KDR, CAR9, HMGCS2, HADH, SS18, CPT1A, MMP2, DNMT3A, TRP73, REN1, NPC1, RASA1, COL6A1, CAT, AHRR, ENG, HDAC5, DNMT1, FECH, PRICKLE1, FOXO3, ADD3, PPOX, RAD54B, SRR, TRP53I13, TBXA2R, GNA12, ABL1, RAD54L, ABCB1A, MAP2K6, BCHE, TFAP2B, RHBDD3, XRCC5, TXNRD2, VEGFC, NFATC2, GGH, P2RX7, COL1A1, TJP1, GNAS, CDK1, OTC	2734	315	20199	1.36034	1	0.698432	0.69585
GO:0007155~cell adhesion	105	0.0129066	CD84, CSF3R, ZAN, CLSTN1, ICAM2, INPPL1, CIB1, F11R, CLDN34C1, BSG, PCDHAC2, TMEM8B, NPNT, CLDN5, BCAM, CLDN9, MXRA8, CERCAM, COL8A2, TLN2, EPHA1, AJUBA, JCAD, FREM2, FBLIM1, CD99L2, PCDH12, NID2, LY9, PCDH18, FBLN5, EFNB2, DPP4, ADGRG1, FLRT2, CDH23, ABL1, LPXN, MYH10, JUP, CADM1, PARVB, BMX, GP9, SDK1, FER, H1F0, PARVG, KITL, CASS4, FAT4, CD22, RET, ACHE, PTPRS, ITGB5, PODXL2, LDB1, COL14A1, IT…	2734	623	20199	1.24518	1	0.698432	0.69585
GO:0045600~positive regulation of fat cell differentiation	15	0.012911	CDS1, CEBPA, LRP5, HTR2C, CREBL2, IGF1, AXIN2, TMEM64, STK4, BMP2, ZFP385A, WDFY2, AAMDC, TRPM4, DACT1	2734	55	20199	2.01493	1	0.698432	0.69585
GO:1900016~negative regulation of cytokine production involved in inflammatory response	9	0.0141945	ABCD2, PDCD4, SIRPA, TREM2, NLRC3, F2, ABCD1, ADCY7, APPL2	2734	25	20199	2.65971	1	0.748419	0.745652
GO:0016236~macroautophagy	13	0.0142246	GABARAPL2, HDAC10, ATG10, PIK3R4, ATG14, ZFYVE1, PIK3C2B, MAP1LC3A, NPC1, NBR1, VPS41, ULK1, TECPR1	2734	45	20199	2.13433	1	0.748419	0.745652
GO:0008360~regulation of cell shape	30	0.0144305	CYFIP1, CSF1R, SH3KBP1, EPB41, FBLIM1, HEXB, LST1, PALM3, ARHGAP18, F11R, ARHGAP15, MYL12B, FGD4, EPB41L2, P2RY1, GNA12, KDR, RAC3, PLXNC1, MYH10, PLXNA4, CCL24, TBCCD1, SEMA4D, ARHGEF18, F2, VIL1, FMNL3, PLXNB3, PLXNB2	2734	142	20199	1.56086	1	0.748419	0.745652
GO:0035721~intraciliary retrograde transport	7	0.0145334	IFT140, TTC21B, WDR19, DYNLT2B, IFT122, WDR35, CILK1	2734	16	20199	3.23228	1	0.748419	0.745652
GO:0007042~lysosomal lumen acidification	7	0.0145334	GRN, SNAPIN, CREG1, PPT1, TMEM106B, TMEM9, CLN6	2734	16	20199	3.23228	1	0.748419	0.745652
GO:0010717~regulation of epithelial to mesenchymal transition	7	0.0145334	TIAM1, APLF, DAG1, TGFBR1, QKI, CLASP2, SMAD7	2734	16	20199	3.23228	1	0.748419	0.745652
GO:0022604~regulation of cell morphogenesis	10	0.0148338	FMNL3, IGHM, SPARC, ZMYM3, AGO4, ZMYM6, RAC3, CAMSAP1, BCL9L, SH3D19	2734	30	20199	2.46269	1	0.748419	0.745652
GO:0010700~negative regulation of norepinephrine secretion	5	0.0148721	P2RY12, PTGER3, P2RY1, PTGS1, CRHR2	2734	8	20199	4.61755	1	0.748419	0.745652
GO:0034165~positive regulation of toll-like receptor 9 signaling pathway	5	0.0148721	CD300LD3, PTPN22, HMGB1, SLC15A4, RTN4	2734	8	20199	4.61755	1	0.748419	0.745652
GO:0006284~base-excision repair	11	0.0149418	WRN, NEIL2, LIG1, PARP1, MPG, RPA3, RPA1, XPA, HMGB1, NEIL1, MUTYH	2734	35	20199	2.32197	1	0.748419	0.745652
GO:0060485~mesenchyme development	6	0.0156725	BMP2, RXRA, BNC2, PRICKLE1, BMP7, SOX4	2734	12	20199	3.69404	1	0.762428	0.759609
GO:0010457~centriole-centriole cohesion	6	0.0156725	CEP68, KIF3A, CROCC, CEP250, RTTN, CNTLN	2734	12	20199	3.69404	1	0.762428	0.759609
GO:0010656~negative regulation of muscle cell apoptotic process	6	0.0156725	TBX1, CAV1, LIFR, ALOX12, IGF1, IGF1R	2734	12	20199	3.69404	1	0.762428	0.759609
GO:0003272~endocardial cushion formation	6	0.0156725	ACVR1, BMP2, NOG, APLNR, BMP7, BMP5	2734	12	20199	3.69404	1	0.762428	0.759609
GO:0048568~embryonic organ development	14	0.0160617	WDR48, PBX3, PBX2, PALB2, PBX1, EPN1, EPN2, FENDRR, HHEX, SMO, SOX17, WDPCP, POLE, KDM6A	2734	51	20199	2.0281	1	0.775782	0.772914
GO:0006493~protein O-linked glycosylation	16	0.0164203	GALNT12, B3GALNT1, GALNT4, GALNT2, VEGFB, B3GALT4, TET1, POMGNT2, GALNT10, B3GNT9, B3GNT8, EOGT, POMK, ST8SIA6, LARGE1, OGT	2734	62	20199	1.9066	1	0.787477	0.784565
GO:0071277~cellular response to calcium ion	23	0.016807	MEF2A, MEF2C, SYT3, WNT5A, NFATC2, SYT15, NFATC1, AKAP5, MCOLN1, ADCY8, SYT9, ADD1, SYT6, EEF2K, ASPH, RASA4, AKR1C14, SMPD1, ALOX5AP, CHP2, CAPN3, LGMN, KCNH1	2734	102	20199	1.66594	1	0.795125	0.792185
GO:0045893~positive regulation of transcription, DNA-templated	120	0.016815	MAML2, ETS1, IGF1R, SALL1, SOX17, SOX18, CHEK2, RPS6KA1, TRIM24, CAPN3, SOX4, MEF2A, KCNH2, ACVR1, MEF2C, WNT5A, EBF1, TRP73, RFX3, DYRK1B, EBF3, MITF, FOXP1, SMO, KAT6B, MAML3, KMT2E, MAGED1, CREBL2, FOXO4, FOXO3, GLIS2, MED30, PRDM16, INPP5K, OTX2, APOE, PATZ1, SNX5, TFAP2B, ZFHX3, AFAP1L2, BICRAL, SS18L1, ESRRB, NFATC2, NFATC1, NR1D2, NR1D1, IGF1, RNASE12, SMARCA2, BMP7, ESR1, FLI1, COL1A1, BM…	2734	730	20199	1.21448	1	0.795125	0.792185
GO:0030178~negative regulation of Wnt signaling pathway	15	0.0176233	LRP1, CBY1, AXIN2, CSNK1E, APCDD1, NKD1, HIC1, NKD2, SOX30, SOX17, SFRP5, TAX1BP3, NOTUM, MDFI, DACT1	2734	57	20199	1.94423	1	0.81949	0.81646
GO:0001707~mesoderm formation	12	0.0176938	ACVR1, CRB2, BMP4, MACF1, EXT2, NOG, TBX6, PRKACA, BMP7, TBX19, NODAL, WLS	2734	41	20199	2.16236	1	0.81949	0.81646
GO:1904262~negative regulation of TORC1 signaling	12	0.0176938	RNF167, DEPTOR, NPC1, SESN3, CASTOR2, SESN1, CASTOR1, VHL, DEPDC5, PRKACA, PRKACB, MAPK3	2734	41	20199	2.16236	1	0.81949	0.81646
GO:0019886~antigen processing and presentation of exogenous peptide antigen via MHC class II	9	0.0181266	H2-DMB2, H2-EB1, UNC93B1, H2-DMA, H2-DMB1, H2-OB, H2-AA, H2-AB1, LGMN	2734	26	20199	2.55741	1	0.819662	0.816632
GO:0042474~middle ear morphogenesis	9	0.0181266	TBX1, NAGLU, INSIG2, PRKRA, TSHZ1, EYA4, NOG, ENPP1, MSX1	2734	26	20199	2.55741	1	0.819662	0.816632
GO:0030261~chromosome condensation	9	0.0181266	H1F0, H1F2, H1F4, NCAPG2, H1F3, CDK1, NCAPD2, NCAPD3, NCAPH	2734	26	20199	2.55741	1	0.819662	0.816632
GO:0050919~negative chemotaxis	11	0.0182433	SEMA4D, SEMA3C, RTN4RL1, ITGB3, SEMA4B, SEMA6D, WNT5A, SEMA3G, ITGAV, SEMA4G, SEMA3F	2734	36	20199	2.25747	1	0.819662	0.816632
GO:0051216~cartilage development	22	0.0184248	BBS2, FBXW4, CSGALNACT1, CFH, NOG, WNT5A, NFATC2, WNT9A, BMP7, GDF5, BMP6, BMP5, BMP4, BMP2, NFIA, DDRGK1, COL6A1, GNAS, ENPP1, MSX1, HES5, MAPK3	2734	97	20199	1.67565	1	0.819662	0.816632
GO:0030509~BMP signaling pathway	22	0.0184248	ACVR1, ZFP128, HFE, NOG, WNT5A, SMAD6, BMP7, GDF5, ACVR2B, VSIR, BMP6, BMP5, TMEM100, BMP4, BMP2, NFIA, PDCD4, ABL1, MSX1, MEGF8, HES5, MAPK3	2734	97	20199	1.67565	1	0.819662	0.816632
GO:0006816~calcium ion transport	31	0.0187983	CAMK2B, RAMP2, CALCRL, CHRNA4, ATP2A3, PKD1L1, CACNA1A, ITPR3, ATP2C1, PKD1, CCR1L1, SLC8A1, PPP3CA, CYSLTR1, PLN, CDH23, NOS1, PLCG1, TRPM4, EPM2A, CAV1, TRPV2, NFATC1, MCOLN1, TMCO1, TPCN1, P2RX7, TMEM37, STIM1, RAMP1, SLC24A5	2734	151	20199	1.51676	1	0.825914	0.82286
GO:0030326~embryonic limb morphogenesis	16	0.0189318	FBN2, TGFB2, MBNL1, WNT5A, WDR19, PBX2, PRICKLE1, BMP7, GDF5, TBX4, PBX1, LRP6, BMP4, GJA5, MSX1, MEGF8	2734	63	20199	1.87634	1	0.825914	0.82286
GO:0003151~outflow tract morphogenesis	16	0.0189318	TBX1, MEF2C, TGFB2, SEMA3C, ELN, NOG, PRICKLE1, DHRS3, LRP6, BMP4, HEYL, HEY1, SOX17, GJA5, HEY2, ZFPM1	2734	63	20199	1.87634	1	0.825914	0.82286
GO:0010629~negative regulation of gene expression	70	0.0193676	RB1, INPPL1, KANTR, PTPN22, CCR1L1, FLCN, PPP3CA, HEY1, HEY2, KDR, DIP2A, CD36, CD34, HAVCR2, TRP53INP1, EPM2A, PIAS3, MEF2C, SLC35C2, SERPINF1, NOG, FOXL2, CNPY2, WDR35, TLE5, FOXP1, RBL2, CLDN5, RBL1, SMO, PIK3CA, ERP29, MYADM, APLNR, ANAPC2, ENG, PRKN, HDAC5, DNMT1, LRP1, PLAG1, ROCK2, HDAC8, IQGAP3, AIF1, CRHR2, RXRA, DDRGK1, STC2, MSX1, APOE, VHL, TRP53COR1, STOX1, BBS2, AKIRIN2, TGFB2, NDFI…	2734	400	20199	1.29291	1	0.834823	0.831736
GO:0033555~multicellular organismal response to stress	7	0.0199386	HDAC5, PPP3CA, KCNE2, D130043K22RIK, HMGCS2, NOS1, COMT	2734	17	20199	3.04215	1	0.834823	0.831736
GO:0019640~glucuronate catabolic process to xylulose 5-phosphate	4	0.0200002	DCXR, SORD, CRYL1, XYLB	2734	5	20199	5.91046	1	0.834823	0.831736
GO:0060026~convergent extension	4	0.0200002	WNT5A, NPHP3, NKD1, LRP6	2734	5	20199	5.91046	1	0.834823	0.831736
GO:0019318~hexose metabolic process	4	0.0200002	HK3, GALM, GCK, HK1	2734	5	20199	5.91046	1	0.834823	0.831736
GO:0030209~dermatan sulfate catabolic process	4	0.0200002	IDUA, HEXB, HEXA, ARSB	2734	5	20199	5.91046	1	0.834823	0.831736
GO:0021801~cerebral cortex radial glia guided migration	4	0.0200002	P2RY12, WDR47, ADGRG1, RTN4	2734	5	20199	5.91046	1	0.834823	0.831736
GO:0030198~extracellular matrix organization	35	0.0210564	ERO1B, COL15A1, ECM2, IDUA, ELN, NDNF, ADAMTS12, OLFML2A, RXFP1, FBLN5, ADAMTS10, MMP23, ADAMTS16, PRDX4, EGFLAM, ADAMTSL5, SPOCK2, ADAMTSL2, NPHP3, APBB2, VHL, SERAC1, ADAMTS6, CSGALNACT1, TGFB2, COL27A1, MMP2, NPNT, KAZALD1, COL1A1, MMP11, MMP15, COL5A2, COL8A2, RECK	2734	177	20199	1.46092	1	0.870884	0.867664
GO:0060325~face morphogenesis	12	0.0211217	TBX1, COL1A1, TGFB2, ZFP950, ASPH, CRISPLD1, MMP2, NOG, CDK2AP1, MSX1, PRICKLE1, LRP6	2734	42	20199	2.11088	1	0.870884	0.867664
GO:0034446~substrate adhesion-dependent cell spreading	14	0.0219551	NRP1, LAMB2, ITGB3, NTN4, PARVB, MERTK, FER, PARVG, ABL1, LPXN, ITGAV, TEK, EPHA1, EPHB3	2734	53	20199	1.95157	1	0.888282	0.884998
GO:1900006~positive regulation of dendrite development	8	0.0220425	CYFIP1, CLIP1, ELAVL4, ABL1, TMEM106B, BMP7, BMP5, ZDHHC15	2734	22	20199	2.68657	1	0.888282	0.884998
GO:0030512~negative regulation of transforming growth factor beta receptor signaling pathway	21	0.0225601	LRP1, CAV2, HTRA3, ARID4A, TET1, LDLRAD4, IL17RD, SMAD6, ASPN, GLG1, SMAD7, BMP2, SAP30L, VEPH1, SNX25, ADAMTSL2, PRDM16, PMEPA1, OGT, DAND5, BCL9L	2734	93	20199	1.66828	1	0.888282	0.884998
GO:0019915~lipid storage	10	0.0226736	BSCL2, STAT5B, GM2A, CAV1, HEXB, NRIP1, HEXA, PLIN3, CD36, LIPA	2734	32	20199	2.30877	1	0.888282	0.884998
GO:0045216~cell-cell junction organization	10	0.0226736	TJP1, TGFB2, OCLN, CEACAM1, AJM1, MARVELD2, CLDN9, CCM2, LIMS2, LIMS1	2734	32	20199	2.30877	1	0.888282	0.884998
GO:0008347~glial cell migration	6	0.0226782	P2RY12, TGFB2, PTPRB, P2RY1, CD9, CSPG4	2734	13	20199	3.40988	1	0.888282	0.884998
GO:0032801~receptor catabolic process	6	0.0226782	SH3GLB1, CDK5, KIF16B, SNX25, PIK3R4, LGMN	2734	13	20199	3.40988	1	0.888282	0.884998
GO:0046847~filopodium assembly	9	0.0227806	FGD3, FMNL3, FGD4, SH3BP1, ITGA6, S1PR2, SRGAP2, TGFBR1, FGD2	2734	27	20199	2.46269	1	0.888282	0.884998
GO:0033137~negative regulation of peptidyl-serine phosphorylation	9	0.0227806	EPM2A, MLXIPL, PDE4D, CAV1, INPP5K, GPD1L, NOS1, OGT, SMAD7	2734	27	20199	2.46269	1	0.888282	0.884998
GO:0007179~transforming growth factor beta receptor signaling pathway	22	0.0228573	ACVR1, TGFB2, ITGB5, HPGD, PARP1, CAV2, LTBP4, NPNT, SMAD6, GLG1, TGFBR1, SMAD7, DUSP22, CLDN5, FLCN, FUT8, BMP2, ZMIZ1, LPXN, NODAL, APPL2, ENG	2734	99	20199	1.64179	1	0.888282	0.884998
GO:0007010~cytoskeleton organization	26	0.0231574	MYOM1, SH3KBP1, PRICKLE1, TSPAN32, CAMSAP1, FGD2, FGD3, FGD4, ABLIM1, ZMYM3, DPYSL2, ZMYM6, SIRPA, LARGE1, YWHAH, SH3D19, CAP1, SS18, CCL24, STRADB, MICAL3, VIL1, FMNL3, RANBP10, DOCK2, AJUBA	2734	123	20199	1.56171	1	0.891043	0.887749
GO:0030334~regulation of cell migration	25	0.0231919	MACF1, CDKN1B, LDB1, LAMA1, LAMA3, NEXN, RTN4, WDR44, DOCK10, TMSB4X, PLXNC1, SRGAP2, PLXNA4, PLEKHG3, EGFL7, TBCCD1, EDN3, GAB1, RHOB, CXCL12, CDK5, ABI3, PLXNB2, TEK, AJUBA	2734	117	20199	1.57865	1	0.891043	0.887749
GO:0034080~CENP-A containing nucleosome assembly	5	0.0239361	MIS18A, HJURP, CENPP, CENPA, ITGB3BP	2734	9	20199	4.10449	1	0.909301	0.90594
GO:0048512~circadian behavior	5	0.0239361	USP2, 2510009E07RIK, NR1D2, CSNK1E, GPR157	2734	9	20199	4.10449	1	0.909301	0.90594
GO:0016055~Wnt signaling pathway	44	0.0248281	AMER1, INVS, MACF1, CALCOCO1, LDB1, TCF7, LRP5, FZD10, PRICKLE1, APCDD1, PKD1, NKD1, LRP6, NKD2, HHEX, PORCN, FRAT2, CCND1, SOX17, ADGRA2, RAC3, NPHP3, ENPP1, DACT1, WLS, EPM2A, FBXW4, TLE3, TLE2, WNT5A, FZD6, FZD8, MITF, WNT9A, AXIN2, CSNK1E, HIC1, TLE5, BCL9, SFRP5, HBP1, TAX1BP3, NOTUM, RECK	2734	236	20199	1.37744	1	0.934473	0.931018
GO:1904646~cellular response to beta-amyloid	12	0.0250133	BACE1, CDK5, PARP1, LRP1, CACNA1A, TREM2, IGF1, CD36, FOXO3, TLR4, IGF1R, LGMN	2734	43	20199	2.06179	1	0.934473	0.931018
GO:0055074~calcium ion homeostasis	12	0.0250133	ASPH, CAV1, STC2, ABCC6, TRIM24, KDR, CIB2, ENPP1, ALPL, ITPR3, ANK, SLC8A1	2734	43	20199	2.06179	1	0.934473	0.931018
GO:0032715~negative regulation of interleukin-6 production	14	0.0254431	CD84, FLT3, C5AR2, ARRB1, PTPN22, NLRC3, CD200R1, BANK1, INPP5D, SIRPA, CSK, GAS6, TLR4, HAVCR2	2734	54	20199	1.91543	1	0.945308	0.941813
GO:0030032~lamellipodium assembly	11	0.0264027	P2RY12, FGD4, CYFIP1, ABLIM1, PTPRO, PMP22, PARVB, AJUBA, WASF2, VAV2, ARHGEF6	2734	38	20199	2.13865	1	0.965053	0.961485
GO:0001958~endochondral ossification	11	0.0264027	CSGALNACT1, COL1A1, BMP4, MEF2C, TMEM119, GNAS, INPPL1, ENPP1, ALPL, TEK, BMP6	2734	38	20199	2.13865	1	0.965053	0.961485
GO:0035904~aorta development	11	0.0264027	DCTN5, NAGLU, GAA, PDE2A, APLNR, ENPP1, FUZ, PRICKLE1, SMAD6, MYH10, ADAMTS6	2734	38	20199	2.13865	1	0.965053	0.961485
GO:0003184~pulmonary valve morphogenesis	7	0.0265613	BMP4, HEYL, TGFB2, HEY1, HEY2, NFATC1, SMAD6	2734	18	20199	2.87314	1	0.965633	0.962063
GO:0032508~DNA duplex unwinding	10	0.0275402	RAD50, WRN, MCM7, MCM8, DSCC1, MCM3, POT1A, POT1B, CHTF18, MCM2	2734	33	20199	2.23881	1	0.973408	0.969809
GO:0019722~calcium-mediated signaling	22	0.0280661	P2RY12, CX3CR1, XCR1, LRRK2, EIF2AK3, PPP1R9A, CCR1L1, POMC, LAT2, TREML1, PPP3CA, GNA15, CD4, SLC7A8, CXCR3, ALMS1, RCAN3, KISS1R, CCR6, PLCG1, CCR3, TRPM4	2734	101	20199	1.60928	1	0.973408	0.969809
GO:0007178~transmembrane receptor protein serine/threonine kinase signaling pathway	8	0.0280809	ACVR1, PPM1L, AKAP7, MAPK14, GAS6, GDF5, ACVR2B, TGFBR1	2734	23	20199	2.56977	1	0.973408	0.969809
GO:0043277~apoptotic cell clearance	8	0.0280809	LRP1, ITGB3, TREM2, ITGAV, HMGB1, CD36, GAS6, MERTK	2734	23	20199	2.56977	1	0.973408	0.969809
GO:0007041~lysosomal transport	8	0.0280809	SLC48A1, HGSNAT, GRN, NPC1, LRP1, PSAP, TMEM106B, ATP13A2	2734	23	20199	2.56977	1	0.973408	0.969809
GO:0046889~positive regulation of lipid biosynthetic process	8	0.0280809	RPTOR, MLXIPL, KAT2B, SIRT4, ABHD6, CREBL2, APOE, OGT	2734	23	20199	2.56977	1	0.973408	0.969809
GO:0009791~post-embryonic development	24	0.0280826	INVS, KDM5B, ZFP950, RAB3A, SEMA3C, FLT3, INPPL1, TRP73, ACVR2B, DLK1, TGFBR1, SLC8A1, BMP4, FENDRR, BCL2L11, MECOM, ETNK2, MYL2, SELENOP, ABL1, GNAS, ACADM, DHCR7, MMUT	2734	113	20199	1.56915	1	0.973408	0.969809
GO:0046686~response to cadmium ion	9	0.0282147	CAMK2B, CDKN1B, NPC1, HAAO, CAT, SORD, NUDT1, CDK1, ABCB1A	2734	28	20199	2.37474	1	0.973408	0.969809
GO:0000423~macromitophagy	9	0.0282147	PRKN, RIMOC1, TAFAZZIN, LRBA, ULK1, ATG14, ATG13, OGT, RETREG1	2734	28	20199	2.37474	1	0.973408	0.969809
GO:0048843~negative regulation of axon extension involved in axon guidance	9	0.0282147	NRP1, SEMA4D, SEMA3C, SEMA4B, SEMA6D, WNT5A, SEMA3G, SEMA4G, SEMA3F	2734	28	20199	2.37474	1	0.973408	0.969809
GO:0001843~neural tube closure	22	0.0309851	TGFB2, RARG, ROCK2, IFT172, FZD6, NOG, WNT5A, IFT122, FUZ, PRICKLE1, LRP6, BMP4, VANGL2, SALL1, ZIC2, MKS1, ABL1, PLXNB2, PRKACA, CC2D2A, PRKACB, KDM6A	2734	102	20199	1.59351	1	1	0.99645
GO:0045879~negative regulation of smoothened signaling pathway	11	0.0313349	RB1, SALL1, SERPINE2, KCTD21, IFT172, ULK3, IFT122, MEGF8, PRKACA, PRKACB, GLIS2	2734	39	20199	2.08382	1	1	0.99645
GO:0006739~NADP metabolic process	6	0.0314301	MDH1, IDH1, DCXR, IDH2, FMO2, GCK	2734	14	20199	3.16632	1	1	0.99645
GO:0001946~lymphangiogenesis	6	0.0314301	CCBE1, FOXC2, SOX18, CLEC14A, NFATC1, ACVR2B	2734	14	20199	3.16632	1	1	0.99645
GO:0001947~heart looping	16	0.0319702	MEF2C, IFT172, WNT5A, TBX6, LRP6, IFT52, VANGL2, SMO, SOX17, ZIC3, KIF3A, APLNR, NPHP3, ASB2, NODAL, ENG	2734	67	20199	1.76432	1	1	0.99645
GO:0043627~response to estrogen	17	0.0328275	BCAS3, ARSA, TGFB2, WBP2, DHH, CAV1, MMP2, SMAD6, ESR1, TGFBR1, AQP1, KCNMA1, NOS1, TEK, TBL1X, ZFP366, ARSB	2734	73	20199	1.72051	1	1	0.99645
GO:0006633~fatty acid biosynthetic process	17	0.0328275	PECR, ABCD3, PTGIS, ELOVL4, TECR, PRKAG2, ACSF3, PRKAB1, HACD4, PTGS1, HPGDS, FADS6, TBXAS1, PCCB, CBR4, MGLL, FADS1	2734	73	20199	1.72051	1	1	0.99645
GO:0031663~lipopolysaccharide-mediated signaling pathway	10	0.0330964	TIFAB, CD180, LY86, LY96, TREM2, PTPN22, MAPK14, NR2C2, TLR4, MAPK3	2734	34	20199	2.17296	1	1	0.99645
GO:0001935~endothelial cell proliferation	10	0.0330964	CAV2, CAV1, COL8A2, NRARP, TEK, HMGB1, VSTM4, LIPA, CD34, TGFBR1	2734	34	20199	2.17296	1	1	0.99645
GO:0051497~negative regulation of stress fiber assembly	10	0.0330964	TJP1, KANK2, ARHGEF18, INPP5K, RHPN2, F11R, PPP1R9A, WASF2, KANK4, CLASP2	2734	34	20199	2.17296	1	1	0.99645
GO:0009952~anterior/posterior pattern specification	26	0.0331077	RARG, TSHZ1, LRP5, MLLT3, LRP6, HHEX, HEY1, ZIC3, KIF3A, HEY2, SCMH1, OTX2, MSX1, HES5, TBX1, HES6, TCF15, WNT5A, FUZ, ACVR2B, PBX1, TGFBR1, HEYL, VANGL2, SMO, NODAL	2734	127	20199	1.51252	1	1	0.99645
GO:0006665~sphingolipid metabolic process	12	0.0343087	SMPD2, CERKL, SMPD5, ASAH1, ASAH2, GM2A, SPTLC3, TECR, PSAP, SPTSSA, KDSR, B4GALT6	2734	45	20199	1.97015	1	1	0.99645
GO:0003180~aortic valve morphogenesis	9	0.0344814	RB1, BMP4, HEY1, ELN, TIE1, HEY2, NFATC1, AXIN2, SMAD6	2734	29	20199	2.29285	1	1	0.99645
GO:0008361~regulation of cell size	9	0.0344814	RPTOR, COL6A1, LAMTOR4, IL7R, CLN8, ARHGAP5, IQGAP3, VAV2, WDTC1	2734	29	20199	2.29285	1	1	0.99645
GO:0030517~negative regulation of axon extension	9	0.0344814	NRP1, PTPRS, CDK5, SEMA6D, SEMA3G, D130043K22RIK, DIP2B, RTN4, ARHGAP4	2734	29	20199	2.29285	1	1	0.99645
GO:0017156~calcium ion regulated exocytosis	9	0.0344814	SYT3, SNAPIN, RAB3A, TSPAN18, SYT15, CACNA1A, ARHGAP17, SYT9, SYT6	2734	29	20199	2.29285	1	1	0.99645
GO:0048844~artery morphogenesis	9	0.0344814	TBX1, NRP1, FOXC2, ZMIZ1, GJA5, APOE, TGFBR1, SMAD7, ENG	2734	29	20199	2.29285	1	1	0.99645
GO:1902018~negative regulation of cilium assembly	7	0.0344921	TCHP, MPHOSPH9, GDI2, KIF24, EVI5L, CEP97, WDR44	2734	19	20199	2.72192	1	1	0.99645
GO:0007340~acrosome reaction	7	0.0344921	GNPDA1, IFTAP, ABHD2, TRIM36, ADCY3, STX2, SYT6	2734	19	20199	2.72192	1	1	0.99645
GO:0061037~negative regulation of cartilage development	5	0.0356943	TGFB2, RARG, IDUA, NOG, WNT9A	2734	10	20199	3.69404	1	1	0.99645
GO:1902806~regulation of cell cycle G1/S phase transition	5	0.0356943	MN1, CDKN1B, TCIM, CIRBP, PLPP2	2734	10	20199	3.69404	1	1	0.99645
GO:0003183~mitral valve morphogenesis	5	0.0356943	ACVR1, NAGLU, AXIN2, SMAD6, SOX4	2734	10	20199	3.69404	1	1	0.99645
GO:0045719~negative regulation of glycogen biosynthetic process	4	0.0360065	1810024B03RIK, INPP5K, ENPP1, PASK	2734	6	20199	4.92538	1	1	0.99645
GO:0002322~B cell proliferation involved in immune response	4	0.0360065	CD180, PLCL2, ABL1, TLR4	2734	6	20199	4.92538	1	1	0.99645
GO:0031579~membrane raft organization	4	0.0360065	NPC1, MYADM, PPT1, PMP22	2734	6	20199	4.92538	1	1	0.99645
GO:0060687~regulation of branching involved in prostate gland morphogenesis	4	0.0360065	BMP4, RXRA, BMP7, ESR1	2734	6	20199	4.92538	1	1	0.99645
GO:1990963~establishment of blood-retinal barrier	4	0.0360065	CLDN5, LRP5, ABCB1A, LRP6	2734	6	20199	4.92538	1	1	0.99645
GO:0046464~acylglycerol catabolic process	4	0.0360065	ABHD12, ABHD2, ABHD6, MGLL	2734	6	20199	4.92538	1	1	0.99645
GO:0050859~negative regulation of B cell receptor signaling pathway	4	0.0360065	CD300A, PLCL2, LPXN, CD22	2734	6	20199	4.92538	1	1	0.99645
GO:0032811~negative regulation of epinephrine secretion	4	0.0360065	GABBR1, GCK, PTGS1, CRHR2	2734	6	20199	4.92538	1	1	0.99645
GO:0008333~endosome to lysosome transport	13	0.0366024	SNAPIN, TGFBRAP1, ATG14, LIPA, RHOB, UEVLD, BIN1, KIF13A, VPS41, CHMP3, GPRASP1, RILP, VPS39	2734	51	20199	1.88324	1	1	0.99645
GO:0030513~positive regulation of BMP signaling pathway	11	0.0368807	CRB2, BMP4, FOXD1, NUMA1, KDR, KCP, MSX1, GDF5, VSIR, HES5, ENG	2734	40	20199	2.03172	1	1	0.99645
GO:0050775~positive regulation of dendrite morphogenesis	11	0.0368807	SH3GLB1, ACHE, CUL7, CUX2, SS18L1, WNT5A, CAPRIN2, NUMB, AKAP5, ANAPC2, WLS	2734	40	20199	2.03172	1	1	0.99645
GO:0050870~positive regulation of T cell activation	11	0.0368807	H2-DMB2, CD4, H2-EB1, H2-DMA, H2-DMB1, H2-OB, SIRPA, PRKCQ, H2-AA, CARD11, H2-AB1	2734	40	20199	2.03172	1	1	0.99645
GO:0043542~endothelial cell migration	11	0.0368807	DPP4, CCBE1, NRP1, PTP4A3, ADGRA2, PLEKHG5, ABL1, LPXN, ITGAV, VSTM4, TGFBR1	2734	40	20199	2.03172	1	1	0.99645
GO:0051924~regulation of calcium ion transport	11	0.0368807	P2RY12, CD4, PLN, CXCL12, STIM1, EPB41, P2RX1, ADRB1, IL16, IGF1, SLC8A1	2734	40	20199	2.03172	1	1	0.99645
GO:0051017~actin filament bundle assembly	11	0.0368807	BAIAP2L2, MYO1B, MARCKS, BAIAP2L1, SHROOM1, ESPN, MYH10, AIF1, CORO1B, ADD1, AIF1L	2734	40	20199	2.03172	1	1	0.99645
GO:0035025~positive regulation of Rho protein signal transduction	11	0.0368807	GPR17, ADGRG1, SEMA4D, LPAR6, GPR20, GM5127, ARRB1, LPAR4, TEK, P2RY10B, F11R	2734	40	20199	2.03172	1	1	0.99645
GO:0001889~liver development	22	0.037498	MPST, STAT5B, CEBPA, DUT, VWF, CADM1, RHBDD3, CEBPG, LSR, PKD1, LIPA, UGT1A7C, HHEX, NPC1, PIK3CA, NAGLU, RB1CC1, HMGCS2, ACADM, NODAL, CDK5RAP3, OTC	2734	104	20199	1.56286	1	1	0.99645
GO:0000165~MAPK cascade	22	0.037498	RET, MEF2A, IGHM, MEF2C, PLVAP, PPM1L, RHBDD3, LRRK2, CAV1, GAB1, BMYC, NENF, MAPK14, SORBS3, MAPK12, IGF1R, P2RX7, MAP3K15, BANK1, CD36, MAPK3, MAP2K6	2734	104	20199	1.56286	1	1	0.99645
GO:0006915~apoptotic process	105	0.0375378	RB1, MTCH1, ARL6IP1, ZFAND6, JADE1, INPPL1, CIB1, EVA1A, CHEK2, MAP3K9, KIFAP3, MEF2A, SH3GLB1, BNIP3L, MEF2C, DAPK1, TRP73, FBXO10, SMO, NAIP6, MADD, LGALS12, ELMO1, BTK, CARD14, CUL7, NAIF1, NRADD, STK4, FOXO3, FHIT, BAG4, BCL2L11, INPP5D, ABL1, MAP2K6, TIA1, CRADD, DNASE2A, CADM1, TNFSF12, RASSF7, BMX, PALB2, GULP1, VIL1, DAP, XKR9, CDK5, KITL, STK26, CDK1, OGT, RARG, CDKN1B, SH3KBP1, SLC40A1,…	2734	650	20199	1.19346	1	1	0.99645
GO:0009267~cellular response to starvation	19	0.0375784	LRRK2, TFEB, RNASE4, ATG14, WDR45, ZFYVE1, PIK3C2B, RPTOR, FLCN, WRN, MAP1LC3A, TTC5, STK26, ALB, VPS41, JMY, GAS6, GLUL, FADS1	2734	86	20199	1.63225	1	1	0.99645
GO:0030097~hemopoiesis	20	0.0376878	CSF1R, TGFB2, ZFP950, TAFAZZIN, FLT3, TXNRD2, ROGDI, RPA1, CRIP2, SHB, LIPA, EPOR, FLCN, HHEX, TTC7, KDR, TEK, IL7R, CD34, OGT	2734	92	20199	1.6061	1	1	0.99645
GO:0010508~positive regulation of autophagy	20	0.0376878	SH3GLB1, DAPK1, LRRK2, TFEB, HMGB1, FOXO3, ATG13, TPCN1, FLCN, TMEM59, DEPTOR, SMO, TRIM5, RB1CC1, TRIM68, ULK2, ULK1, DEPDC5, TRIM65, TRP53INP1	2734	92	20199	1.6061	1	1	0.99645
GO:0032956~regulation of actin cytoskeleton organization	20	0.0376878	BCAS3, CSF1R, TGFB2, LRP1, ROCK2, ITGB3, TWF2, ARHGAP18, ARHGAP17, FZD10, SLC4A2, F11R, PAK1, VANGL2, BAIAP2L1, SH3BP1, ABL1, RAC3, MYO1F, CLASP2	2734	92	20199	1.6061	1	1	0.99645
GO:0046513~ceramide biosynthetic process	10	0.0393806	P2RX7, SMPD2, SMPD5, ASAH1, ASAH2, SPTLC3, P2RX1, SMPD1, SPTSSA, DEGS2	2734	35	20199	2.11088	1	1	0.99645
GO:0021510~spinal cord development	10	0.0393806	MPST, PTPRS, NOG, LOXL3, ENPP1, FUZ, SOX12, PLXDC1, PKD1, SOX4	2734	35	20199	2.11088	1	1	0.99645
GO:0002053~positive regulation of mesenchymal cell proliferation	10	0.0393806	TBX1, FBXW4, SMO, WNT5A, LRP5, KDR, HMGB1, ARHGAP5, LRP6, FOXP1	2734	35	20199	2.11088	1	1	0.99645
GO:0071549~cellular response to dexamethasone stimulus	12	0.0397684	CASP9, BMP4, USP8, FECH, CBX3, SERPINF1, AXIN2, SMYD3, ABCB1A, IGF1R, AQP1, PCK2	2734	46	20199	1.92732	1	1	0.99645
GO:0016477~cell migration	50	0.0403059	ITGB5, SH3KBP1, ITGB3, CLEC14A, ARHGAP5, AQP1, PIK3C2B, KDR, MYO18A, SIRPA, ITGAV, EPHB3, NANOS1, MMP2, WNT5A, RRAS2, KNSTRN, VAV2, TIAM1, PIK3CA, ANG, DOCK2, DOCK1, ENG, MACF1, CD151, LAMA3, NTN4, PRICKLE1, ADAMTS12, CORO1B, ADGRG1, PAK1, FUT8, SH3BP1, GPC2, PLCG1, CLASP2, CTHRC1, TGFB2, JUP, LAMB2, NFATC2, MERTK, FMNL3, CDK5, CASS4, ITGBL1, CORO7, NODAL	2734	283	20199	1.30531	1	1	0.99645
GO:0010971~positive regulation of G2/M transition of mitotic cell cycle	9	0.041626	CCND1, RRM2B, CDK1, MTA3, DTL, PBX1, STOX1, RAB11A, CDC25B	2734	30	20199	2.21642	1	1	0.99645
GO:0007275~multicellular organism development	170	0.0417715	CYFIP1, SERPINE2, KDM1B, IFT172, D130043K22RIK, FZD10, IGF1R, CLGN, TBC1D32, DPYSL2, SPATA24, SCMH1, KDR, RTTN, DIP2A, EPHB3, WLS, MEF2A, FBXW4, HES6, TLE3, CCBE1, MEF2C, SEMA6D, WNT5A, CEP131, EBF1, RFX3, EBF3, MITF, NPNT, HIC1, SMO, LMX1A, ZFP41, IFT81, FANCD2, BIN1, SFRP5, MFNG, APLNR, EPHA1, FREM2, GGNBP1, CSF1R, DHH, ZC4H2, TSHZ1, TWF2, FOXO4, SPATA6, GMCL1, GLIS2, EFNB2, ARHGAP22, SCUBE2, E…	2734	1101	20199	1.14076	1	1	0.99645
GO:0030316~osteoclast differentiation	13	0.0419324	CSF1R, TRF, NFATC1, TREM2, MITF, TMEM64, SLC4A2, MAPK14, FOXP1, DCSTAMP, BMP2, OSTM1, ENPP1	2734	52	20199	1.84702	1	1	0.99645
GO:0005980~glycogen catabolic process	6	0.0420267	PYGB, GAA, AGL, STBD1, ADRB1, HMGB1	2734	15	20199	2.95523	1	1	0.99645
GO:0044419~interspecies interaction between organisms	6	0.0420267	CD209B, MGL2, CLEC10A, CD209F, CD209G, ASGR2	2734	15	20199	2.95523	1	1	0.99645
GO:0003181~atrioventricular valve morphogenesis	6	0.0420267	ACVR1, HEYL, TGFB2, BMP2, HEY1, ZFPM1	2734	15	20199	2.95523	1	1	0.99645
GO:0045746~negative regulation of Notch signaling pathway	11	0.04307	EGFL7, TCIM, HEY1, ARRDC1, HEY2, NUMB, NRARP, ARRB1, BMP7, DLK1, BEND6	2734	41	20199	1.98217	1	1	0.99645
GO:0001569~branching involved in blood vessel morphogenesis	11	0.04307	TBX1, ACVR1, NRP1, FOXC2, VANGL2, CXCL12, KDR, NRARP, TEK, STK4, ENG	2734	41	20199	1.98217	1	1	0.99645
GO:0002021~response to dietary excess	8	0.0432946	CLIC5, CFH, STK39, ENPP1, APOE, RASAL2, MAPK14, LIPA	2734	25	20199	2.36418	1	1	0.99645
GO:0045821~positive regulation of glycolytic process	8	0.0432946	RPTOR, P2RX7, MLXIPL, KAT2B, PRXL2C, ESRRB, IGF1, GCK	2734	25	20199	2.36418	1	1	0.99645
GO:0031589~cell-substrate adhesion	8	0.0432946	MARCKS, VWF, ITGB3, ITGA6, ITGAV, GAS6, SMAD6, SORBS3	2734	25	20199	2.36418	1	1	0.99645
GO:0035855~megakaryocyte development	8	0.0432946	GP9, MPIG6B, ZFP385A, PIP4K2A, NBEAL2, ZFPM1, WASF2, FLI1	2734	25	20199	2.36418	1	1	0.99645
GO:0031295~T cell costimulation	8	0.0432946	DPP4, EFNB2, EFNB1, CAV1, CD28, ICOS, CARD11, TNFSF13B	2734	25	20199	2.36418	1	1	0.99645
GO:0035720~intraciliary anterograde transport	7	0.0438009	IFT52, IFT74, IFT81, IFT172, IFT122, IFT46, CILK1	2734	20	20199	2.58583	1	1	0.99645
GO:0030220~platelet formation	7	0.0438009	MEF2C, MPIG6B, ZFP385A, CIB1, NBEAL2, CLEC1B, ZFPM1	2734	20	20199	2.58583	1	1	0.99645
GO:0006298~mismatch repair	7	0.0438009	RNASEH2C, RNASEH2A, MSH2, RPA3, MSH5, RPA1, MUTYH	2734	20	20199	2.58583	1	1	0.99645
GO:0048546~digestive tract morphogenesis	7	0.0438009	VANGL2, SFRP5, WNT5A, TRP73, STX2, NODAL, EPHB3	2734	20	20199	2.58583	1	1	0.99645
GO:0006898~receptor-mediated endocytosis	15	0.0446266	CAP1, SCARB2, CUBN, LRP1, CD300A, CLTC, ARHGAP27, CLEC9A, SIGLECH, LYVE1, PLD2, PPT1, APOE, CD36, LDLRAP1	2734	64	20199	1.73158	1	1	0.99645
GO:0071407~cellular response to organic cyclic compound	15	0.0446266	P2RY12, P2RY13, CEBPA, CDKN1B, LRRK2, FANCB, P2RX7, PAK1, BMP2, NAGLU, P2RY1, DAG1, CDK1, ALPL, ITGA6	2734	64	20199	1.73158	1	1	0.99645
GO:0043408~regulation of MAPK cascade	12	0.0458023	REN1, CSF1R, PAK1, LBH, GRAP2, PSAP, ULK4, TIMP2, KDR, GRAP, VRK2, STK4	2734	47	20199	1.88632	1	1	0.99645
GO:0060021~palate development	18	0.0459607	MEF2C, ZFP950, BNC2, INSIG2, IFT172, LOXL3, FUZ, ACVR2B, DHRS3, TGFBR1, LRP6, ASPH, TBC1D32, PRDM16, WDPCP, MSX1, IRF6, EPHB3	2734	82	20199	1.62177	1	1	0.99645
GO:0030154~cell differentiation	155	0.0462918	RB1, CYFIP1, IHO1, SERPINE2, ARID4A, CIB1, SLC4A2, ETS1, SOX21, CLGN, FOXQ1, DPYSL2, SOX15, SPATA24, BSG, KDR, SOX4, MEF2A, HES6, TLE3, MEF2C, PRKCH, ZFP219, SFMBT1, SEMA6D, WNT5A, CEP131, SOX13, RFX3, MITF, SOX12, NPNT, ZFP41, IFT81, BIN1, SFRP5, MXRA8, ERF, ANAPC2, GGNBP1, CTBP2, ZC4H2, TCF7, CREBL2, FOXO4, SPATA6, GMCL1, GLIS2, EFNB2, ARHGAP22, EFNB1, ADGRG1, KLC3, PRDM16, NPHP1, OTX2, TSNAXIP…	2734	1001	20199	1.14401	1	1	0.99645
GO:0006260~DNA replication	24	0.0476367	RFC5, MCM7, LIG1, RFC2, MCM8, DSCC1, GINS3, GINS4, RECQL, RPA1, CHTF18, FHIT, POLD4, WRN, NFIA, NFIC, RPA3, POLD1, MCM3, GMNC, POLK, DTL, POLE, MCM2	2734	119	20199	1.49003	1	1	0.99645
GO:0060395~SMAD protein signal transduction	13	0.0477794	TGFB2, STOML1, HEXA, TRF, SMAD6, GDF5, TGFBR1, SMAD7, BMP4, MAP1LC3A, NCEH1, ZMIZ1, NODAL	2734	53	20199	1.81217	1	1	0.99645
GO:0050714~positive regulation of protein secretion	14	0.0491593	UNC13B, MYOM1, TGFB2, VEGFC, TREM2, FRMD4A, IGF1, P2RX7, MYO18A, PRKCQ, ANG, ATP13A2, MYH10, ABCG1	2734	59	20199	1.7531	1	1	0.99645
GO:0006807~nitrogen compound metabolic process	9	0.0496859	HEMK1, ZFP950, BTD, DAPK1, ENPP1, NADSYN1, NIT1, GLUL, PKD1	2734	31	20199	2.14493	1	1	0.99645
GO:0016525~negative regulation of angiogenesis	21	0.0496904	TGFB2, SPARC, NAXE, ROCK2, TIE1, SERPINF1, PDE3B, FOXJ2, PTPRM, FOXO4, THBS2, FBLN5, QKI, CRHR2, CLDN5, FLCN, HHEX, AGO1, CXCR3, STAB1, TEK	2734	101	20199	1.53613	1	1	0.99645
GO:1900026~positive regulation of substrate adhesion-dependent cell spreading	11	0.0499289	NRP1, ITGB3, MYADM, ABL1, CASS4, RAC3, CIB1, DOCK1, UNC13D, LIMS2, LIMS1	2734	42	20199	1.93497	1	1	0.99645
GO:0061351~neural precursor cell proliferation	11	0.0499289	RPGRIP1, GRN, WDR47, ADGRG1, NFIA, KIF3A, RAPGEF1, RSU1, PCNT, LIMS2, LIMS1	2734	42	20199	1.93497	1	1	0.99645
GO:0010634~positive regulation of epithelial cell migration	11	0.0499289	VIL1, TGFB2, CTSH, PLCG1, CCR6, ARHGAP5, DOCK1, RTN4, RAB11A, CLASP2, AQP1	2734	42	20199	1.93497	1	1	0.99645
GO:0005977~glycogen metabolic process	11	0.0499289	EPM2A, PYGB, GAA, AGL, STBD1, PRKAG2, PHKB, PCDH12, IL6ST, COMT, PHKA2	2734	42	20199	1.93497	1	1	0.99645
GO:0005997~xylulose metabolic process	3	0.0499546	CBR2, DCXR, XYLB	2734	3	20199	7.38808	1	1	0.99645
GO:0060854~branching involved in lymph vessel morphogenesis	3	0.0499546	TIE1, NFATC1, PKD1	2734	3	20199	7.38808	1	1	0.99645
GO:0034516~response to vitamin B6	3	0.0499546	KYNU, ENPP1, ALPL	2734	3	20199	7.38808	1	1	0.99645
GO:1905312~positive regulation of cardiac neural crest cell migration involved in outflow tract morphogenesis	3	0.0499546	BMP4, SEMA3C, BMP7	2734	3	20199	7.38808	1	1	0.99645
GO:0009057~macromolecule catabolic process	3	0.0499546	PPT1, CLN8, CLN6	2734	3	20199	7.38808	1	1	0.99645
GO:0006907~pinocytosis	3	0.0499546	EHD4, PPT1, SNX5	2734	3	20199	7.38808	1	1	0.99645
GO:0006046~N-acetylglucosamine catabolic process	3	0.0499546	GNPDA1, GNPDA2, AMDHD2	2734	3	20199	7.38808	1	1	0.99645
GO:0002764~immune response-regulating signaling pathway	3	0.0499546	LAT2, SLC7A8, CTSH	2734	3	20199	7.38808	1	1	0.99645
GO:0034349~glial cell apoptotic process	3	0.0499546	CASP9, RB1, CASP3	2734	3	20199	7.38808	1	1	0.99645
GO:0000724~double-strand break repair via homologous recombination	20	0.0501955	WDR48, MCM8, SLX1B, TOP3A, RECQL, TONSL, RPA1, PALB2, REC8, RAD54B, RAD51AP1, MMS22L, RAD51D, WRN, KASH5, RPA3, RFWD3, RAD54L, ERCC5, FAN1	2734	95	20199	1.55538	1	1	0.99645
GO:0042759~long-chain fatty acid biosynthetic process	5	0.0502211	GSTM4, ASAH2, LTC4S, QKI, FADS1	2734	11	20199	3.35822	1	1	0.99645
GO:2001214~positive regulation of vasculogenesis	5	0.0502211	TMEM100, RAMP2, CEACAM1, KDR, CD34	2734	11	20199	3.35822	1	1	0.99645
GO:0016241~regulation of macroautophagy	5	0.0502211	PIK3R4, ULK1, ATP13A2, ATG14, UBQLN2	2734	11	20199	3.35822	1	1	0.99645
GO:1901576~organic substance biosynthetic process	5	0.0502211	UEVLD, LDHB, MDH1, TECR, TECRL	2734	11	20199	3.35822	1	1	0.99645
GO:1905820~positive regulation of chromosome separation	5	0.0502211	NUMA1, NCAPG2, NCAPD2, NCAPD3, NCAPH	2734	11	20199	3.35822	1	1	0.99645
GO:0006171~cAMP biosynthetic process	5	0.0502211	ADCY9, ADCY3, ADCY8, ADCY7, ADCY6	2734	11	20199	3.35822	1	1	0.99645
GO:0003158~endothelium development	5	0.0502211	NAGLU, GJA5, SLC40A1, KDR, CCM2	2734	11	20199	3.35822	1	1	0.99645
GO:0010881~regulation of cardiac muscle contraction by regulation of the release of sequestered calcium ion	5	0.0502211	PLN, FKBP1B, CASQ2, TMEM38A, SLC8A1	2734	11	20199	3.35822	1	1	0.99645
GO:0090331~negative regulation of platelet aggregation	5	0.0502211	CEACAM1, SERPINE2, UBASH3B, CD9, ALOX12	2734	11	20199	3.35822	1	1	0.99645
GO:1901380~negative regulation of potassium ion transmembrane transport	5	0.0502211	KCNH2, BIN1, CAV1, PTGER3, STK39	2734	11	20199	3.35822	1	1	0.99645
GO:0046599~regulation of centriole replication	5	0.0502211	D7ERTD443E, CEP295NL, ALMS1, SPICE1, CEP192	2734	11	20199	3.35822	1	1	0.99645
GO:0006509~membrane protein ectodomain proteolysis	8	0.052567	P2RX7, BACE1, APH1C, APH1B, DAG1, PRKCQ, LRIG2, RBMX	2734	26	20199	2.27325	1	1	0.99645
GO:0010243~response to organonitrogen compound	8	0.052567	NCOR2, GGT5, CCND1, FLT3, FUNDC1, CDK1, TRP73, PLCG1	2734	26	20199	2.27325	1	1	0.99645
GO:0001702~gastrulation with mouth forming second	8	0.052567	ACVR1, UGDH, LDB1, LRP5, ACVR2B, NODAL, DACT1, LRP6	2734	26	20199	2.27325	1	1	0.99645
GO:0033674~positive regulation of kinase activity	13	0.0541613	RET, CSF1R, FLT3, TIE1, TREM2, MERTK, IGF1R, RAD50, CD4, KDR, TEK, EPHA1, AJUBA	2734	54	20199	1.77861	1	1	0.99645
GO:0045672~positive regulation of osteoclast differentiation	10	0.0542614	RPTOR, CSF1R, PPP3CA, ITGB3, GNAS, TREM2, TMEM64, CCR1L1, DLK1, ITGA9	2734	37	20199	1.99678	1	1	0.99645
GO:0050778~positive regulation of immune response	10	0.0542614	IGHM, H2-DMB2, TGFB2, H2-EB1, IL15, H2-DMA, H2-DMB1, H2-OB, H2-AA, H2-AB1	2734	37	20199	1.99678	1	1	0.99645
GO:0070102~interleukin-6-mediated signaling pathway	6	0.0545236	CEBPA, FER, TUT4, GAB1, IL6RA, IL6ST	2734	16	20199	2.77053	1	1	0.99645
GO:0060411~cardiac septum morphogenesis	6	0.0545236	HEY1, HEY2, MKS1, BMP7, DHRS3, BMP5	2734	16	20199	2.77053	1	1	0.99645
GO:0060840~artery development	6	0.0545236	HEY1, MEXIS, HEY2, ENPP1, COMT, ACVR2B	2734	16	20199	2.77053	1	1	0.99645
GO:0050930~induction of positive chemotaxis	6	0.0545236	CXCL12, VEGFB, VEGFC, IL16, VEGFD, HMGB1	2734	16	20199	2.77053	1	1	0.99645
GO:0006268~DNA unwinding involved in DNA replication	7	0.0545353	WRN, MCM7, GINS3, GINS4, RECQL, MCM3, MCM2	2734	21	20199	2.46269	1	1	0.99645
GO:0060307~regulation of ventricular cardiac muscle cell membrane repolarization	7	0.0545353	KCNH2, KCNE2, GJA5, KCNQ1, NOS1AP, SCN1B, SNTA1	2734	21	20199	2.46269	1	1	0.99645
GO:0032623~interleukin-2 production	7	0.0545353	SASH3, STAT5B, LAG3, ABL1, CD28, PRKCQ, CARD11	2734	21	20199	2.46269	1	1	0.99645
GO:0070886~positive regulation of calcineurin-NFAT signaling cascade	7	0.0545353	PPP3CA, CHP2, CIB1, IGF1, AKAP5, SPPL3, LMCD1	2734	21	20199	2.46269	1	1	0.99645
GO:0007160~cell-matrix adhesion	20	0.0549524	SNED1, ITGB5, ITGB3, ITGAE, NPNT, ADAMTS12, NID2, TIAM1, BCAM, BCL2L11, CDK5, ITGBL1, SIRPA, ITGA6, ITGAV, TEK, CD34, ITGA9, TMEM8B, LIMS1	2734	96	20199	1.53918	1	1	0.99645
GO:0070371~ERK1 and ERK2 cascade	14	0.0552886	ANKRD26, INPPL1, TRF, BMYC, IQGAP3, FLCN, RAPGEF1, ABL1, KDR, CTSH, ITGAV, TLR4, CCR3, MAPK3	2734	60	20199	1.72388	1	1	0.99645
GO:0007613~memory	24	0.0559432	CX3CR1, IDUA, PDE4D, NOG, ADRB1, TREM2, ABCA7, ITPR3, IGF1, COMT, ADCY8, NTAN1, KLK8, PTGS1, BACE1, KAT2B, HRH1, PGRMC1, ATXN1, LMX1A, EIF4EBP2, LARGE1, PAIP2, LGMN	2734	121	20199	1.4654	1	1	0.99645
GO:0016311~dephosphorylation	24	0.0559432	EPM2A, PTPN18, PTPRR, PTPRS, PTPRO, PTPN21, PTPRM, PTPN22, DUSP29, PTPRH, MTMR4, THNSL2, DUSP7, DUSP22, THTPA, PTPRE, PTP4A2, PPP3CA, PTP4A3, PTPRB, PTPRA, INPP5K, ALPL, CDKN3	2734	121	20199	1.4654	1	1	0.99645
GO:0071333~cellular response to glucose stimulus	18	0.0559676	UNC13B, SERPINF1, TREM2, IGF1, FOXO3, ADCY8, IGF1R, RPTOR, TJP1, PPP3CA, MLXIPL, PIK3CA, SLC12A6, GAS6, PRKACA, OGT, SOX4, PCK2	2734	84	20199	1.58316	1	1	0.99645
GO:0001957~intramembranous ossification	4	0.05677	COL1A1, MN1, MMP2, AXIN2	2734	7	20199	4.22176	1	1	0.99645
GO:0036006~cellular response to macrophage colony-stimulating factor stimulus	4	0.05677	CSF1R, DCSTAMP, FER, PDE2A	2734	7	20199	4.22176	1	1	0.99645
GO:0019674~NAD metabolic process	4	0.05677	LDHB, NADK2, MDH1, GPD1L	2734	7	20199	4.22176	1	1	0.99645
GO:0048858~cell projection morphogenesis	4	0.05677	CAMK2B, ITGB3, NES, ITGA9	2734	7	20199	4.22176	1	1	0.99645
GO:0030947~regulation of vascular endothelial growth factor receptor signaling pathway	4	0.05677	NRP1, TMEM204, VEGFC, VEGFD	2734	7	20199	4.22176	1	1	0.99645
GO:0032042~mitochondrial DNA metabolic process	4	0.05677	CFH, PARP1, TOP3A, TK2	2734	7	20199	4.22176	1	1	0.99645
GO:0042760~very long-chain fatty acid catabolic process	4	0.05677	ABCD4, ABCD2, ABCD3, ABCD1	2734	7	20199	4.22176	1	1	0.99645
GO:0010894~negative regulation of steroid biosynthetic process	4	0.05677	HRH1, BMP2, INSIG2, BMP5	2734	7	20199	4.22176	1	1	0.99645
GO:0071529~cementum mineralization	4	0.05677	ENPP1, ALPL, ANK, WLS	2734	7	20199	4.22176	1	1	0.99645
GO:2001032~regulation of double-strand break repair via nonhomologous end joining	4	0.05677	MRNIP, SHLD1, POT1A, POT1B	2734	7	20199	4.22176	1	1	0.99645
GO:1900223~positive regulation of beta-amyloid clearance	4	0.05677	LRP1, TREM2, ABCA7, APOE	2734	7	20199	4.22176	1	1	0.99645
GO:0033152~immunoglobulin V(D)J recombination	4	0.05677	PRKDC, CYREN, NHEJ1, FOXP1	2734	7	20199	4.22176	1	1	0.99645
GO:0042985~negative regulation of amyloid precursor protein biosynthetic process	4	0.05677	ABCA7, ITM2A, ITM2B, ITM2C	2734	7	20199	4.22176	1	1	0.99645
GO:0003402~planar cell polarity pathway involved in axis elongation	4	0.05677	VANGL2, SFRP5, WNT5A, PRICKLE1	2734	7	20199	4.22176	1	1	0.99645
GO:0043407~negative regulation of MAP kinase activity	11	0.0574791	RGS2, BMP2, RGS14, CD300A, CAV1, SMPD1, GSTP1, INPP5K, APOE, CDK5RAP3, DUSP7	2734	43	20199	1.88997	1	1	0.99645
GO:1900182~positive regulation of protein localization to nucleus	11	0.0574791	BMP4, CARD10, TGFB2, PARP1, CAV2, EIF2AK3, CDK1, F2, OGT, CDK5RAP3, GLIS2	2734	43	20199	1.88997	1	1	0.99645
GO:0019216~regulation of lipid metabolic process	11	0.0574791	LACTB, ANKRD26, ZFP69, GOLM1, PSAP, NR1D2, LSR, TREM2, ABCA7, NR1D1, ADIPOR1	2734	43	20199	1.88997	1	1	0.99645
GO:2000134~negative regulation of G1/S transition of mitotic cell cycle	11	0.0574791	KANK2, RBL2, ACVR1, RB1, RBL1, CTDSP1, CTDSP2, CDK2AP2, JADE1, HASPIN, DACT1	2734	43	20199	1.88997	1	1	0.99645
GO:0097352~autophagosome maturation	11	0.0574791	GABARAPL2, SNAPIN, MAP1LC3A, STX17, SNX14, CHMP1B, PIK3R4, CHMP3, MCOLN1, ATG14, TECPR1	2734	43	20199	1.88997	1	1	0.99645
GO:0071773~cellular response to BMP stimulus	9	0.05869	TMEM100, ACVR1, BMP4, HEYL, BMP2, NOG, ADAMTS12, BMP7, BMP6	2734	32	20199	2.0779	1	1	0.99645
GO:0031032~actomyosin structure organization	9	0.05869	TJP1, EPB41L4A, ROCK2, EPB41, EPB41L2, MYO18B, MYO18A, F11R, MYH10	2734	32	20199	2.0779	1	1	0.99645
GO:0051301~cell division	67	0.0589392	RB1, NUMA1, CETN2, NCAPG2, CEP164, CLTC, HEPACAM2, CIB1, TTC28, SEPTIN10, CCND1, CHEK2, CHMP1B, KIF13A, KNTC1, NEK3, HMCN1, LRRCC1, LIG1, SPICE1, HAUS4, VRK1, ACTR8, HAUS5, KNSTRN, HAUS1, CDC25B, LATS2, CHMP3, MAPRE3, MAPRE2, ITGB3BP, MAD1L1, ANAPC2, KLHL18, ANAPC13, ANAPC15, RGS14, EPB41, ARL3, KLHL13, PMF1, NCAPH, SKA2, ANAPC11, HAUS8, EPB41L2, TPPP, EVI5, STOX1, CLASP2, PLK5, CENPX, MICAL3, SE…	2734	404	20199	1.22525	1	1	0.99645
GO:0043065~positive regulation of apoptotic process	65	0.0601785	MTCH1, RARG, HMGB1, CASP9, ING4, SMPD2, TCTN3, CASP6, RPS6KA2, CASP3, SMPD1, BNIP3L-PS, CASP2, MAP3K9, PLEKHN1, CTSD, RBM5, SOX4, TRP53INP1, STPG1, UNC13B, BNIP3L, CAMK1D, DAPK1, MMP2, TRP73, FOXL2, WDR35, TGFBR1, RHOB, ALDH1A3, LATS2, BIN1, KCNMA1, EFHC1, ITGA6, TLR4, RNF122, NSMAF, FAM72A, PRKN, HPGD, PRKDC, ADRB1, ALOX12, OMA1, STK4, LRP6, RXRA, BCL2L11, CALHM2, INPP5D, ABL1, E2F1, APBB2, MAP2…	2734	391	20199	1.2282	1	1	0.99645
GO:0070374~positive regulation of ERK1 and ERK2 cascade	43	0.061666	NRP1, CSF1R, LRP1, ITGB3, HTR2C, TREM2, CIB1, ARRB1, PTPN22, PLA2G5, HMGB1, SLC30A10, CCR1L1, CCL6, P2RY1, PDGFC, ABL1, KDR, NPTN, CD36, APOE, PDE8B, HAVCR2, MAPK3, CCL24, NQO2, VEGFB, ABCA7, IGF1, NPNT, ESR1, EPOR, BMP4, CD4, BMP2, CXCL12, PRXL2C, RAPGEF1, TEK, GAS6, TLR4, NODAL, MAP3K12	2734	245	20199	1.29668	1	1	0.99645
GO:0007265~Ras protein signal transduction	16	0.0622779	RB1, USP8, RASGRF2, RRAS2, IQGAP3, RASGRP3, RIT1, MRAS, DOK4, KITL, RAPGEF1, ULK1, RSU1, RAPGEF6, RALGPS1, RALGPS2	2734	73	20199	1.6193	1	1	0.99645
GO:0086091~regulation of heart rate by cardiac conduction	10	0.0629073	DSP, KCNH2, KCNE2, JUP, BIN1, CAV1, GJA5, KCNQ1, SCN1B, TRPM4	2734	38	20199	1.94423	1	1	0.99645
GO:0042113~B cell activation	10	0.0629073	LAT2, FCRL1, HDAC5, IGHM, SLC7A8, BANK1, CHRNA4, BLNK, CD22, HDAC7	2734	38	20199	1.94423	1	1	0.99645
GO:0071168~protein localization to chromatin	8	0.0629923	MMS22L, MRNIP, MSH2, PARP1, MCM8, APLF, TONSL, ESR1	2734	27	20199	2.18906	1	1	0.99645
GO:0010839~negative regulation of keratinocyte proliferation	8	0.0629923	EFNB2, IFT52, IFT74, IFT172, CASK, IFT122, NFATC1, IRF6	2734	27	20199	2.18906	1	1	0.99645
GO:0003148~outflow tract septum morphogenesis	8	0.0629923	TBX1, BMP4, NRP1, TGFB2, VANGL2, SEMA3C, SMAD6, ENG	2734	27	20199	2.18906	1	1	0.99645
GO:0006470~protein dephosphorylation	28	0.0633789	PHLPP2, PTPRR, PTPRS, PPM1L, PPM1M, PTPRO, PTPN21, PTPRM, PTPN22, PTPRH, PPM1E, PPP3CA, EPM2A, PTPN18, DUSP29, DUSP7, CTTNBP2NL, CDC25B, DUSP22, PTPRE, PTP4A2, PTP4A3, PTPRB, NCEH1, CTDSP1, PTPRA, CTDSP2, CDKN3	2734	148	20199	1.39774	1	1	0.99645
GO:0016042~lipid catabolic process	24	0.0652278	PLA2G2D, PNPLA7, ABHD4, PNPLA8, ABHD2, PLA2G5, LIPA, PAFAH2, ABHD15, PLD2, BSCL2, CYP39A1, HINT2, NCEH1, PCCA, LIPH, PPT1, PNPLA6, PLCG1, DAGLB, PAFAH1B3, PLCB2, MGLL, PLCD1	2734	123	20199	1.44158	1	1	0.99645
GO:0007626~locomotory behavior	24	0.0652278	PRKN, CHRNB4, WDR47, CHRNA4, IDUA, HEXB, GAA, HEXA, ELAVL4, HTR2C, NAV2, ESPN, ADCY8, ETV5, ALDH1A3, APH1C, APH1B, LMX1A, NAGLU, ZFP385A, SELENOP, CDH23, APBA1, BAHCC1	2734	123	20199	1.44158	1	1	0.99645
GO:0090050~positive regulation of cell migration involved in sprouting angiogenesis	7	0.06672	NRP1, FOXC2, ABL1, KDR, CIB1, JCAD, HDAC7	2734	22	20199	2.35075	1	1	0.99645
GO:0007031~peroxisome organization	7	0.06672	ABCD4, SEC16B, TMEM135, ABCD2, ABCD3, PEX6, ABCD1	2734	22	20199	2.35075	1	1	0.99645
GO:0009435~NAD biosynthetic process	5	0.0674954	KYNU, HAAO, NMRK1, QPRT, NADSYN1	2734	12	20199	3.07837	1	1	0.99645
GO:0006855~drug transmembrane transport	5	0.0674954	ABCC3, SLC47A1, ABCA3, ABCC6, ATRAID	2734	12	20199	3.07837	1	1	0.99645
GO:0042074~cell migration involved in gastrulation	5	0.0674954	SOX17, LRP5, MEGF8, NODAL, LRP6	2734	12	20199	3.07837	1	1	0.99645
GO:0060306~regulation of membrane repolarization	5	0.0674954	KCNH2, KCNE2, KCNQ1, CASQ2, AKAP7	2734	12	20199	3.07837	1	1	0.99645
GO:0034638~phosphatidylcholine catabolic process	5	0.0674954	PLA2G15, PNPLA7, PNPLA8, GDPD3, PLA2G5	2734	12	20199	3.07837	1	1	0.99645
GO:0014909~smooth muscle cell migration	5	0.0674954	EGFL7, ZFP950, ITGB3, ABHD2, SEMA6D	2734	12	20199	3.07837	1	1	0.99645
GO:0071901~negative regulation of protein serine/threonine kinase activity	5	0.0674954	PRKCH, ABL1, CDK5RAP3, SLC8A1, LRP6	2734	12	20199	3.07837	1	1	0.99645
GO:0071704~organic substance metabolic process	5	0.0674954	FCSK, PGM5, LIPA, RNASET2B, PGM2L1	2734	12	20199	3.07837	1	1	0.99645
GO:0003198~epithelial to mesenchymal transition involved in endocardial cushion formation	5	0.0674954	TMEM100, HEYL, HEY1, MSX1, ENG	2734	12	20199	3.07837	1	1	0.99645
GO:0006110~regulation of glycolytic process	5	0.0674954	MLXIPL, PRKAG2, ARL2, OGT, JMJD8	2734	12	20199	3.07837	1	1	0.99645
GO:0003170~heart valve development	5	0.0674954	ZBTB14, NAGLU, PDE2A, NFATC1, SMAD6	2734	12	20199	3.07837	1	1	0.99645
GO:0043030~regulation of macrophage activation	5	0.0674954	CD84, SHPK, MYO18A, PLA2G5, GPR137B	2734	12	20199	3.07837	1	1	0.99645
GO:1902459~positive regulation of stem cell population maintenance	12	0.0675453	SS18, BCL7A, KDM2B, BICRAL, SAP30L, NCOA3, ESRRB, ARID4A, TET1, SMARCA2, OGT, BICRA	2734	50	20199	1.77314	1	1	0.99645
GO:0050776~regulation of immune response	12	0.0675453	LAG3, CD1D1, DNASE2A, INPP5D, IGHD, INPPL1, PDCD1, VSIR, CARD11, CD22, 6030468B19RIK, TNFSF13B	2734	50	20199	1.77314	1	1	0.99645
GO:0007165~signal transduction	196	0.0685099	VIPR1, MRGPRF, MRGPRE, FZD10, RXFP1, MRGPRH, CCR1L1, UBASH3B, RASSF3, OPHN1, ADGRA2, DAPK1, FNBP1, STARD8, ADGRA3, CSNK1E, PRKAB1, SIGIRR, TIAM1, GPR160, ULK2, ULK1, PLPP2, PTGFR, GRB7, PIK3R2, LPAR4, NRADD, CRHR2, GNG10, RSU1, PLCG1, STAT5B, GPR17, XCR1, CRADD, TSLP, LRBA, FZD6, PDE2A, RASSF7, FZD8, RASSF8, RASSF9, LPAR5, LPAR6, GRAP, RGL2, GPR19, ARHGAP9, PTPRR, LRRC39, PTPRM, GPR20, ARHGAP5, A…	2734	1304	20199	1.11048	1	1	0.99645
GO:0001654~eye development	13	0.0685875	TGFB2, CRYBG3, CRYBB1, PBX3, PBX2, CRYBA4, HMGB1, BMP7, BMP6, PBX1, SALL2, BBS7, FREM2	2734	56	20199	1.71509	1	1	0.99645
GO:0032418~lysosome localization	9	0.0686579	FLCN, RNF167, PIP4P1, SNAPIN, RAB3A, TFEB, TMEM106B, LAMTOR1, BORCS8	2734	33	20199	2.01493	1	1	0.99645
GO:0036297~interstrand cross-link repair	9	0.0686579	RAD51AP1, RAD51D, FANCM, CENPX, FANCD2, RFWD3, FANCB, FANCG, FAN1	2734	33	20199	2.01493	1	1	0.99645
GO:0010976~positive regulation of neuron projection development	34	0.0687786	RET, SCARB2, CAMK2B, GRN, ATP8A2, LRP1, SERPINE2, TWF2, NDNF, PPP1R9A, LRP6, RGS2, NPTN, GPC2, APOE, ARSB, SCN1B, TRIM67, DYNLT1F, CAMK1D, PLK5, SERPINF1, WNT5A, EPOR, QKI, BMP4, TIAM1, KAT2B, MARCKS, PLXNB3, RAPGEF1, PLXNB2, ITGA6, CAMK1	2734	188	20199	1.33614	1	1	0.99645
GO:0086005~ventricular cardiac muscle cell action potential	6	0.0689341	KCNH2, KCNE2, GJA5, KCNQ1, GPD1L, SNTA1	2734	17	20199	2.60756	1	1	0.99645
GO:0033993~response to lipid	6	0.0689341	PTGFR, COL6A1, PTGER3, CD36, LIPA, ABCG1	2734	17	20199	2.60756	1	1	0.99645
GO:2001256~regulation of store-operated calcium entry	6	0.0689341	CD84, CRACR2B, STIM1, TSPAN18, STC2, HOMER3	2734	17	20199	2.60756	1	1	0.99645
GO:0050884~neuromuscular process controlling posture	6	0.0689341	ATP8A2, TCF15, GAA, HEXA, CLN8, LARGE1	2734	17	20199	2.60756	1	1	0.99645
GO:0003222~ventricular trabecula myocardium morphogenesis	6	0.0689341	TGFB2, HEY1, HEY2, UBE4B, TGFBR1, ENG	2734	17	20199	2.60756	1	1	0.99645
GO:0055062~phosphate ion homeostasis	6	0.0689341	RNLS, ABCC6, ENPP1, ALPL, SLC17A8, ANK	2734	17	20199	2.60756	1	1	0.99645
GO:0010524~positive regulation of calcium ion transport into cytosol	6	0.0689341	P2RX7, BMP4, CD4, ASPH, CAV1, AKAP5	2734	17	20199	2.60756	1	1	0.99645
GO:0030036~actin cytoskeleton organization	41	0.0691961	EPB41, ROCK2, WIPF1, KLHL17, TESK2, ARHGEF10L, ATP2C1, CORO1B, PRICKLE4, PAK1, OPHN1, EPB41L2, ABL1, XIRP1, RAC3, PHACTR2, HMCN1, S1PR2, PDLIM5, MYH10, WASF2, CAP1, SPECC1, IQSEC2, STARD8, ARHGEF18, PARVB, FMNL3, TJP1, RAP2A, FER, SMTN, PIK3CA, PARVG, ABI3, ELMO1, PMP22, SPIRE2, DOCK2, LPIN1, ASB2	2734	234	20199	1.29449	1	1	0.99645
GO:0006693~prostaglandin metabolic process	10	0.072379	HPGDS, PTGIS, HPGD, GSTP1, CYP2S1, AKR1C14, TBXAS1, COMT, PTGR2, PTGS1	2734	39	20199	1.89438	1	1	0.99645
GO:0061512~protein localization to cilium	10	0.072379	TBC1D32, IFT140, TTC21B, ARL3, WDR19, BBS9, IFT122, ASAP1, WDR35, RAB11A	2734	39	20199	1.89438	1	1	0.99645
GO:0070588~calcium ion transmembrane transport	22	0.0737249	P2RY12, TRPV2, ATP2A3, PKD1L1, CACNA1A, ITPR3, MCOLN1, ATP2C1, PKD1, SLC8A1, TPCN1, TMCO1, P2RX7, P2RX6, TMEM37, HRH1, ASPH, P2RX1, ITGAV, GAS6, SLC24A5, TRPM4	2734	112	20199	1.45123	1	1	0.99645
GO:0045648~positive regulation of erythrocyte differentiation	8	0.0745848	FAM210B, STAT5B, ABCB10, PRKDC, INPP5D, MAPK14, FOXO3, ETS1	2734	28	20199	2.11088	1	1	0.99645
GO:0045880~positive regulation of smoothened signaling pathway	11	0.0747176	SCUBE2, TTC23, SCUBE1, SMO, DHH, IFT172, ARMC9, ULK3, WNT9A, CIBAR1, TXNDC15	2734	45	20199	1.80597	1	1	0.99645
GO:0043491~protein kinase B signaling	21	0.0754396	INPPL1, PIK3R4, PIK3R3, PIK3R2, IGF1, MERTK, ATG14, PEAR1, IGF1R, PIK3C2B, TMEM100, FLCN, PIK3CA, BANK1, COL6A1, RAPGEF1, CD28, KDR, COL6A3, ADTRP, GAS6	2734	106	20199	1.46368	1	1	0.99645
GO:0042060~wound healing	16	0.0756628	DSP, MACF1, TGFB2, NOG, WNT5A, NFATC1, NBEAL2, IGF1, PPL, CORO1B, AQP1, TREML1, PAK1, VANGL2, SMPD1, ENG	2734	75	20199	1.57612	1	1	0.99645
GO:0060612~adipose tissue development	12	0.0760546	BSCL2, AMER1, PIK3CA, COL6A1, LRP5, ENPP1, DYRK1B, HMGCS2, RASAL2, LIPA, ABHD15, UMODL1	2734	51	20199	1.73837	1	1	0.99645
GO:0045860~positive regulation of protein kinase activity	15	0.0763397	XRCC5, MMD, LRRK2, PRKAG2, VEGFC, AXIN2, CDC25B, CD4, MRNIP, PIK3CA, CDK5, SPDYA, MAPRE3, GAS6, MAP3K12	2734	69	20199	1.6061	1	1	0.99645
GO:0030217~T cell differentiation	13	0.0766541	JAG2, KDELR1, WWP1, NRARP, PTPN22, LIPA, CD4, ENPP1, HS1BP3, IL7R, PATZ1, SOX4, NHEJ1	2734	57	20199	1.685	1	1	0.99645
GO:0001558~regulation of cell growth	13	0.0766541	NANOS1, RB1, EPM2A, CLSTN1, JADE1, WFDC1, POT1B, KAZALD1, RPTOR, ING4, CEACAM1, LMX1A, LAMTOR1	2734	57	20199	1.685	1	1	0.99645
GO:0007005~mitochondrion organization	26	0.0766956	PRKN, CEBPA, RAB3A, TAFAZZIN, CFH, LRRK2, AFG1L, OMA1, LIPA, ENPP1, SH3GLB1, EPM2A, PARP1, NUBPL, CAV2, FANCG, NIPSNAP2, CAMKMT, P2RX7, MARCKS, TMEM135, WDR81, CDK5, COL6A1, PYROXD2, TMEM126B	2734	138	20199	1.39196	1	1	0.99645
GO:0007204~positive regulation of cytosolic calcium ion concentration	32	0.0775667	CX3CR1, PTGFR, LRP1, C5AR2, PTGER3, CIB2, CACNA1A, ITPR3, HMGB1, ADCY8, PKD1, SPPL3, KNG2, CCR1L1, SLC8A1, LRP6, TBXA2R, CXCR3, P2RY1, ABL1, KDR, NPTN, ITGAV, CD36, CCR6, CCR3, TRPM4, XCR1, ESR1, EPOR, GCK, FKBP1B	2734	177	20199	1.3357	1	1	0.99645
GO:0072659~protein localization to plasma membrane	32	0.0775667	RAMP2, C2CD5, RAB3A, ROCK2, RAB3D, F11R, LRP6, NKD2, BAG4, RAB40C, P2RY1, BSG, INPP5K, LARGE1, CLASP2, JUP, KCNIP3, CASK, WDR72, RAB11A, RAP2A, TTC8, TSPAN14, TTC7, EHD4, PACS1, SLMAP, GAS6, RAPGEF6, RAMP1, MRAP2, PALS1	2734	177	20199	1.3357	1	1	0.99645
GO:0001944~vasculature development	9	0.0796	BMP4, NAGLU, SOX18, APLNR, LRP5, CCM2, PCNT, NODAL, TMEM231	2734	34	20199	1.95567	1	1	0.99645
GO:0006303~double-strand break repair via nonhomologous end joining	9	0.0796	LIG1, PAXX, PRKDC, XRCC5, APLF, SETMAR, CYREN, IFFO1, NHEJ1	2734	34	20199	1.95567	1	1	0.99645
GO:0030041~actin filament polymerization	9	0.0796	VIL1, CATIP, MSRB2, ABL1, SPIRE2, ANG, CORO7, AIF1, MTSS1	2734	34	20199	1.95567	1	1	0.99645
GO:0001782~B cell homeostasis	9	0.0796	SASH3, DOCK10, DOCK11, MEF2C, BCL2L11, TNFRSF13B, CASP3, IL7R, TNFSF13B	2734	34	20199	1.95567	1	1	0.99645
GO:0048010~vascular endothelial growth factor receptor signaling pathway	7	0.0803574	NRP1, FOXC2, VEGFB, KDR, VEGFC, VEGFD, MAPK14	2734	23	20199	2.24854	1	1	0.99645
GO:0032489~regulation of Cdc42 protein signal transduction	4	0.0819087	NRP1, RALBP1, ABL1, APOE	2734	8	20199	3.69404	1	1	0.99645
GO:0070200~establishment of protein localization to telomere	4	0.0819087	SPDYA, POT1A, POT1B, ZFP827	2734	8	20199	3.69404	1	1	0.99645
GO:0001936~regulation of endothelial cell proliferation	4	0.0819087	BMP4, TIE1, KDR, TEK	2734	8	20199	3.69404	1	1	0.99645
GO:2000346~negative regulation of hepatocyte proliferation	4	0.0819087	CEACAM1, SMO, LIMS2, LIMS1	2734	8	20199	3.69404	1	1	0.99645
GO:0006868~glutamine transport	4	0.0819087	SLC38A6, SLC38A9, SLC38A3, SLC38A5	2734	8	20199	3.69404	1	1	0.99645
GO:0033601~positive regulation of mammary gland epithelial cell proliferation	4	0.0819087	KDM5B, CCND1, IQGAP3, RTN4	2734	8	20199	3.69404	1	1	0.99645
GO:0046471~phosphatidylglycerol metabolic process	4	0.0819087	PLA2G15, PLA2G2D, TAFAZZIN, ABCA3	2734	8	20199	3.69404	1	1	0.99645
GO:0003344~pericardium morphogenesis	4	0.0819087	WNT5A, BMP7, BMP5, LRP6	2734	8	20199	3.69404	1	1	0.99645
GO:0072594~establishment of protein localization to organelle	4	0.0819087	TSPAN17, IFT122, CD68, RAB11A	2734	8	20199	3.69404	1	1	0.99645
GO:0061154~endothelial tube morphogenesis	4	0.0819087	BSG, KDR, CCM2, RHOB	2734	8	20199	3.69404	1	1	0.99645
GO:0030497~fatty acid elongation	4	0.0819087	PECR, TECR, ABCD1, HACD4	2734	8	20199	3.69404	1	1	0.99645
GO:0006785~heme b biosynthetic process	4	0.0819087	FECH, UROD, UROS, PPOX	2734	8	20199	3.69404	1	1	0.99645
GO:0006517~protein deglycosylation	4	0.0819087	MAN2A2, AGA, LARGE1, ENGASE	2734	8	20199	3.69404	1	1	0.99645
GO:1903142~positive regulation of establishment of endothelial barrier	4	0.0819087	CLDN5, S1PR2, F11R, ADD1	2734	8	20199	3.69404	1	1	0.99645
GO:0001919~regulation of receptor recycling	4	0.0819087	ACHE, KIF16B, LAMTOR1, TBC1D16	2734	8	20199	3.69404	1	1	0.99645
GO:0036305~ameloblast differentiation	4	0.0819087	TBX1, BMP4, BMP2, BMP7	2734	8	20199	3.69404	1	1	0.99645
GO:0032392~DNA geometric change	4	0.0819087	WRN, RECQL, MTERF1A, HMGB1	2734	8	20199	3.69404	1	1	0.99645
GO:1905821~positive regulation of chromosome condensation	4	0.0819087	NCAPG2, NCAPD2, NCAPD3, NCAPH	2734	8	20199	3.69404	1	1	0.99645
GO:0030200~heparan sulfate proteoglycan catabolic process	4	0.0819087	HGSNAT, NAGLU, IDUA, SGSH	2734	8	20199	3.69404	1	1	0.99645
GO:0009235~cobalamin metabolic process	4	0.0819087	ABCD4, MMAA, MMAB, MTR	2734	8	20199	3.69404	1	1	0.99645
GO:0045494~photoreceptor cell maintenance	11	0.0844258	BBS2, CRB2, BBS10, CROCC, BSG, ESRRB, CDH23, NPHP3, CIB2, PROM1, CLN8	2734	46	20199	1.76671	1	1	0.99645
GO:0043406~positive regulation of MAP kinase activity	14	0.0848802	EDN3, MAGED1, LRRK2, GAB1, TPD52L1, P2RX7, CEACAM1, KITL, PDGFC, ERP29, NEK10, TLR4, AJUBA, MAP2K6	2734	64	20199	1.61614	1	1	0.99645
GO:0043588~skin development	14	0.0848802	DSP, TFAP2B, WDR48, ATP8A2, JUP, PKD1, SOX21, TNFSF13B, COL1A1, COL5A2, COL6A1, GNAS, ENPP1, IRF6	2734	64	20199	1.61614	1	1	0.99645
GO:0007346~regulation of mitotic cell cycle	12	0.0852093	RB1, RAD50, AFAP1L2, CDKN1B, ASAH2, RPA3, GMNN, NEK7, TRP73, STOX1, CDK5RAP3, TTC28	2734	52	20199	1.70494	1	1	0.99645
GO:0043252~sodium-independent organic anion transport	6	0.0852313	SLCO1C1, SLC22A6, SLCO4A1, SLCO1A4, SLCO2B1, SLCO2A1	2734	18	20199	2.46269	1	1	0.99645
GO:0045910~negative regulation of DNA recombination	6	0.0852313	ZRANB3, H1F0, H1F2, MSH2, H1F4, H1F3	2734	18	20199	2.46269	1	1	0.99645
GO:0045780~positive regulation of bone resorption	8	0.087345	DCSTAMP, IDUA, ITGB3, TRF, TMEM64, DLK1, ITGA9, LRP6	2734	29	20199	2.03809	1	1	0.99645
GO:1902017~regulation of cilium assembly	8	0.087345	ADAMTS16, IFT140, DYNLT2B, WDPCP, FUZ, IFT46, RAB11A, SDCCAG8	2734	29	20199	2.03809	1	1	0.99645
GO:0033365~protein localization to organelle	8	0.087345	BBS2, CEP68, COG7, CROCC, RAB3IP, CEP250, ADRB1, CNTLN	2734	29	20199	2.03809	1	1	0.99645
GO:0060252~positive regulation of glial cell proliferation	8	0.087345	CYSLTR1, PRKCH, ATXN1, PLAG1, E2F1, VEGFC, IGF1, ETV5	2734	29	20199	2.03809	1	1	0.99645
GO:1905146~lysosomal protein catabolic process	5	0.0874142	GRN, SLC17A9, PSAP, TMEM106B, TPP1	2734	13	20199	2.84157	1	1	0.99645
GO:0006091~generation of precursor metabolites and energy	5	0.0874142	POMC, GNPDA1, ENPP1, CROT, DHTKD1	2734	13	20199	2.84157	1	1	0.99645
GO:0019370~leukotriene biosynthetic process	5	0.0874142	GGT5, MGST3, ALOX5AP, PLA2G5, LTC4S	2734	13	20199	2.84157	1	1	0.99645
GO:0030195~negative regulation of blood coagulation	5	0.0874142	SERPINE2, TSPAN8, ADTRP, APOE, KNG2	2734	13	20199	2.84157	1	1	0.99645
GO:0000731~DNA synthesis involved in DNA repair	5	0.0874142	POLD4, WRN, RRM2B, POLD1, POLE	2734	13	20199	2.84157	1	1	0.99645
GO:1902287~semaphorin-plexin signaling pathway involved in axon guidance	5	0.0874142	MEF2C, PLXNB3, PLXNB2, PLXNC1, PLXNA4	2734	13	20199	2.84157	1	1	0.99645
GO:0007127~meiosis I	5	0.0874142	M1AP, BCL2L11, PRDM9, ESPL1, MSH5	2734	13	20199	2.84157	1	1	0.99645
GO:0006491~N-glycan processing	5	0.0874142	FUT8, MAN2A2, ST8SIA4, ST8SIA6, GANC	2734	13	20199	2.84157	1	1	0.99645
GO:0008285~negative regulation of cell proliferation	64	0.0889534	RB1, CDKN1B, SERPINE2, FLT3, INPPL1, CIB1, ING4, FLCN, SIX5, RB1CC1, RPS6KA2, TIMP2, WDR6, NOS1, SOX4, TRP53INP1, TRP73, P3H2, P3H3, WNT9A, AXIN2, ATG13, CBFA2T3, KAT2B, ASPH, SFRP5, ULK1, TAX1BP3, IRF6, KANK2, CSF1R, CEBPA, FOXO4, STK4, ADGRG1, RXRA, NACC2, XIRP1, KISS1R, CSK, MSX1, FNIP2, BCHE, TFAP2B, TGFB2, GABBR1, CDKN2C, PLK5, CAV1, TRPV2, FUZ, IGF1, PODN, SMAD6, BMP7, SMARCA2, BMP5, BMP4, …	2734	394	20199	1.20009	1	1	0.99645
GO:0060842~arterial endothelial cell differentiation	3	0.091014	TMEM100, HEY1, HEY2	2734	4	20199	5.54106	1	1	0.99645
GO:0043550~regulation of lipid kinase activity	3	0.091014	RBL2, RB1, RBL1	2734	4	20199	5.54106	1	1	0.99645
GO:0071929~alpha-tubulin acetylation	3	0.091014	ATAT1, SMO, KIF3A	2734	4	20199	5.54106	1	1	0.99645
GO:1904669~ATP export	3	0.091014	P2RX7, SLC17A9, ANK	2734	4	20199	5.54106	1	1	0.99645
GO:0030886~negative regulation of myeloid dendritic cell activation	3	0.091014	CD37, TSPAN32, HAVCR2	2734	4	20199	5.54106	1	1	0.99645
GO:0060686~negative regulation of prostatic bud formation	3	0.091014	BMP4, WNT5A, BMP7	2734	4	20199	5.54106	1	1	0.99645
GO:0038027~apolipoprotein A-I-mediated signaling pathway	3	0.091014	ITGB3, ITGAV, ABCA7	2734	4	20199	5.54106	1	1	0.99645
GO:0048232~male gamete generation	3	0.091014	ADAMTS16, PRDM9, MCM8	2734	4	20199	5.54106	1	1	0.99645
GO:1904761~negative regulation of myofibroblast differentiation	3	0.091014	RB1, PDCD4, TRP53INP1	2734	4	20199	5.54106	1	1	0.99645
GO:0035880~embryonic nail plate morphogenesis	3	0.091014	FZD6, MSX1, PRICKLE1	2734	4	20199	5.54106	1	1	0.99645
GO:1905007~positive regulation of epithelial to mesenchymal transition involved in endocardial cushion formation	3	0.091014	TGFB2, TGFBR1, ENG	2734	4	20199	5.54106	1	1	0.99645
GO:0018406~protein C-linked glycosylation via 2'-alpha-mannosyl-L-tryptophan	3	0.091014	DPY19L1, DPY19L3, DPY19L4	2734	4	20199	5.54106	1	1	0.99645
GO:2001170~negative regulation of ATP biosynthetic process	3	0.091014	FLCN, ENTPD1, PARP1	2734	4	20199	5.54106	1	1	0.99645
GO:0035910~ascending aorta morphogenesis	3	0.091014	TGFB2, HEY2, SOX4	2734	4	20199	5.54106	1	1	0.99645
GO:0051793~medium-chain fatty acid catabolic process	3	0.091014	ABHD2, ABHD1, ACADM	2734	4	20199	5.54106	1	1	0.99645
GO:0002344~B cell affinity maturation	3	0.091014	IGHM, BTK, H2-AB1	2734	4	20199	5.54106	1	1	0.99645
GO:0030505~inorganic diphosphate transport	3	0.091014	ABCC6, ENPP1, ANK	2734	4	20199	5.54106	1	1	0.99645
GO:0036071~N-glycan fucosylation	3	0.091014	FUT8, FUT10, FUT11	2734	4	20199	5.54106	1	1	0.99645
GO:0051345~positive regulation of hydrolase activity	3	0.091014	WRN, PSAP, TMEM106B	2734	4	20199	5.54106	1	1	0.99645
GO:0043616~keratinocyte proliferation	9	0.0915168	EFNB2, IFT52, IFT74, KIF3A, IFT172, IFT122, NFATC1, IRF6, KLK8	2734	35	20199	1.89979	1	1	0.99645
GO:0051225~spindle assembly	9	0.0915168	HAUS8, KASH5, STARD9, HAUS4, TUBGCP5, MAPRE3, HAUS5, MAPRE2, HAUS1	2734	35	20199	1.89979	1	1	0.99645
GO:0051649~establishment of localization in cell	37	0.0919646	PON3, RAB3A, KCNE2, ULK4, SLC40A1, PLD4, CACNA1A, AKAP5, SIGLECH, AQP1, CYSLTR1, P2RY1, ABL1, ENPP1, NOS1, P2RY12, CUBN, EDN3, CD300A, WHRN, CAV1, CASK, ANO7, MERTK, KIF27, UNC13D, P2RX7, MEX3B, STIM1, CDK5, NPC1, P2RX1, TSPAN18, CROCC, MEXIS, ULK1, APBA1	2734	213	20199	1.28337	1	1	0.99645
GO:0000045~autophagosome assembly	15	0.0923114	EPM2A, GABARAPL2, SYNPO2, ATG10, ATG14, WDR45, ATG13, MAP1LC3A, RB1CC1, ULK3, ULK2, ULK1, CTSD, UBQLN2, TRP53INP1	2734	71	20199	1.56086	1	1	0.99645
GO:0000086~G2/M transition of mitotic cell cycle	10	0.0938266	CHEK2, CDK1, TPD52L1, ABCB1A, MTA3, NES, CALM2, PBX1, FBXL7, CDC25B	2734	41	20199	1.80197	1	1	0.99645
GO:0060392~negative regulation of SMAD protein import into nucleus	7	0.0954277	LRP1, VEPH1, NOG, PMEPA1, LDLRAD4, SMAD6, SMAD7	2734	24	20199	2.15486	1	1	0.99645
GO:0022038~corpus callosum development	7	0.0954277	WDR47, PTPRS, CDK5, RTN4RL1, ULK4, KIF21B, EPHB3	2734	24	20199	2.15486	1	1	0.99645
GO:0045736~negative regulation of cyclin-dependent protein serine/threonine kinase activity	7	0.0954277	CDKN1C, KAT2B, HHEX, CDKN1B, CDKN2C, LATS2, CASP3	2734	24	20199	2.15486	1	1	0.99645
GO:0030318~melanocyte differentiation	7	0.0954277	MEF2C, MLPH, EDN3, HPS4, ENPP1, MITF, SLC24A5	2734	24	20199	2.15486	1	1	0.99645
GO:0043254~regulation of protein complex assembly	7	0.0954277	TNFSF18, DUT, BBS10, HJURP, APOE, CD36, ANKRA2	2734	24	20199	2.15486	1	1	0.99645
GO:0061001~regulation of dendritic spine morphogenesis	7	0.0954277	CDK5, ABI3, LRRK2, PDLIM5, PPP1R9A, TANC2, ZDHHC15	2734	24	20199	2.15486	1	1	0.99645

## Sheet: GO terms DEGs Down Common
Term	Count	PValue	Genes	List Total	Pop Hits	Pop Total	Fold Enrichment	Bonferroni	Benjamini	FDR
GO:0006629~lipid metabolic process	147	4.55207e-12	PECR, DGKD, ACAA2, CERK, INPPL1, COMT, LIPA, TM7SF2, ABHD12, LACTB, AKR7A5, HPGDS, FADS6, LIPH, PIP4K2A, HADH, ACAD11, FADS1, ARSA, ECH1, ACOT13, PRKAB1, BSCL2, PLA2G15, CYP27A1, ALDH3A2, ILVBL, SLC27A6, CYP2E1, ADTRP, FAR2, SLC27A3, PLPP2, CDS1, ISYNA1, ABHD4, RETSAT, MGST3, ABHD6, ALOX12, OMA1, ADIPOR1, MTMR4, PLD2, HACD4, CYB5R2, CYB5R1, PTDSS2, AGMO, INPP5D, PSAP, NPHP3, INPP5K, ST3GAL5, ST8S…	2266	741	20199	1.76835	2.84228e-08	2.84231e-08	2.83184e-08
GO:0006631~fatty acid metabolic process	51	5.42324e-08	PECR, ACAA2, TECR, PRKAG2, CROT, LIPA, HPGDS, FADS6, ENPP1, ACADM, HADH, ACAD11, ACADS, FADS1, PTGIS, ECH1, PRKAB1, PLA2G15, ALDH3A2, MBLAC2, ILVBL, EHHADH, SLC27A6, ACOX3, CYP2E1, SLC27A3, MGLL, ASAH1, HPGD, HSD17B4, ALOX12, ADIPOR1, ACNAT1, PTGS1, HACD4, PRKAR2B, HACL1, DECR2, CBR4, DECR1, GGT5, CYB5A, PNPLA8, ACSF3, ACSF2, AMACR, CYP2S1, TBXAS1, CRYL1, LPIN2, CRAT	2266	203	20199	2.23946	0.00033857	0.000169314	0.00016869
GO:0006914~autophagy	53	1.06484e-07	LRSAM1, CD84, HDAC10, CLTC, PTPN22, HMGB1, WDR45, MAP1LC3A, NAGLU, EVA1A, TRIM5, RB1CC1, FUNDC1, STBD1, CHMP1B, GPR137, VPS39, EPM2A, GABARAPL2, BCAS3, RUBCN, ARSA, TMEM150B, TFEB, ATG10, ATG14, ATG13, RIMOC1, NPC1, ULK3, CHMP3, ULK2, ULK1, RAB39, WDFY4, RNF166, PRKN, STX17, TEX264, TGFBRAP1, CREG1, ABL1, TBC1D17, ARSB, UBQLN2, SEC16B, GPR137B, TMEM59, VPS41, PMP22, ATP13A2, RETREG1, TECPR1	2266	219	20199	2.15726	0.000664664	0.000221628	0.000220812
GO:0005975~carbohydrate metabolic process	47	5.03898e-07	PYGB, IDUA, HEXB, MPI, HEXA, B3GLCT, KHK, HK3, FGGY, MAN2A2, CHST12, AMDHD2, STBD1, MLEC, PGM5, SIAE, CTBS, PDK2, XYLB, PDK1, CHST8, EPM2A, MANBA, EDEM1, DCXR, FUCA1, GAA, EDEM2, FUCA2, LANCL1, NAGA, PHKB, PHKA2, GANC, GCK, PGM2L1, GNPDA1, GNPDA2, GLB1L, MAN2B2, GLB1, SHPK, MAN2B1, GALM, GPD1L, B4GALT6, B4GALT4	2266	193	20199	2.17075	0.0031414	0.000786585	0.000783688
GO:0016310~phosphorylation	118	2.00719e-06	DGKD, CERK, PANK1, ULK4, IGF1R, STK10, HYKK, RPS6KA5, CHEK2, RPS6KA1, KDR, PIP4K2A, NEK3, MAP3K9, PRKACA, PRKACB, XYLB, PDK2, EPHB3, PDK1, ACVR1, CDKL4, PRKCH, DAPK1, MATK, CASK, DYRK1B, VRK1, VRK2, CSNK1E, PASK, HASPIN, SHPK, ULK3, ULK2, PRKCQ, ULK1, SIK2, CSF1R, PFKFB4, PRKDC, AK1, STK4, DGUOK, ATXN1, FGGY, ABL1, IP6K1, MAP2K6, FN3K, SRPK3, CDK19, SRMS, YES1, PLK5, NEK7, EIF2AK3, BMX, UCKL1, FE…	2266	685	20199	1.53554	0.0124547	0.00250657	0.00249734
GO:0001570~vasculogenesis	24	7.25827e-06	NRP1, EGFL7, RAMP2, CUL7, ZFP950, CAV1, TIE1, TBX6, QKI, HDAC7, TMEM100, HHEX, SMO, HEY1, SOX17, SOX18, ZMIZ1, RASA1, MYO18B, APLNR, KDR, ENPP1, CCM2, TEK	2266	77	20199	2.77837	0.0443092	0.00755344	0.00752562
GO:0007507~heart development	61	1.33649e-05	NRP1, CDKN1B, ODAD2, IFT172, PKD1, SALL1, NAGLU, SOX17, TBC1D32, SOX18, RB1CC1, CASP3, ENPP1, ACADM, LARGE1, BORCS8, CC2D2A, SOX4, ADAMTS6, ACVR1, MEF2A, MEF2C, IFT140, MMP2, GM572, GAB1, TGFBR1, FOXP1, KAT2B, TFDP2, KCNQ1, MYL2, APLNR, ANKS6, ZFPM1, HDAC5, RAMP2, CALCRL, TAFAZZIN, SEMA3C, PRKDC, PKD1L1, PRICKLE1, MOSPD3, PRICKLE4, RXRA, KIF3A, SMYD4, MSX1, MYH10, TBX1, PDE2A, VEGFB, NFATC1, ACVR…	2266	308	20199	1.76542	0.0800638	0.0119215	0.0118776
GO:0090090~negative regulation of canonical Wnt signaling pathway	34	1.82362e-05	AMER1, INVS, PRKN, TAFAZZIN, PTPRO, CBY1, JADE1, PRICKLE1, FOXO3, MLLT3, STK4, NKD1, NKD2, SOX17, NPHP3, APOE, DACT1, CTHRC1, TLE3, TLE2, CAV1, NOG, WNT5A, FZD6, SOX13, FUZ, AXIN2, TMEM64, MAPK14, TLE5, BMP2, LATS2, RAPGEF1, NOTUM	2266	138	20199	2.19619	0.107624	0.0142333	0.0141809
GO:0009968~negative regulation of signal transduction	19	2.33561e-05	ACVR1, RGS18, RGS19, RGS14, CAV1, SNX13, ARRB1, LDLRAD4, TREML1, RGS2, SEC14L1, RGS3, UBASH3B, KIF26A, INPP5D, RGS10, PMEPA1, RGS7BP, SCAI	2266	56	20199	3.02437	0.135702	0.016204	0.0161443
GO:0001934~positive regulation of protein phosphorylation	53	6.65874e-05	CDKN1B, FLT3, CIB1, TREM2, ARRB1, HMGB1, FLCN, CCND1, RB1CC1, CHEK2, KDR, NPTN, TRIM65, RALBP1, PDE4D, WNT5A, AXIN2, ATG14, MOB3B, RAP2A, RASA1, ERP29, ADTRP, GAS6, CSF1R, ROCK2, PTGER3, PIK3R3, AKAP5, STK4, IQGAP3, AIF1, PAK1, ABL1, MAP2K6, MAPK3, PROM2, TBX1, NIBAN1, SEMA4D, LRRN3, VEGFB, VEGFC, VEGFD, P2RX7, CD4, BMP2, CDK5, TMEM119, GNAS, CDK2AP1, TEK, OGT	2266	270	20199	1.74977	0.340178	0.0415772	0.041424
GO:0006357~regulation of transcription from RNA polymerase II promoter	213	9.67966e-05	RB1, ZFP964, ZFP846, ZFP608, ZFP606, BACH2, GM4924, SOX17, ZMIZ1, 2010315B03RIK, ZFP286, HES6, ZFP974, ZFP979, ZFP976, SOX13, EBF1, RFX3, EBF3, ZFP738, ZFP174, ZFPM1, ZFP984, ZBTB8A, ZFP983, CTBP2, MAGED1, ZFP626, TSHZ1, ZFP182, PRDM16, ZFP740, ZFP982, ZFP189, STAT5B, ZFP994, ZFP873, ZFP759, PBX3, PBX2, NFATC2, NFATC1, RNASE12, SMARCA2, PBX1, FLI1, POU6F1, CREBRF, HBP1, RCOR3, CC2D1B, GM5141, ZFP…	2266	1485	20199	1.27857	0.453613	0.0549453	0.0547429
GO:0060271~cilium assembly	46	0.000123196	IFT172, DYNLT2B, CEP164, CBY1, ASAP1, PRICKLE1, TXNDC15, CCDC28B, RO60, IFT52, ABLIM1, TBC1D31, TBC1D32, KIF3A, TTC21B, WDR90, TCTN1, CEP70, POC1B, BBS9, NPHP3, PCNT, RILP, CC2D2A, BBS2, IFT140, 2700049A03RIK, WDR19, RAB3IP, CEP131, SCLT1, SEPTIN6, RFX3, FUZ, TTC8, EHD4, FAM161A, TTLL3, RILPL1, ALMS1, MKS1, HYLS1, WDPCP, IFT46, CEP20, CILK1	2266	229	20199	1.79057	0.536654	0.0641029	0.0638667
GO:0008152~metabolic process	40	0.000147445	PYGB, PFKFB4, IDUA, HEXB, HEXA, PAPSS1, HK3, WRN, SRR, PAK1, MAN2A2, HLCS, SMPD1, HLTF, NAALAD2, LARGE1, CTBS, MUTYH, ZRANB3, MANBA, CAMK1D, PARP1, FUCA1, GAA, FUCA2, NAGA, KLHL3, GANC, GCK, COASY, TRMT9B, GSTZ1, NEIL2, GLB1L, MAN2B2, GLB1, EHHADH, MAN2B1, CAMK1, ENGASE	2266	191	20199	1.86679	0.601765	0.0708188	0.0705579
GO:0007049~cell cycle	104	0.000166241	RB1, DSCC1, GMNN, CIB1, RCBTB1, STK10, RGS2, CCND1, CHEK2, HMCN1, NEK3, LIG1, USP2, CEP131, SPICE1, MTUS1, VRK1, CGRRF1, HASPIN, CDC25B, MSH2, FANCD2, AJUBA, KLHL18, ANAPC13, ANAPC15, EPB41, ARL2, FOXO4, KLHL13, PMF1, NCAPH, SKA2, ANAPC11, BCL2L11, EPB41L2, TPPP, EVI5, PLK5, MICAL3, KLHDC8B, FOXN3, STAG2, CDK5, CCPG1, FBXL7, CDKN1C, CDKN1B, MCM7, NUMA1, MCM8, CETN2, NCAPG2, CEP164, CLTC, HEPACAM2…	2266	649	20199	1.42843	0.645872	0.0727204	0.0724526
GO:0043087~regulation of GTPase activity	22	0.000174697	ARHGAP9, RALBP1, POT1B, ARHGAP27, RASAL3, ARHGAP15, GPR137B, RASGRP3, VAV2, ARHGAP12, TIAM1, TRAPPC6A, ALS2CL, RASA3, CHN2, PLXNB3, PLXNB2, PLXNC1, AJUBA, PLXNA4, EPHB3, PROM2	2266	81	20199	2.42107	0.664087	0.0727204	0.0724526
GO:0007040~lysosome organization	17	0.000193337	GRN, SNAPIN, IDUA, HEXB, GAA, HEXA, HPS4, TFEB, CLN8, LIPA, CLN6, NAGLU, CREG1, PPT1, TMEM106B, TPP1, LAMTOR1	2266	54	20199	2.80624	0.701	0.0754496	0.0751717
GO:0043547~positive regulation of GTPase activity	36	0.000209724	DOCK6, USP6NL, RGS14, DOCK9, RASGRF2, DOCK8, SNX13, ASAP1, ARHGAP17, ADRB1, RASGRP3, DOCK10, DOCK11, CCL6, CHN2, RSU1, EVI5L, SRGAP2, EVI5, RALGPS1, RALGPS2, CCL24, RALBP1, SEMA4D, CAV2, WNT5A, ARAP3, ARHGAP27, MEX3B, RGS10, GNAS, RAPGEF1, ITGA6, RAPGEF6, MAPRE2, LIMS1	2266	168	20199	1.91013	0.730087	0.0770304	0.0767467
GO:0001525~angiogenesis	54	0.000273838	NRP1, PDE3B, CIB1, SHB, TMEM100, SOX17, HEY1, SOX18, ADGRA2, BSG, KDR, GLUL, EPHB3, HTATIP2, CCBE1, BCAS3, EGFL7, COL27A1, MMP2, GAB1, TGFBR1, VAV2, RHOB, PIK3CA, APLNR, ANG, RAMP2, CALCRL, CFH, NPR3, TGFA, NDNF, ARHGAP22, EFNB2, ADGRG1, CXCR3, VHL, WASF2, TBX1, TNFSF12, TIE1, CAV1, VEGFB, EIF2AK3, VEGFC, VEGFD, MAPK14, TBX4, FMNL3, PTPRB, TEK, PNPLA6, RAMP1, PLCD1	2266	292	20199	1.64847	0.819149	0.0949915	0.0946416
GO:0021915~neural tube development	17	0.000307145	ZFP358, SEMA3C, IFT172, TCF7, NOG, WNT5A, FUZ, PKD1, MARCKS, SALL1, SALL2, TBC1D32, KIF3A, WDPCP, HES5, INKA1, DACT1	2266	56	20199	2.70602	0.853115	0.0955965	0.0952444
GO:0006468~protein phosphorylation	99	0.000310224	ULK4, COMT, IGF1R, STK10, RPS6KA5, CCND1, CHEK2, RPS6KA1, TRIM24, KDR, NEK3, MAP3K9, PRKACA, LARGE1, PRKACB, PDK2, EPHB3, PDK1, ACVR1, CDKL4, PRKCH, DAPK1, WNT5A, MATK, CASK, DYRK1B, VRK1, VRK2, CSNK1E, PASK, HASPIN, PRKAB1, CDC25B, ULK3, ULK2, PRKCQ, ULK1, SIK2, CSF1R, PRKDC, STK4, IQGAP3, DGUOK, 1810024B03RIK, ABL1, MAP2K6, SRPK3, CDK19, SRMS, YES1, PLK5, NEK7, EIF2AK3, BMX, FER, PAN3, CDK5, PT…	2266	622	20199	1.41878	0.855913	0.0955965	0.0952444
GO:0000122~negative regulation of transcription from RNA polymerase II promoter	154	0.000321513	RB1, HDAC10, ZBTB24, KDM1B, IFT172, ARID4A, ZFP608, SOX21, BACH2, GM4924, FOXQ1, SALL1, SALL2, CCND1, SOX18, SOX15, CIR1, PRKACA, SOX4, MEF2A, HES6, PIAS3, MEF2C, KDM2B, ZFP219, ZFP3, USP2, SOX13, MITF, FOXP1, TLE5, MAF, SMO, ZFP41, BIN1, ERF, ZFP174, MZF1, AJUBA, ZFPM1, ZBTB8A, MAGED1, ZFP626, TCF7, GLIS3, FOXO3, ZBTB4, FBLN5, ATXN1, ZFP57, NACC2, PRDM16, ZFP101, H3C4, WDTC1, CBX8, AKIRIN2, ZFHX…	2266	1047	20199	1.31112	0.865723	0.0955965	0.0952444
GO:0007368~determination of left/right symmetry	22	0.00042485	TBX1, ACVR1, ODAD2, IFT140, IFT172, GM572, WNT5A, PKD1L1, RFX3, ACVR2B, IFT52, SMO, TBC1D32, KIF3A, MKS1, NPHP3, ANKS6, RTTN, MEGF8, CC2D2A, NODAL, DAND5	2266	86	20199	2.28031	0.929584	0.12058	0.120136
GO:0019882~antigen processing and presentation	14	0.000473767	IGHM, RAB4A, H2-EB1, UNC93B1, FLT3, H2-DMA, H2-AA, H2-DMB2, CD1D1, H2-DMB1, PSAP, RAB35, WDFY4, H2-AB1	2266	42	20199	2.97132	0.948124	0.128617	0.128144
GO:0006974~cellular response to DNA damage stimulus	86	0.000539646	HDAC10, MCM7, MCM8, CETN2, PHF1, CEP164, TONSL, CIB1, BMYC, HMGB1, RPTOR, CASP9, D7ERTD443E, HERC2, CCND1, CHEK2, CASP3, ZFP385A, MACROD1, CASP2, POLK, CYREN, POLE, PARP1, ATMIN, LIG1, SLX1B, SIRT4, DYRK1B, VRK1, ACTR8, EMSY, DDB2, FOXP1, MMS22L, RAD51D, NEIL2, RRM2B, MSH2, FANCD2, MSH5, FAN1, TEX264, PRKDC, STXBP4, ZBTB4, CDKN2AIP, PRIMPOL, RAD54B, POLD4, WRN, PAK1, MRNIP, OARD1, ABL1, NHEJ1, MA…	2266	534	20199	1.43558	0.965626	0.140398	0.139881
GO:0060122~inner ear receptor stereocilium organization	11	0.00059991	TTC8, VANGL2, HEY1, WHRN, KIF3A, ALMS1, CDH23, MKS1, FAT4, HES5, CTHRC1	2266	28	20199	3.50191	0.976411	0.141427	0.140906
GO:0045944~positive regulation of transcription from RNA polymerase II promoter	179	0.000602692	RB1, PRDM9, KDM1B, ARID4A, ETS1, SOX21, DCAF6, NR3C2, SALL1, RPS6KA5, SALL2, SOX17, ZMIZ1, SOX18, SOX15, RPS6KA1, CHP2, CIR1, CDK5RAP3, SOX4, MEF2A, ACVR1, MEF2C, TSTD1, ZFP219, LMO2, WNT5A, EBF1, PTOV1, RFX3, CASK, LMO7, EBF3, MITF, NPNT, FOXP1, THAP3, MAF, SMO, KAT6B, MAML3, MZF1, ZFP212, ZFPM1, ZFP467, CTBP2, PRKDC, KMT2C, GLIS3, PIK3R2, FOXO4, FOXO3, FBLN5, ATXN1, DDRGK1, HLTF, CYTL1, SMYD3, …	2266	1260	20199	1.26635	0.976817	0.141427	0.140906
GO:0033690~positive regulation of osteoblast proliferation	8	0.000627586	BMP2, ITGB3, TMEM119, ABL1, LRP5, FBLN5, IGF1R, CTHRC1	2266	15	20199	4.7541	0.980156	0.141427	0.140906
GO:0002040~sprouting angiogenesis	13	0.000634201	NRP1, CCBE1, RAMP2, NAXE, VEGFB, VEGFC, CLEC14A, NRARP, VEGFD, ADGRA2, TEK, VSTM4, RECK	2266	38	20199	3.04951	0.98096	0.141427	0.140906
GO:0007264~small GTPase mediated signal transduction	24	0.000673786	DOCK6, RAB4A, RALBP1, DOCK9, DOCK8, RASGRF2, GDI2, SH2D3C, ARHGAP18, LIPA, RHOBTB1, RHOB, VAV2, DOCK10, DOCK11, ARHGAP32, TIAM1, RAC3, CHML, DOCK2, DOCK1, RGL2, RALGPS1, RALGPS2	2266	101	20199	2.11817	0.985132	0.145073	0.144539
GO:0007411~axon guidance	39	0.000782505	NRP1, CYFIP1, CSF1R, PTPRS, SEMA3C, LAMA1, LAMA3, PTPRO, SEMA3G, NEXN, EFNA4, EFNB2, EFNB1, ABLIM1, PGRMC1, BSG, NPTN, APBB2, MYH10, PLXNA4, SCN1B, EPHB3, LGI1, MEF2C, FOXD1, SEMA4D, EDN3, LAMB2, SEMA4B, SEMA6D, NOG, WNT5A, ETV1, SEMA4G, BMP7, TTC8, CXCL12, RTN4RL1, EVL	2266	200	20199	1.73822	0.992463	0.162865	0.162265
GO:0030335~positive regulation of cell migration	46	0.00107724	RET, CSF1R, GRN, CD151, SEMA3C, ROCK2, ITGB3, SEMA3G, CIB1, HMGB1, AIF1, ETS1, VSIR, CCR1L1, IGF1R, PLD2, PPP3CA, PAK1, DDRGK1, PDGFC, KDR, CTSH, ACVR1, CCL24, SEMA4D, SEMA4B, ARHGEF39, CAV1, MMP2, SEMA6D, VEGFC, IGF1, SEMA4G, TGFBR1, VIL1, COL1A1, TJP1, TIAM1, FER, BMP2, CXCL12, SMO, CASS4, MYADM, NUMB, ITGA6	2266	252	20199	1.62715	0.998805	0.216081	0.215285
GO:0045807~positive regulation of endocytosis	12	0.0011074	IGHM, PPP3CA, CD151, EEF2K, LRP1, BIN1, CAV1, SMPD1, WNT5A, ALMS1, APOE, ADD1	2266	35	20199	3.05621	0.999011	0.216081	0.215285
GO:0055088~lipid homeostasis	16	0.00120254	CEBPA, ABHD4, PNPLA8, ABCB4, ADRB1, NR1D2, TREM2, CLN8, USF2, LIPA, USF1, GCK, ASGR2, ATP13A2, APOE, ACOX3	2266	57	20199	2.50216	0.999454	0.227536	0.226697
GO:0043410~positive regulation of MAPK cascade	38	0.00124648	RET, IGHM, CD84, ROCK2, TGFA, IL6RA, ARRB1, NENF, HMGB1, IQGAP3, NKD1, IGF1R, LILRA5, TRIM5, PSAP, KDR, TIMP2, KISS1R, CD36, MAP2K6, TBX1, MEF2C, CAV2, WNT5A, LAPTM5, GAB1, IGF1, TGFBR1, P2RX7, CD4, BMP2, DOK4, BANK1, MADD, LAMTOR1, TEK, JCAD, GSDME	2266	198	20199	1.71076	0.999585	0.228912	0.228068
GO:0006635~fatty acid beta-oxidation	16	0.00145647	ABCD4, ABCD2, ACAA2, ECH1, HSD17B4, CROT, AUH, EHHADH, ACADM, ACOX3, HADH, ACAD11, CRAT, ACAD10, ABCD1, DECR1	2266	58	20199	2.45902	0.999888	0.259834	0.258877
GO:1905515~non-motile cilium assembly	17	0.00151468	BBS2, IFT140, IFT172, CEP131, FUZ, TMEM80, RPGRIP1, IFT52, TTC8, VANGL2, BBS10, TBC1D32, KIF3A, KCNQ1, MKS1, NPHP3, CC2D2A	2266	64	20199	2.36777	0.999922	0.262712	0.261745
GO:0032869~cellular response to insulin stimulus	24	0.00176204	RB1, CYFIP1, PARP1, PRKDC, GSTP1, PDE3B, PIK3R2, USF1, GCK, IGF1R, KAT2B, PAK1, CEACAM1, EEF2K, GRB14, TBC1D4, PIK3CA, ENPP1, INPP5K, HMGCS2, LPIN1, LPIN2, WDTC1, PCK2	2266	108	20199	1.98088	0.999983	0.297357	0.296262
GO:0032092~positive regulation of protein binding	18	0.00182121	PRKN, LRP1, EPB41, HFE, WNT5A, EIF2AK3, ARRB1, STK4, SPPL3, ADD1, CLDN5, TIAM1, BMP2, CDK5, MFNG, NPHP3, CTHRC1, DACT1	2266	71	20199	2.25987	0.999989	0.299253	0.298151
GO:0002504~antigen processing and presentation of peptide or polysaccharide antigen via MHC class II	5	0.00196197	H2-EB1, H2-DMA, H2-DMB1, H2-AA, H2-AB1	2266	6	20199	7.42829	0.999995	0.306263	0.305135
GO:0051651~maintenance of location in cell	5	0.00196197	BSCL2, GM2A, HEXB, HEXA, APOE	2266	6	20199	7.42829	0.999995	0.306263	0.305135
GO:0046835~carbohydrate phosphorylation	8	0.00229098	EPM2A, HK3, FGGY, FCSK, POMK, XYLB, GCK, GALK2	2266	18	20199	3.96175	0.999999	0.3489	0.347614
GO:0030334~regulation of cell migration	25	0.00241009	MACF1, CDKN1B, LDB1, LAMA1, LAMA3, NEXN, RTN4, WDR44, DOCK10, TMSB4X, PLXNC1, SRGAP2, PLXNA4, PLEKHG3, EGFL7, TBCCD1, EDN3, GAB1, RHOB, CXCL12, CDK5, ABI3, PLXNB2, TEK, AJUBA	2266	117	20199	1.90469	1	0.357409	0.356092
GO:0007399~nervous system development	69	0.0024768	RET, NRP1, CYFIP1, LDB1, SERPINE2, CYB5D2, ARHGAP4, TMEM223, OPHN1, DPYSL2, NPTN, DIP2A, DIP2B, SOX4, EPHB3, DACT1, EPM2A, MEF2A, HES6, MBNL1, MEF2C, CAMK1D, FNBP1, SEMA6D, NAV1, NAV2, TGFBR1, MTSS1, DOK4, NAV3, NUMB, ULK2, WDPCP, CAMK2B, HDAC5, SEMA3C, ZC4H2, 2510009E07RIK, NDNF, CLN8, RTN4, HDAC7, EFNB2, EFNB1, ADGRG1, ATXN1, BTBD3, IGF2BP2, SRGAP2, PLXNA4, HES5, BEND6, SEMA4D, SEMA4B, FZD6, FB…	2266	432	20199	1.42376	1	0.357409	0.356092
GO:0038084~vascular endothelial growth factor signaling pathway	7	0.00266753	NRP1, PIK3CA, VEGFB, GAB1, KDR, VEGFC, VEGFD	2266	14	20199	4.45697	1	0.357409	0.356092
GO:0002503~peptide antigen assembly with MHC class II protein complex	7	0.00266753	H2-DMB2, H2-EB1, H2-DMA, H2-DMB1, H2-OB, H2-AA, H2-AB1	2266	14	20199	4.45697	1	0.357409	0.356092
GO:0008104~protein localization	33	0.00274658	CUTA, MACF1, KCNE2, CBY1, AKAP7, CEP128, CRACR2B, ALS2CL, DUOXA1, SPTSSA, KIFAP3, TNS4, LARGE1, BBS2, STK11IP, CAV1, LRBA, WNT5A, NBEAL2, AXIN2, CSNK1E, SLC9A2, RAP2A, FRMD6, LATS2, HEATR5A, NBEA, CROCC, RAB35, ULK1, LAMTOR1, AJUBA, PALS1	2266	172	20199	1.71023	1	0.357409	0.356092
GO:0018105~peptidyl-serine phosphorylation	33	0.00274658	CAMK2B, DYRK4, PNCK, PRKDC, ROCK2, PKN3, STK4, PKD1, RPS6KA5, CHEK2, RPS6KA1, PRKACA, PRKACB, SRPK3, PRKCH, CAMK1D, NEK7, EIF2AK3, DYRK1B, VRK1, VRK2, CSNK1E, MAPK14, MAPK12, TGFBR1, LATS2, CDK5, ULK3, ULK2, PRKCQ, ULK1, CAMK1, MAP3K12	2266	172	20199	1.71023	1	0.357409	0.356092
GO:0030030~cell projection organization	38	0.00279194	LRRC56, ODAD2, CEP164, CBY1, TWF2, ASAP1, TXNDC15, CFAP126, CCDC28B, TCHP, RO60, IFT52, TBC1D31, KIF3A, WDR90, TCTN1, POC1B, BBS9, CEP97, CC2D2A, BBS2, P2RY12, TTC12, IFT140, 2700049A03RIK, WDR19, CEP131, DNAJB13, FUZ, TTC8, FAM161A, CROCC, MKS1, HYLS1, WDPCP, CEP20, CILK1, SDCCAG8	2266	207	20199	1.63638	1	0.357409	0.356092
GO:0001755~neural crest cell migration	14	0.00280478	RET, TBX1, ACVR1, NRP1, SEMA4D, EDN3, SEMA3C, SEMA4B, SEMA6D, SEMA3G, SEMA4G, EFNB1, SMO, KITL	2266	50	20199	2.4959	1	0.357409	0.356092
GO:0035108~limb morphogenesis	11	0.00319984	ASPH, NFIA, IFT140, IDUA, WNT5A, LRP5, IQCE, PRICKLE1, MEGF8, PCNT, TBX4	2266	34	20199	2.88392	1	0.399596	0.398124
GO:0045779~negative regulation of bone resorption	8	0.00327966	P2RX7, CEACAM1, UBASH3B, INPP5D, TMEM119, GPR137, CSK, GPR137B	2266	19	20199	3.75324	1	0.401534	0.400054
GO:0045786~negative regulation of cell cycle	14	0.00338478	EPM2A, RB1, CEBPA, HPGD, GMNN, BMP7, ETS1, MAPK12, RHOB, RNF167, BMP2, TRP53I13, CDK5, CASP3	2266	51	20199	2.44697	1	0.406434	0.404937
GO:0010595~positive regulation of endothelial cell migration	16	0.00349453	BCAS3, NRP1, CCBE1, GRN, SPARC, ROCK2, ITGB3, WNT5A, ETS1, RHOB, FOXP1, ADGRA2, BSG, ABL1, KDR, TEK	2266	63	20199	2.26386	1	0.411695	0.410178
GO:0001822~kidney development	34	0.00363292	AMER1, INVS, CDKN1C, CFH, HPGD, COMT, PKD1, CASP9, SALL1, BCL2L11, TBC1D32, KIF3A, NPHP3, ENPP1, HMGCS2, PCNT, CC2D2A, ADAMTS6, MPST, ZFP950, FOXD1, ZBTB14, SERPINF1, WNT5A, BMP7, ACVR2B, TGFBR1, CENPF, RRM2B, CAT, AQP11, ANKS6, WDPCP, FAT4	2266	182	20199	1.66524	1	0.414729	0.413201
GO:0006486~protein glycosylation	27	0.00365312	GALNT12, FUT10, FUT11, B3GLCT, GALNT10, FUT8, MAN2A2, ST8SIA4, ST3GAL5, ST8SIA6, ST3GAL6, MGAT1, LARGE1, POGLUT3, ST3GAL2, ST6GAL1, COG7, ALG6, GALNT2, B3GALT4, EXT2, TMEM59, DPM3, NPC1, AQP11, B4GALT6, B4GALT4	2266	134	20199	1.79609	1	0.414729	0.413201
GO:0006006~glucose metabolic process	19	0.00377253	CBR2, TSTD1, DCXR, INPPL1, OMA1, MAPK14, LIPA, USF1, GANC, GCK, PGM2L1, SLC2A8, HK3, PIK3CA, KCNQ1, GALM, PDK2, WDTC1, PDK1	2266	82	20199	2.06543	1	0.420086	0.418539
GO:0006897~endocytosis	39	0.00385159	DENND1C, DGKD, LRP1, SH3KBP1, INPPL1, LRP5, ARRB1, SIGLECH, LIPA, RHOBTB1, EHBP1, ASGR2, AP3M2, MRC2, OPHN1, DPYSL2, CREG1, STBD1, ABL1, REPS2, LDLRAP1, WASF2, SNX5, RUBCN, CD163, CD209B, RALBP1, CAV2, FNBP1, CAV1, CSNK1E, ARHGAP27, EPN2, EHD4, NPC1, HEATR5A, BIN1, FOLR2, MYO1F	2266	218	20199	1.5947	1	0.420086	0.418539
GO:0015031~protein transport	95	0.00398451	LRSAM1, TRAM1, C2CD5, DGKD, RAB3A, CETN2, RAB3D, ZFAND6, GDI2, SNX13, ARRB1, PEX26, SCAMP5, CCDC91, DUOXA1, CHMP1B, KIF13A, DENND10, TMED3, CHP2, BBS9, CCDC93, SIL1, VPS39, GABARAPL2, COG7, ARRDC1, COG5, ATG10, COPZ2, TIMM21, RHOB, SCAMP2, TOM1L1, RCN3, RILPL1, RP2, RAB35, CHMP3, EXOC6, AAGAB, TMEM9, RAB39, IFT46, SFT2D2, SFT2D1, SEC22C, RAMP2, CALCRL, LMAN2L, STX16, H2-DMA, TGFBRAP1, PIK3R2, SNX…	2266	641	20199	1.3211	1	0.420086	0.418539
GO:0050885~neuromuscular process controlling balance	16	0.0041006	CAMK2B, HEXB, GAA, HEXA, CACNA1A, CLN8, TIFAB, GM2A, KCNMA1, PSAP, ABL1, RAC3, TPP1, ZFP212, PDE8B, MYH10	2266	64	20199	2.22849	1	0.420086	0.418539
GO:0019262~N-acetylneuraminate catabolic process	5	0.00417126	GNPDA1, NAGK, GNPDA2, AMDHD2, HOGA1	2266	7	20199	6.3671	1	0.420086	0.418539
GO:0030203~glycosaminoglycan metabolic process	5	0.00417126	NAGLU, HEXB, HEXA, GNS, CLN6	2266	7	20199	6.3671	1	0.420086	0.418539
GO:0000432~positive regulation of transcription from RNA polymerase II promoter by glucose	5	0.00417126	MLXIPL, KAT2B, OGT, USF2, USF1	2266	7	20199	6.3671	1	0.420086	0.418539
GO:0071526~semaphorin-plexin signaling pathway	12	0.00446171	NRP1, SEMA4D, SEMA3C, SEMA4B, SEMA6D, PLXNB3, KDR, SEMA3G, PLXNB2, PLXNC1, SEMA4G, PLXNA4	2266	41	20199	2.60896	1	0.425242	0.423675
GO:0009313~oligosaccharide catabolic process	6	0.00455527	MANBA, GM2A, MAN2B2, HEXB, MAN2B1, CTBS	2266	11	20199	4.86215	1	0.425242	0.423675
GO:0031113~regulation of microtubule polymerization	6	0.00455527	ABL1, ARL2, MAPRE3, SLC39A12, CAMSAP1, CLASP2	2266	11	20199	4.86215	1	0.425242	0.423675
GO:0001736~establishment of planar polarity	8	0.00456297	TTC8, VANGL2, FZD6, WNT5A, ALMS1, WDPCP, FUZ, FAT4	2266	20	20199	3.56558	1	0.425242	0.423675
GO:0061709~reticulophagy	8	0.00456297	TEX264, DDRGK1, RB1CC1, ULK3, ULK2, ULK1, SNX30, RETREG1	2266	20	20199	3.56558	1	0.425242	0.423675
GO:0046777~protein autophosphorylation	30	0.00513702	CAMK2B, CSF1R, FLT3, STK4, IGF1R, STK10, PAK1, EEF2K, CHEK2, ABL1, TRIM24, KDR, MAP3K9, PRKACA, EPHB3, HTATIP2, DAPK1, EIF2AK3, DYRK1B, VRK1, VRK2, BMX, PASK, FER, STK26, ULK3, ULK2, ULK1, SIK2, MAP3K12	2266	158	20199	1.69252	1	0.466952	0.465232
GO:0002337~B-1a B cell differentiation	4	0.00516011	CMTM7, DPP4, PLCL2, NFATC1	2266	4	20199	8.91395	1	0.466952	0.465232
GO:1904263~positive regulation of TORC1 signaling	14	0.00572954	SRMS, CTNS, CASTOR1, GPR137B, GPR137C, FLCN, RNF167, PIP4P1, GPR137, SLC38A9, LAMTOR1, LAMTOR4, GPR155, OGT	2266	54	20199	2.31102	1	0.503877	0.502021
GO:0032715~negative regulation of interleukin-6 production	14	0.00572954	CD84, FLT3, C5AR2, ARRB1, PTPN22, NLRC3, CD200R1, BANK1, INPP5D, SIRPA, CSK, GAS6, TLR4, HAVCR2	2266	54	20199	2.31102	1	0.503877	0.502021
GO:0007042~lysosomal lumen acidification	7	0.00583913	GRN, SNAPIN, CREG1, PPT1, TMEM106B, TMEM9, CLN6	2266	16	20199	3.89985	1	0.506382	0.504517
GO:0019886~antigen processing and presentation of exogenous peptide antigen via MHC class II	9	0.00601983	H2-DMB2, H2-EB1, UNC93B1, H2-DMA, H2-DMB1, H2-OB, H2-AA, H2-AB1, LGMN	2266	26	20199	3.0856	1	0.514902	0.513005
GO:0050731~positive regulation of peptidyl-tyrosine phosphorylation	23	0.00612983	ACVR1, NRP1, IGHM, YES1, SEMA4D, CAV2, IL15, ITGB3, LRRK1, VEGFB, TGFA, IL6RA, TREM2, IGF1, CD4, EHD4, BANK1, KITL, TSPAN9, RASA1, ABL1, CD36, TLR4	2266	112	20199	1.83054	1	0.517225	0.51532
GO:0060976~coronary vasculature development	12	0.00658903	DCTN5, ZBTB14, LRP1, PDE2A, VEGFB, APLNR, FUZ, PRICKLE1, MEGF8, SMAD6, MYH10, ADAMTS6	2266	43	20199	2.48761	1	0.548558	0.546538
GO:0019915~lipid storage	10	0.00701152	BSCL2, STAT5B, GM2A, CAV1, HEXB, NRIP1, HEXA, PLIN3, CD36, LIPA	2266	32	20199	2.78561	1	0.560701	0.558636
GO:0060485~mesenchyme development	6	0.00709408	BMP2, RXRA, BNC2, PRICKLE1, BMP7, SOX4	2266	12	20199	4.45697	1	0.560701	0.558636
GO:0010656~negative regulation of muscle cell apoptotic process	6	0.00709408	TBX1, CAV1, LIFR, ALOX12, IGF1, IGF1R	2266	12	20199	4.45697	1	0.560701	0.558636
GO:0033539~fatty acid beta-oxidation using acyl-CoA dehydrogenase	6	0.00709408	IVD, ACADM, ACAD11, ACAD10, ACADS, ACAD12	2266	12	20199	4.45697	1	0.560701	0.558636
GO:0045766~positive regulation of angiogenesis	30	0.00733393	CX3CR1, NRP1, RAMP2, GRN, ITGB3, ETS1, RTN4, ADD1, CYSLTR1, CXCR3, KDR, CTSH, PLCG1, CD34, CCR3, CCBE1, CCL24, PTGIS, JUP, TIE1, WNT5A, VEGFB, GAB1, VEGFC, VEGFD, RHOB, STIM1, APLNR, TEK, NODAL	2266	162	20199	1.65073	1	0.572413	0.570304
GO:0034165~positive regulation of toll-like receptor 9 signaling pathway	5	0.0076046	CD300LD3, PTPN22, HMGB1, SLC15A4, RTN4	2266	8	20199	5.57122	1	0.572745	0.570635
GO:0035904~aorta development	11	0.00761336	DCTN5, NAGLU, GAA, PDE2A, APLNR, ENPP1, FUZ, PRICKLE1, SMAD6, MYH10, ADAMTS6	2266	38	20199	2.58035	1	0.572745	0.570635
GO:0030168~platelet activation	11	0.00761336	P2RY12, TREML1, ENTPD1, SERPINE2, VWF, UBASH3B, ITGB3, P2RX1, FZD6, EVL, MERTK	2266	38	20199	2.58035	1	0.572745	0.570635
GO:0033137~negative regulation of peptidyl-serine phosphorylation	9	0.0077284	EPM2A, MLXIPL, PDE4D, CAV1, INPP5K, GPD1L, NOS1, OGT, SMAD7	2266	27	20199	2.97132	1	0.574477	0.572361
GO:0008277~regulation of G-protein coupled receptor protein signaling pathway	12	0.00791422	RGS18, GIT2, RGS2, RAMP2, RGS14, ITGB3, PDE4D, RGS10, ARRB1, KCTD12, RAMP1, KCTD12B	2266	44	20199	2.43108	1	0.581369	0.579228
GO:0008360~regulation of cell shape	27	0.00800798	CYFIP1, CSF1R, SH3KBP1, EPB41, FBLIM1, HEXB, LST1, PALM3, ARHGAP18, F11R, ARHGAP15, MYL12B, FGD4, EPB41L2, GNA12, KDR, RAC3, PLXNC1, MYH10, PLXNA4, CCL24, TBCCD1, SEMA4D, VIL1, FMNL3, PLXNB3, PLXNB2	2266	142	20199	1.69491	1	0.581417	0.579275
GO:0001938~positive regulation of endothelial cell proliferation	18	0.00870068	CCL24, EGFL7, CAV2, ITGB3, CAV1, WNT5A, VEGFB, VEGFC, NRARP, VEGFD, TGFBR1, RPTOR, POLD4, CXCL12, PLXNB3, KDR, ANG, CCR3	2266	82	20199	1.95672	1	0.624449	0.622148
GO:0007224~smoothened signaling pathway	21	0.0088694	RB1, 2700049A03RIK, IFT172, NOG, WDR19, WNT9A, IFT52, RO60, SALL1, SMO, PTCHD1, TBC1D32, KIF3A, TTC21B, ULK3, ENPP1, GPC2, WDPCP, IFT46, CC2D2A, HES5	2266	102	20199	1.83522	1	0.62749	0.625178
GO:0006281~DNA repair	61	0.00908483	HDAC10, MCM8, CETN2, CEP164, TONSL, HMGB1, HERC2, CHEK2, POLK, CYREN, POLE, RFC5, PARP1, LIG1, KMT5C, SLX1B, TOP3A, DYRK1B, ACTR8, EMSY, DDB2, MMS22L, RAD51D, NEIL2, RRM2B, MSH2, FANCD2, MSH5, FAN1, TEX264, PRKDC, PRIMPOL, POLD4, WRN, MRNIP, HLTF, ABL1, NHEJ1, MUTYH, ZRANB3, CENPX, FANCM, MGMT, XRCC5, ASCC1, EYA4, GTF2H2, PALB2, FANCG, RAD50, TTC5, RPA3, SHLD2, UVSSA, RFWD3, SHLD1, JMY, APLF, PWW…	2266	395	20199	1.37658	1	0.62749	0.625178
GO:0000422~mitophagy	11	0.00923195	PRKN, GABARAPL2, MAP1LC3A, FUNDC1, RB1CC1, ATG10, ULK3, ULK2, ULK1, SNX30, WDR45	2266	39	20199	2.51419	1	0.62749	0.625178
GO:0034198~cellular response to amino acid starvation	13	0.00940941	SH3GLB1, PRKCH, EIF2AK3, TFEB, CASTOR1, FLCN, MAP1LC3A, SESN1, ULK1, DEPDC5, GPR155, GCN1, MAPK3	2266	51	20199	2.27218	1	0.62749	0.625178
GO:0008333~endosome to lysosome transport	13	0.00940941	SNAPIN, TGFBRAP1, ATG14, LIPA, RHOB, UEVLD, BIN1, KIF13A, VPS41, CHMP3, GPRASP1, RILP, VPS39	2266	51	20199	2.27218	1	0.62749	0.625178
GO:0016236~macroautophagy	12	0.00943738	GABARAPL2, MAP1LC3A, NPC1, HDAC10, VPS41, NBR1, ATG10, ULK1, ATG14, ZFYVE1, TECPR1, PIK3C2B	2266	45	20199	2.37705	1	0.62749	0.625178
GO:0007010~cytoskeleton organization	24	0.00944651	CAP1, SS18, MYOM1, CCL24, SH3KBP1, STRADB, MICAL3, PRICKLE1, CAMSAP1, TSPAN32, FGD2, FMNL3, VIL1, FGD4, ABLIM1, ZMYM3, DPYSL2, ZMYM6, RANBP10, SIRPA, DOCK2, LARGE1, AJUBA, YWHAH	2266	123	20199	1.73931	1	0.62749	0.625178
GO:0006816~calcium ion transport	28	0.00957122	CAMK2B, RAMP2, CALCRL, ATP2A3, PKD1L1, CACNA1A, ITPR3, ATP2C1, PKD1, CCR1L1, SLC8A1, PPP3CA, CYSLTR1, CDH23, NOS1, PLCG1, TRPM4, EPM2A, CAV1, TRPV2, NFATC1, MCOLN1, TMCO1, TPCN1, P2RX7, TMEM37, STIM1, RAMP1	2266	151	20199	1.65292	1	0.629081	0.626764
GO:0000423~macromitophagy	9	0.00977689	PRKN, RIMOC1, TAFAZZIN, LRBA, ULK1, ATG14, ATG13, OGT, RETREG1	2266	28	20199	2.8652	1	0.635905	0.633563
GO:0055085~transmembrane transport	68	0.0100229	SLC46A3, ABCD4, SLC46A1, ABCD2, SLC44A2, SLC35F2, SLC2A5, SLC8A1, SLC2A8, MFSD9, SLCO2B1, SLC16A7, SLC25A40, CNGA2, SLC26A11, SLC25A42, SLC26A10, LARGE1, SLC25A45, ABCD1, SLC35A5, ABCC3, RALBP1, KCND1, SPNS3, ABCC5, ABCC6, SLC39A11, SLC39A13, SLC39A12, SLC9A2, SLCO1C1, SLC7A8, SLC9A7, SLCO4A1, KCNQ1, KCNMA1, SLC9A9, ABCG3, SLC18B1, ABCG1, SLC22A6, ABCB4, CACNA1A, ITPR3, ABCB9, SLC5A10, SLC30A10, …	2266	451	20199	1.34401	1	0.645184	0.642807
GO:0031663~lipopolysaccharide-mediated signaling pathway	10	0.0106811	TIFAB, CD180, LY86, LY96, TREM2, PTPN22, MAPK14, NR2C2, TLR4, MAPK3	2266	34	20199	2.62175	1	0.674065	0.671582
GO:0046889~positive regulation of lipid biosynthetic process	8	0.0106874	RPTOR, MLXIPL, KAT2B, SIRT4, ABHD6, CREBL2, APOE, OGT	2266	23	20199	3.1005	1	0.674065	0.671582
GO:0008340~determination of adult lifespan	13	0.0110147	ATP8A2, CFH, LIPA, SGSH, RAD54B, TMEM135, WRN, MSH2, NAGLU, INPP5D, ENPP1, ERCC5, LARGE1	2266	52	20199	2.22849	1	0.679541	0.677038
GO:0071333~cellular response to glucose stimulus	18	0.0110689	UNC13B, SERPINF1, TREM2, IGF1, FOXO3, ADCY8, IGF1R, RPTOR, TJP1, PPP3CA, MLXIPL, PIK3CA, SLC12A6, GAS6, PRKACA, OGT, SOX4, PCK2	2266	84	20199	1.91013	1	0.679541	0.677038
GO:0050870~positive regulation of T cell activation	11	0.0111008	H2-DMB2, CD4, H2-EB1, H2-DMA, H2-DMB1, H2-OB, SIRPA, PRKCQ, H2-AA, CARD11, H2-AB1	2266	40	20199	2.45133	1	0.679541	0.677038
GO:0019640~glucuronate catabolic process to xylulose 5-phosphate	4	0.0118232	DCXR, SORD, CRYL1, XYLB	2266	5	20199	7.13116	1	0.709847	0.707232
GO:0030209~dermatan sulfate catabolic process	4	0.0118232	IDUA, HEXB, HEXA, ARSB	2266	5	20199	7.13116	1	0.709847	0.707232
GO:0035556~intracellular signal transduction	64	0.0121997	DGKD, LRRK1, PRKAG2, DEPTOR, RPS6KA5, CASP3, RPS6KA1, BLNK, PDK1, MAP4K2, SS18, PRKCH, DAPK1, PASK, HASPIN, TGFBR1, VAV2, LAT2, TIAM1, DEPDC7, LATS2, ADCY9, RASA3, SLC7A8, PRKCQ, SIK2, DEPDC5, PLCB2, CILK1, ARHGEF6, PKN3, TWF2, ADCY3, NLRC3, STK4, ADCY8, ADCY7, ADCY6, PAK1, ASB10, INPP5D, 1810024B03RIK, GNA12, DCDC2B, CSK, PLCG1, GPR155, MAPK3, SRPK3, PNPLA8, PLCL2, PDE2A, NFATC1, BMX, MAPK14, MA…	2266	424	20199	1.3455	1	0.725475	0.722803
GO:0048512~circadian behavior	5	0.0124828	USP2, 2510009E07RIK, NR1D2, CSNK1E, GPR157	2266	9	20199	4.95219	1	0.735307	0.732598
GO:0048839~inner ear development	16	0.0126508	CEBPA, CDKN1B, H2-DMA, EYA4, ESRRB, IGF1, BMP2, TIFAB, MAF, KCNQ1, CDH23, CCM2, CYTL1, MSX1, MPV17, STOX1	2266	72	20199	1.98088	1	0.738237	0.735518
GO:0007179~transforming growth factor beta receptor signaling pathway	20	0.0132187	ACVR1, ITGB5, HPGD, PARP1, CAV2, LTBP4, NPNT, SMAD6, TGFBR1, GLG1, SMAD7, DUSP22, CLDN5, FLCN, FUT8, BMP2, ZMIZ1, LPXN, NODAL, APPL2	2266	99	20199	1.8008	1	0.75162	0.748852
GO:0001707~mesoderm formation	11	0.0132424	ACVR1, CRB2, MACF1, EXT2, NOG, TBX6, PRKACA, BMP7, TBX19, NODAL, WLS	2266	41	20199	2.39155	1	0.75162	0.748852
GO:1904262~negative regulation of TORC1 signaling	11	0.0132424	RNF167, DEPTOR, NPC1, CASTOR2, SESN1, CASTOR1, VHL, DEPDC5, PRKACA, PRKACB, MAPK3	2266	41	20199	2.39155	1	0.75162	0.748852
GO:0045669~positive regulation of osteoblast differentiation	17	0.0133616	ACVR1, CEBPA, MEF2C, LRP5, IGF1, NPNT, BMP7, ATRAID, ACVR2B, SCUBE2, PPP3CA, BMP2, HEY1, TMEM119, GNAS, IL6ST, CTHRC1	2266	79	20199	1.91819	1	0.75162	0.748852
GO:0006672~ceramide metabolic process	8	0.0136576	PLA2G15, SMPD5, ASAH2, CERK, SMPD1, PSAP, CLN8, PLPP2	2266	24	20199	2.97132	1	0.761411	0.758606
GO:0009267~cellular response to starvation	18	0.0139198	TFEB, RNASE4, ATG14, WDR45, ZFYVE1, PIK3C2B, RPTOR, FLCN, WRN, MAP1LC3A, TTC5, STK26, ALB, VPS41, JMY, GAS6, GLUL, FADS1	2266	86	20199	1.86571	1	0.769162	0.766328
GO:0030336~negative regulation of cell migration	27	0.0146902	CX3CR1, MCTP1, ARID4A, ABHD6, LDLRAD4, FOXO3, ARHGAP4, FLCN, KISS1R, SRGAP2, SCAI, TIE1, NOG, MIIP, TET1, FUZ, MITF, TGFBR1, RHOB, DUSP22, CLDN5, RAP2A, NAV3, STK26, PLXNB3, RECK, OGT	2266	149	20199	1.61528	1	0.804613	0.801649
GO:0009411~response to UV	13	0.0148497	ZRANB3, CIRBP, USF1, PRIMPOL, DDB2, CASP9, RO60, D7ERTD443E, TRP53I13, CASP3, UVSSA, COL6A3, ERCC5	2266	54	20199	2.14595	1	0.806273	0.803303
GO:0022604~regulation of cell morphogenesis	9	0.0150423	FMNL3, IGHM, SPARC, ZMYM3, AGO4, ZMYM6, RAC3, CAMSAP1, BCL9L	2266	30	20199	2.67418	1	0.809691	0.806709
GO:0006915~apoptotic process	92	0.0152612	RB1, MTCH1, CDKN1B, ARL6IP1, SH3KBP1, ZFAND6, SLC40A1, INPPL1, JADE1, CIB1, SHB, TCHP, CASP9, ING4, HINT2, MECOM, EVA1A, CASP6, RB1CC1, CHEK2, CASP3, ZFP385A, CASP2, CTSH, MAP3K9, KIFAP3, RBM5, HTATIP2, SH3GLB1, STPG1, MEF2A, BNIP3L, MEF2C, PARP1, DAPK1, FBXO10, TGFBR1, RHOB, RNF144B, SMO, PLSCR3, NAIP6, MADD, TRAF5, ELMO1, TNFRSF25, GAS6, DOCK1, ITGB3BP, MCM2, KANK2, CUL7, ASAH2, NAIF1, PRICKLE1…	2266	650	20199	1.26167	1	0.814452	0.811452
GO:0005977~glycogen metabolic process	11	0.0156794	EPM2A, PYGB, GAA, AGL, STBD1, PRKAG2, PHKB, PCDH12, IL6ST, COMT, PHKA2	2266	42	20199	2.3346	1	0.817145	0.814135
GO:1900026~positive regulation of substrate adhesion-dependent cell spreading	11	0.0156794	NRP1, ITGB3, MYADM, ABL1, CASS4, RAC3, CIB1, DOCK1, UNC13D, LIMS2, LIMS1	2266	42	20199	2.3346	1	0.817145	0.814135
GO:0035264~multicellular organism growth	28	0.0157043	CDKN1C, PLAG1, KMT2C, PRICKLE1, COMT, ADD1, FENDRR, HHEX, ENPP1, LARGE1, PCNT, WDTC1, CTC1, ZFP950, PDE4D, NCOA3, IGF1, PALB2, TTC8, SMO, ETNK2, GNAS, PMP22, ERCC5, CCM2, APBA1, DHCR7, UNC79	2266	157	20199	1.58975	1	0.817145	0.814135
GO:0019722~calcium-mediated signaling	20	0.0162075	P2RY12, CX3CR1, XCR1, EIF2AK3, PPP1R9A, CCR1L1, LAT2, TREML1, PPP3CA, GNA15, CD4, SLC7A8, CXCR3, ALMS1, RCAN3, KISS1R, CCR6, PLCG1, CCR3, TRPM4	2266	101	20199	1.76514	1	0.83636	0.833279
GO:0045600~positive regulation of fat cell differentiation	13	0.0171102	CDS1, CEBPA, LRP5, CREBL2, IGF1, AXIN2, TMEM64, STK4, BMP2, ZFP385A, AAMDC, TRPM4, DACT1	2266	55	20199	2.10693	1	0.857903	0.854743
GO:0045821~positive regulation of glycolytic process	8	0.0171746	RPTOR, P2RX7, MLXIPL, KAT2B, PRXL2C, ESRRB, IGF1, GCK	2266	25	20199	2.85246	1	0.857903	0.854743
GO:0031295~T cell costimulation	8	0.0171746	DPP4, EFNB2, EFNB1, CAV1, CD28, ICOS, CARD11, TNFSF13B	2266	25	20199	2.85246	1	0.857903	0.854743
GO:1900016~negative regulation of cytokine production involved in inflammatory response	8	0.0171746	ABCD2, PDCD4, SIRPA, TREM2, NLRC3, ABCD1, ADCY7, APPL2	2266	25	20199	2.85246	1	0.857903	0.854743
GO:0071277~cellular response to calcium ion	20	0.0178873	MEF2A, MEF2C, SYT3, WNT5A, NFATC2, SYT15, NFATC1, AKAP5, MCOLN1, ADCY8, ADD1, SYT6, EEF2K, ASPH, AKR1C14, SMPD1, ALOX5AP, CHP2, CAPN3, LGMN	2266	102	20199	1.74783	1	0.858973	0.855808
GO:0060070~canonical Wnt signaling pathway	21	0.0180048	FOXD1, JUP, CAV1, FZD6, TCF7, WNT5A, CBY1, LRP5, AXIN2, FZD10, CSNK1E, WNT9A, FOXO3, STK4, BCL9, FRAT1, LATS2, ADGRA2, RAPGEF1, RECK, BCL9L	2266	109	20199	1.71737	1	0.858973	0.855808
GO:0007155~cell adhesion	88	0.0180748	RET, ACHE, CD84, CSF3R, PTPRS, ITGB5, PODXL2, LDB1, COL14A1, ITGB3, CLSTN1, ICAM2, INPPL1, PTPRM, CIB1, ITGAE, SIGLECH, F11R, SIGLECF, BSG, STAB1, CLDN34C1, NPTN, PGM5, CD36, CD34, TMEM8B, EGFL7, VWF, PCDHGA2, PCDHGA1, NPNT, RHOB, CLDN5, CEACAM1, CLDN9, CERCAM, CDHR4, COL6A3, ITGA6, COL6A6, TLN2, AJUBA, JCAD, ITGA9, CX3CR1, COL15A1, SELPLG, LAMA1, FBLIM1, LAMA3, NEXN, CD99L2, PCDH12, THBS2, NID2,…	2266	623	20199	1.25911	1	0.858973	0.855808
GO:0008286~insulin receptor signaling pathway	16	0.0181568	C2CD5, CAV2, STXBP4, PIK3R3, PIK3R2, FOXO4, IGF1R, SLC2A8, FER, GRB14, PIK3CA, PTPRA, EIF4EBP2, SIK2, PDK2, MAPK3	2266	75	20199	1.90164	1	0.858973	0.855808
GO:0006807~nitrogen compound metabolic process	9	0.0183318	HEMK1, ZFP950, BTD, DAPK1, ENPP1, NADSYN1, NIT1, GLUL, PKD1	2266	31	20199	2.58792	1	0.858973	0.855808
GO:0050853~B cell receptor signaling pathway	11	0.0184341	CD79B, LAT2, IGHM, MEF2C, TEC, SLC7A8, KLHL6, BLNK, ABL1, NFATC2, BMX	2266	43	20199	2.28031	1	0.858973	0.855808
GO:1904646~cellular response to beta-amyloid	11	0.0184341	CDK5, PARP1, LRP1, CACNA1A, TREM2, IGF1, CD36, FOXO3, TLR4, IGF1R, LGMN	2266	43	20199	2.28031	1	0.858973	0.855808
GO:0043407~negative regulation of MAP kinase activity	11	0.0184341	RGS2, BMP2, RGS14, CD300A, CAV1, SMPD1, GSTP1, INPP5K, APOE, CDK5RAP3, DUSP7	2266	43	20199	2.28031	1	0.858973	0.855808
GO:0055074~calcium ion homeostasis	11	0.0184341	ASPH, CAV1, ABCC6, TRIM24, KDR, CIB2, ENPP1, ALPL, ITPR3, ANK, SLC8A1	2266	43	20199	2.28031	1	0.858973	0.855808
GO:0006013~mannose metabolic process	5	0.0189806	MAN2A2, MAN2B2, MAN1C1, MAN2B1, GCK	2266	10	20199	4.45697	1	0.865074	0.861887
GO:1902806~regulation of cell cycle G1/S phase transition	5	0.0189806	MN1, CDKN1B, TCIM, CIRBP, PLPP2	2266	10	20199	4.45697	1	0.865074	0.861887
GO:0003183~mitral valve morphogenesis	5	0.0189806	ACVR1, NAGLU, AXIN2, SMAD6, SOX4	2266	10	20199	4.45697	1	0.865074	0.861887
GO:0045893~positive regulation of transcription, DNA-templated	101	0.0196519	ETS1, IGF1R, SALL1, SOX17, SOX18, CHEK2, RPS6KA1, TRIM24, CAPN3, SOX4, MEF2A, ACVR1, MEF2C, WNT5A, EBF1, RFX3, DYRK1B, EBF3, MITF, FOXP1, SMO, KAT6B, MAML3, MAGED1, CREBL2, FOXO4, FOXO3, MED30, PRDM16, INPP5K, APOE, SNX5, ZFHX3, AFAP1L2, BICRAL, ESRRB, NFATC2, NFATC1, NR1D2, NR1D1, IGF1, RNASE12, SMARCA2, BMP7, ESR1, FLI1, COL1A1, MLXIPL, BMP2, JMY, OGT, MAP3K12, RET, CDKN1C, RERE, CALCOCO1, SETD…	2266	730	20199	1.2333	1	0.889176	0.8859
GO:0044419~interspecies interaction between organisms	6	0.0202072	CD209B, MGL2, CLEC10A, CD209F, CD209G, ASGR2	2266	15	20199	3.56558	1	0.894848	0.891551
GO:0005980~glycogen catabolic process	6	0.0202072	PYGB, GAA, AGL, STBD1, ADRB1, HMGB1	2266	15	20199	3.56558	1	0.894848	0.891551
GO:0001945~lymph vessel development	6	0.0202072	TBX1, EFNB2, CCBE1, SOX18, TMEM204, KDR	2266	15	20199	3.56558	1	0.894848	0.891551
GO:0030261~chromosome condensation	8	0.0212842	H1F0, H1F2, H1F4, NCAPG2, H1F3, NCAPD2, NCAPD3, NCAPH	2266	26	20199	2.74275	1	0.896266	0.892965
GO:0042474~middle ear morphogenesis	8	0.0212842	TBX1, NAGLU, PRKRA, TSHZ1, EYA4, NOG, ENPP1, MSX1	2266	26	20199	2.74275	1	0.896266	0.892965
GO:0001889~liver development	20	0.0216492	MPST, STAT5B, CEBPA, DUT, VWF, CADM1, RHBDD3, CEBPG, PKD1, LIPA, UGT1A7C, HHEX, NPC1, PIK3CA, NAGLU, RB1CC1, HMGCS2, ACADM, NODAL, CDK5RAP3	2266	104	20199	1.71422	1	0.896266	0.892965
GO:0045719~negative regulation of glycogen biosynthetic process	4	0.0216844	1810024B03RIK, INPP5K, ENPP1, PASK	2266	6	20199	5.94263	1	0.896266	0.892965
GO:0060837~blood vessel endothelial cell differentiation	4	0.0216844	HEY1, KDR, CCM2, LIPA	2266	6	20199	5.94263	1	0.896266	0.892965
GO:0032811~negative regulation of epinephrine secretion	4	0.0216844	GABBR1, GCK, PTGS1, CRHR2	2266	6	20199	5.94263	1	0.896266	0.892965
GO:0050859~negative regulation of B cell receptor signaling pathway	4	0.0216844	CD300A, PLCL2, LPXN, CD22	2266	6	20199	5.94263	1	0.896266	0.892965
GO:0002322~B cell proliferation involved in immune response	4	0.0216844	CD180, PLCL2, ABL1, TLR4	2266	6	20199	5.94263	1	0.896266	0.892965
GO:0031579~membrane raft organization	4	0.0216844	NPC1, MYADM, PPT1, PMP22	2266	6	20199	5.94263	1	0.896266	0.892965
GO:0030032~lamellipodium assembly	10	0.0220781	P2RY12, FGD4, CYFIP1, ABLIM1, PTPRO, PMP22, AJUBA, WASF2, VAV2, ARHGEF6	2266	38	20199	2.34578	1	0.896266	0.892965
GO:0031032~actomyosin structure organization	9	0.0221052	TJP1, EPB41L4A, ROCK2, EPB41, EPB41L2, MYO18B, MYO18A, F11R, MYH10	2266	32	20199	2.50705	1	0.896266	0.892965
GO:0045216~cell-cell junction organization	9	0.0221052	TJP1, OCLN, CEACAM1, AJM1, MARVELD2, CLDN9, CCM2, LIMS2, LIMS1	2266	32	20199	2.50705	1	0.896266	0.892965
GO:0035050~embryonic heart tube development	9	0.0221052	HHEX, MEF2C, SOX17, SOX18, TMEM94, PCNT, NODAL, PLXNA4, SLC8A1	2266	32	20199	2.50705	1	0.896266	0.892965
GO:0016055~Wnt signaling pathway	38	0.022265	AMER1, INVS, MACF1, CALCOCO1, LDB1, TCF7, LRP5, FZD10, PRICKLE1, PKD1, NKD1, NKD2, HHEX, PORCN, CCND1, SOX17, ADGRA2, RAC3, NPHP3, ENPP1, DACT1, WLS, EPM2A, FBXW4, TLE3, TLE2, WNT5A, FZD6, MITF, WNT9A, AXIN2, CSNK1E, TLE5, BCL9, HBP1, TAX1BP3, NOTUM, RECK	2266	236	20199	1.4353	1	0.896919	0.893616
GO:0030198~extracellular matrix organization	30	0.0234023	ERO1B, COL15A1, IDUA, ELN, NDNF, ADAMTS12, OLFML2A, RXFP1, FBLN5, ADAMTS10, MMP23, ADAMTS16, PRDX4, EGFLAM, ADAMTSL5, SPOCK2, NPHP3, APBB2, VHL, SERAC1, ADAMTS6, CSGALNACT1, COL27A1, MMP2, NPNT, KAZALD1, COL1A1, MMP11, MMP15, RECK	2266	177	20199	1.51084	1	0.936693	0.933243
GO:0070886~positive regulation of calcineurin-NFAT signaling cascade	7	0.0242731	PPP3CA, CHP2, CIB1, IGF1, AKAP5, SPPL3, LMCD1	2266	21	20199	2.97132	1	0.965359	0.961803
GO:0010629~negative regulation of gene expression	59	0.0250783	RB1, INPPL1, KANTR, PTPN22, CCR1L1, FLCN, PPP3CA, HEY1, KDR, DIP2A, CD36, CD34, HAVCR2, EPM2A, PIAS3, MEF2C, SLC35C2, SERPINF1, NOG, FOXL2, CNPY2, TLE5, FOXP1, RBL2, CLDN5, RBL1, SMO, PIK3CA, ERP29, MYADM, APLNR, PRKN, HDAC5, LRP1, PLAG1, ROCK2, IQGAP3, AIF1, CRHR2, RXRA, DDRGK1, MSX1, APOE, VHL, TRP53COR1, STOX1, BBS2, AKIRIN2, NDFIP1, VEGFB, EIF2AK3, IGF1, ESR1, HEYL, OCLN, BMP2, PMP22, CD28, L…	2266	400	20199	1.31481	1	0.988284	0.984643
GO:0006693~prostaglandin metabolic process	10	0.025932	HPGDS, PTGIS, HPGD, GSTP1, CYP2S1, AKR1C14, TBXAS1, COMT, PTGR2, PTGS1	2266	39	20199	2.28563	1	0.988284	0.984643
GO:0010508~positive regulation of autophagy	18	0.0259831	SH3GLB1, DAPK1, TFEB, HMGB1, FOXO3, ATG13, TPCN1, FLCN, TMEM59, DEPTOR, SMO, TRIM5, RB1CC1, TRIM68, ULK2, ULK1, DEPDC5, TRIM65	2266	92	20199	1.74403	1	0.988284	0.984643
GO:0071168~protein localization to chromatin	8	0.0260287	MMS22L, MRNIP, MSH2, PARP1, MCM8, APLF, TONSL, ESR1	2266	27	20199	2.64117	1	0.988284	0.984643
GO:0072359~circulatory system development	8	0.0260287	CRB2, HEYL, HEY1, ABL1, SPEG, WDPCP, TEK, APOE	2266	27	20199	2.64117	1	0.988284	0.984643
GO:0032418~lysosome localization	9	0.0263947	FLCN, RNF167, PIP4P1, SNAPIN, RAB3A, TFEB, TMEM106B, LAMTOR1, BORCS8	2266	33	20199	2.43108	1	0.988284	0.984643
GO:0010717~regulation of epithelial to mesenchymal transition	6	0.0267381	TIAM1, APLF, TGFBR1, QKI, CLASP2, SMAD7	2266	16	20199	3.34273	1	0.988284	0.984643
GO:0070102~interleukin-6-mediated signaling pathway	6	0.0267381	CEBPA, FER, TUT4, GAB1, IL6RA, IL6ST	2266	16	20199	3.34273	1	0.988284	0.984643
GO:0050930~induction of positive chemotaxis	6	0.0267381	CXCL12, VEGFB, VEGFC, IL16, VEGFD, HMGB1	2266	16	20199	3.34273	1	0.988284	0.984643
GO:0042759~long-chain fatty acid biosynthetic process	5	0.0272237	GSTM4, ASAH2, LTC4S, QKI, FADS1	2266	11	20199	4.05179	1	0.988284	0.984643
GO:1905820~positive regulation of chromosome separation	5	0.0272237	NUMA1, NCAPG2, NCAPD2, NCAPD3, NCAPH	2266	11	20199	4.05179	1	0.988284	0.984643
GO:0006171~cAMP biosynthetic process	5	0.0272237	ADCY9, ADCY3, ADCY8, ADCY7, ADCY6	2266	11	20199	4.05179	1	0.988284	0.984643
GO:2001214~positive regulation of vasculogenesis	5	0.0272237	TMEM100, RAMP2, CEACAM1, KDR, CD34	2266	11	20199	4.05179	1	0.988284	0.984643
GO:0046599~regulation of centriole replication	5	0.0272237	D7ERTD443E, CEP295NL, ALMS1, SPICE1, CEP192	2266	11	20199	4.05179	1	0.988284	0.984643
GO:0090331~negative regulation of platelet aggregation	5	0.0272237	CEACAM1, SERPINE2, UBASH3B, CD9, ALOX12	2266	11	20199	4.05179	1	0.988284	0.984643
GO:0016311~dephosphorylation	22	0.0277691	EPM2A, PTPN18, PTPRR, PTPRS, PTPRO, PTPN21, PTPRM, PTPN22, DUSP29, MTMR4, THNSL2, DUSP7, DUSP22, THTPA, PTPRE, PTP4A2, PPP3CA, PTP4A3, PTPRB, PTPRA, INPP5K, ALPL	2266	121	20199	1.62072	1	1	0.996476
GO:0050679~positive regulation of epithelial cell proliferation	18	0.0285864	TBX1, GRN, BAD, NOG, WNT5A, VEGFC, TGFA, BMYC, IGF1, ESR1, FOXP1, SMO, KIF3A, KDR, VHL, GLUL, NODAL, ITGB3BP	2266	93	20199	1.72528	1	1	0.996476
GO:0050714~positive regulation of protein secretion	13	0.0287917	UNC13B, MYOM1, VEGFC, TREM2, FRMD4A, IGF1, P2RX7, MYO18A, PRKCQ, ANG, ATP13A2, MYH10, ABCG1	2266	59	20199	1.96409	1	1	0.996476
GO:0030501~positive regulation of bone mineralization	11	0.0288176	ACVR1, P2RX7, CSF1R, MEF2C, BMP2, RXRA, TMEM119, BMP7, ATRAID, ACVR2B, SLC8A1	2266	46	20199	2.1316	1	1	0.996476
GO:0045494~photoreceptor cell maintenance	11	0.0288176	BBS2, CRB2, BBS10, CROCC, BSG, ESRRB, CDH23, NPHP3, CIB2, PROM1, CLN8	2266	46	20199	2.1316	1	1	0.996476
GO:0051301~cell division	59	0.0290395	RB1, NUMA1, CETN2, NCAPG2, CEP164, CLTC, HEPACAM2, CIB1, TTC28, SEPTIN10, CCND1, CHEK2, CHMP1B, KIF13A, NEK3, HMCN1, LRRCC1, LIG1, SPICE1, HAUS4, VRK1, ACTR8, HAUS1, CDC25B, LATS2, CHMP3, MAPRE3, MAPRE2, ITGB3BP, KLHL18, ANAPC13, ANAPC15, RGS14, EPB41, KLHL13, PMF1, NCAPH, SKA2, ANAPC11, EPB41L2, TPPP, EVI5, STOX1, CLASP2, PLK5, CENPX, MICAL3, SEPTIN6, CABLES1, KLHDC8B, KLHL9, MIS18A, STAG2, CDK5…	2266	404	20199	1.30179	1	1	0.996476
GO:0010976~positive regulation of neuron projection development	31	0.0296516	RET, SCARB2, CAMK2B, GRN, ATP8A2, LRP1, SERPINE2, TWF2, NDNF, PPP1R9A, RGS2, NPTN, GPC2, APOE, ARSB, SCN1B, TRIM67, CAMK1D, PLK5, SERPINF1, WNT5A, EPOR, QKI, TIAM1, KAT2B, MARCKS, PLXNB3, RAPGEF1, PLXNB2, ITGA6, CAMK1	2266	188	20199	1.46985	1	1	0.996476
GO:0051924~regulation of calcium ion transport	10	0.0302378	P2RY12, CD4, CXCL12, STIM1, EPB41, P2RX1, ADRB1, IL16, IGF1, SLC8A1	2266	40	20199	2.22849	1	1	0.996476
GO:0035025~positive regulation of Rho protein signal transduction	10	0.0302378	ADGRG1, SEMA4D, LPAR6, GPR20, GM5127, ARRB1, LPAR4, TEK, P2RY10B, F11R	2266	40	20199	2.22849	1	1	0.996476
GO:0043542~endothelial cell migration	10	0.0302378	DPP4, CCBE1, NRP1, PTP4A3, ADGRA2, PLEKHG5, ABL1, LPXN, VSTM4, TGFBR1	2266	40	20199	2.22849	1	1	0.996476
GO:0006633~fatty acid biosynthetic process	15	0.0306982	PECR, PTGIS, TECR, PRKAG2, ACSF3, PRKAB1, HACD4, PTGS1, HPGDS, FADS6, TBXAS1, PCCB, CBR4, MGLL, FADS1	2266	73	20199	1.83163	1	1	0.996476
GO:0007265~Ras protein signal transduction	15	0.0306982	RB1, RASGRF2, RRAS2, IQGAP3, RASGRP3, RIT1, MRAS, DOK4, KITL, RAPGEF1, ULK1, RSU1, RAPGEF6, RALGPS1, RALGPS2	2266	73	20199	1.83163	1	1	0.996476
GO:0001935~endothelial cell proliferation	9	0.0312296	CAV2, CAV1, NRARP, TEK, HMGB1, VSTM4, LIPA, CD34, TGFBR1	2266	34	20199	2.35957	1	1	0.996476
GO:0001782~B cell homeostasis	9	0.0312296	SASH3, DOCK10, DOCK11, MEF2C, BCL2L11, TNFRSF13B, CASP3, IL7R, TNFSF13B	2266	34	20199	2.35957	1	1	0.996476
GO:0016525~negative regulation of angiogenesis	19	0.0312322	SPARC, NAXE, ROCK2, TIE1, SERPINF1, PDE3B, PTPRM, FOXO4, THBS2, FBLN5, QKI, CRHR2, CLDN5, FLCN, HHEX, AGO1, CXCR3, STAB1, TEK	2266	101	20199	1.67688	1	1	0.996476
GO:0060348~bone development	18	0.0313792	AMER1, SPARC, CADM1, CFH, IDUA, IFT172, LRP5, MAPK14, TTC9, BMP2, PRPSAP2, CHAD, PDGFC, GNAS, ENPP1, NOTUM, LARGE1, MAP2K6	2266	94	20199	1.70693	1	1	0.996476
GO:0008589~regulation of smoothened signaling pathway	8	0.031446	IFT140, TTC21B, IFT172, TCTN1, FBXL17, MKS1, IQCE, FUZ	2266	28	20199	2.54684	1	1	0.996476
GO:0048843~negative regulation of axon extension involved in axon guidance	8	0.031446	NRP1, SEMA4D, SEMA3C, SEMA4B, SEMA6D, WNT5A, SEMA3G, SEMA4G	2266	28	20199	2.54684	1	1	0.996476
GO:0045648~positive regulation of erythrocyte differentiation	8	0.031446	FAM210B, STAT5B, ABCB10, PRKDC, INPP5D, MAPK14, FOXO3, ETS1	2266	28	20199	2.54684	1	1	0.996476
GO:0043408~regulation of MAPK cascade	11	0.0330519	CSF1R, PAK1, LBH, GRAP2, PSAP, ULK4, TIMP2, KDR, GRAP, VRK2, STK4	2266	47	20199	2.08624	1	1	0.996476
GO:0006887~exocytosis	21	0.0331939	UNC13B, SYT3, EXOC3L2, SNAPIN, RAB3A, STX17, RAB3D, RAB3IP, MICAL3, CCR1L1, RAB11A, UNC13D, NKD2, SCAMP5, PAK1, CDK5, EXOC6, STXBP5, EXOC3L, STX2, MYH10	2266	116	20199	1.61373	1	1	0.996476
GO:0033555~multicellular organismal response to stress	6	0.0344709	HDAC5, PPP3CA, KCNE2, HMGCS2, NOS1, COMT	2266	17	20199	3.1461	1	1	0.996476
GO:2001032~regulation of double-strand break repair via nonhomologous end joining	4	0.0348193	MRNIP, SHLD1, POT1A, POT1B	2266	7	20199	5.09368	1	1	0.996476
GO:0032042~mitochondrial DNA metabolic process	4	0.0348193	CFH, PARP1, TOP3A, TK2	2266	7	20199	5.09368	1	1	0.996476
GO:0048858~cell projection morphogenesis	4	0.0348193	CAMK2B, ITGB3, NES, ITGA9	2266	7	20199	5.09368	1	1	0.996476
GO:0001957~intramembranous ossification	4	0.0348193	COL1A1, MN1, MMP2, AXIN2	2266	7	20199	5.09368	1	1	0.996476
GO:0030947~regulation of vascular endothelial growth factor receptor signaling pathway	4	0.0348193	NRP1, TMEM204, VEGFC, VEGFD	2266	7	20199	5.09368	1	1	0.996476
GO:0033152~immunoglobulin V(D)J recombination	4	0.0348193	PRKDC, CYREN, NHEJ1, FOXP1	2266	7	20199	5.09368	1	1	0.996476
GO:0036006~cellular response to macrophage colony-stimulating factor stimulus	4	0.0348193	CSF1R, DCSTAMP, FER, PDE2A	2266	7	20199	5.09368	1	1	0.996476
GO:0071529~cementum mineralization	4	0.0348193	ENPP1, ALPL, ANK, WLS	2266	7	20199	5.09368	1	1	0.996476
GO:0060854~branching involved in lymph vessel morphogenesis	3	0.0348908	TIE1, NFATC1, PKD1	2266	3	20199	8.91395	1	1	0.996476
GO:0034349~glial cell apoptotic process	3	0.0348908	CASP9, RB1, CASP3	2266	3	20199	8.91395	1	1	0.996476
GO:0006046~N-acetylglucosamine catabolic process	3	0.0348908	GNPDA1, GNPDA2, AMDHD2	2266	3	20199	8.91395	1	1	0.996476
GO:0002764~immune response-regulating signaling pathway	3	0.0348908	LAT2, SLC7A8, CTSH	2266	3	20199	8.91395	1	1	0.996476
GO:0009057~macromolecule catabolic process	3	0.0348908	PPT1, CLN8, CLN6	2266	3	20199	8.91395	1	1	0.996476
GO:0006907~pinocytosis	3	0.0348908	EHD4, PPT1, SNX5	2266	3	20199	8.91395	1	1	0.996476
GO:0005997~xylulose metabolic process	3	0.0348908	CBR2, DCXR, XYLB	2266	3	20199	8.91395	1	1	0.996476
GO:0033674~positive regulation of kinase activity	12	0.0350528	RET, CSF1R, RAD50, CD4, FLT3, TIE1, KDR, TREM2, TEK, MERTK, AJUBA, IGF1R	2266	54	20199	1.98088	1	1	0.996476
GO:0046513~ceramide biosynthetic process	9	0.0366366	P2RX7, SMPD5, ASAH1, ASAH2, SPTLC3, P2RX1, SMPD1, SPTSSA, DEGS2	2266	35	20199	2.29216	1	1	0.996476
GO:0002053~positive regulation of mesenchymal cell proliferation	9	0.0366366	TBX1, FBXW4, SMO, WNT5A, LRP5, KDR, HMGB1, ARHGAP5, FOXP1	2266	35	20199	2.29216	1	1	0.996476
GO:0021510~spinal cord development	9	0.0366366	MPST, PTPRS, NOG, LOXL3, ENPP1, FUZ, PLXDC1, PKD1, SOX4	2266	35	20199	2.29216	1	1	0.996476
GO:0070374~positive regulation of ERK1 and ERK2 cascade	38	0.0369863	NRP1, CSF1R, LRP1, ITGB3, TREM2, CIB1, ARRB1, PTPN22, HMGB1, SLC30A10, CCR1L1, CCL6, PDGFC, ABL1, KDR, NPTN, CD36, APOE, PDE8B, HAVCR2, MAPK3, CCL24, NQO2, VEGFB, IGF1, NPNT, ESR1, EPOR, CD4, BMP2, CXCL12, PRXL2C, RAPGEF1, TEK, GAS6, TLR4, NODAL, MAP3K12	2266	245	20199	1.38257	1	1	0.996476
GO:0007041~lysosomal transport	7	0.0372149	SLC48A1, GRN, NPC1, LRP1, PSAP, TMEM106B, ATP13A2	2266	23	20199	2.71294	1	1	0.996476
GO:0043277~apoptotic cell clearance	7	0.0372149	LRP1, ITGB3, TREM2, HMGB1, CD36, GAS6, MERTK	2266	23	20199	2.71294	1	1	0.996476
GO:0007178~transmembrane receptor protein serine/threonine kinase signaling pathway	7	0.0372149	ACVR1, PPM1L, AKAP7, MAPK14, GAS6, ACVR2B, TGFBR1	2266	23	20199	2.71294	1	1	0.996476
GO:0042733~embryonic digit morphogenesis	14	0.0372792	FBXW4, IFT140, NOG, WNT5A, LRP5, FUZ, PRICKLE1, IFT52, SALL1, TBC1D32, GNA12, MKS1, WDPCP, MSX1	2266	68	20199	1.83522	1	1	0.996476
GO:0003272~endocardial cushion formation	5	0.0372885	ACVR1, BMP2, NOG, APLNR, BMP7	2266	12	20199	3.71414	1	1	0.996476
GO:0071704~organic substance metabolic process	5	0.0372885	FCSK, PGM5, LIPA, RNASET2B, PGM2L1	2266	12	20199	3.71414	1	1	0.996476
GO:0010457~centriole-centriole cohesion	5	0.0372885	CEP68, KIF3A, CROCC, RTTN, CNTLN	2266	12	20199	3.71414	1	1	0.996476
GO:0003170~heart valve development	5	0.0372885	ZBTB14, NAGLU, PDE2A, NFATC1, SMAD6	2266	12	20199	3.71414	1	1	0.996476
GO:0007160~cell-matrix adhesion	18	0.0375613	SNED1, ITGB5, ITGB3, ITGAE, NPNT, ADAMTS12, NID2, TIAM1, BCL2L11, CDK5, ITGBL1, SIRPA, ITGA6, TEK, CD34, ITGA9, TMEM8B, LIMS1	2266	96	20199	1.67136	1	1	0.996476
GO:0044782~cilium organization	8	0.0375689	FAM161A, TSGA10IP, WDPCP, RTTN, PRICKLE1, KIFAP3, IFT46, CFAP126	2266	29	20199	2.45902	1	1	0.996476
GO:0008361~regulation of cell size	8	0.0375689	RPTOR, LAMTOR4, IL7R, CLN8, ARHGAP5, IQGAP3, VAV2, WDTC1	2266	29	20199	2.45902	1	1	0.996476
GO:1902017~regulation of cilium assembly	8	0.0375689	ADAMTS16, IFT140, DYNLT2B, WDPCP, FUZ, IFT46, RAB11A, SDCCAG8	2266	29	20199	2.45902	1	1	0.996476
GO:0030517~negative regulation of axon extension	8	0.0375689	NRP1, PTPRS, CDK5, SEMA6D, SEMA3G, DIP2B, RTN4, ARHGAP4	2266	29	20199	2.45902	1	1	0.996476
GO:0060252~positive regulation of glial cell proliferation	8	0.0375689	CYSLTR1, PRKCH, ATXN1, PLAG1, E2F1, VEGFC, IGF1, ETV5	2266	29	20199	2.45902	1	1	0.996476
GO:0017156~calcium ion regulated exocytosis	8	0.0375689	SYT3, SNAPIN, RAB3A, TSPAN18, SYT15, CACNA1A, ARHGAP17, SYT6	2266	29	20199	2.45902	1	1	0.996476
GO:0060021~palate development	16	0.0379128	MEF2C, ZFP950, BNC2, IFT172, LOXL3, FUZ, ACVR2B, TGFBR1, DHRS3, ASPH, TBC1D32, PRDM16, WDPCP, MSX1, IRF6, EPHB3	2266	82	20199	1.73931	1	1	0.996476
GO:0060325~face morphogenesis	10	0.0402919	TBX1, COL1A1, ZFP950, ASPH, CRISPLD1, MMP2, NOG, CDK2AP1, MSX1, PRICKLE1	2266	42	20199	2.12237	1	1	0.996476
GO:0061351~neural precursor cell proliferation	10	0.0402919	RPGRIP1, GRN, ADGRG1, NFIA, KIF3A, RAPGEF1, RSU1, PCNT, LIMS2, LIMS1	2266	42	20199	2.12237	1	1	0.996476
GO:0006493~protein O-linked glycosylation	13	0.0407195	GALNT12, GALNT4, GALNT2, VEGFB, B3GALT4, TET1, POMGNT2, GALNT10, EOGT, POMK, ST8SIA6, LARGE1, OGT	2266	62	20199	1.86905	1	1	0.996476
GO:0030509~BMP signaling pathway	18	0.0409642	ACVR1, ZFP128, HFE, NOG, WNT5A, SMAD6, BMP7, ACVR2B, VSIR, TMEM100, BMP2, NFIA, PDCD4, ABL1, MSX1, MEGF8, HES5, MAPK3	2266	97	20199	1.65413	1	1	0.996476
GO:0030163~protein catabolic process	21	0.0420319	PRKN, NLRP1B, LRSAM1, NDFIP1, SERPINE2, MMP2, LPCAT1, KLHL3, CLN8, RNF5, P2RX7, DPP4, CHEK2, CASP3, PPT1, TRIM24, CAPN3, TPP1, VHL, PGPEP1, CTSD	2266	119	20199	1.57305	1	1	0.996476
GO:0070527~platelet aggregation	9	0.0426388	P2RY12, ENTPD1, CFH, UBASH3B, TSPAN9, ITGB3, GNAS, PEAR1, TSPAN32	2266	36	20199	2.22849	1	1	0.996476
GO:0050919~negative chemotaxis	9	0.0426388	SEMA4D, SEMA3C, RTN4RL1, ITGB3, SEMA4B, SEMA6D, WNT5A, SEMA3G, SEMA4G	2266	36	20199	2.22849	1	1	0.996476
GO:0001701~in utero embryonic development	51	0.0434181	PTPRR, EXOC3L2, PKD1, TMEM100, FLCN, HHEX, MECOM, ZMIZ1, SOX18, MYO18B, TCTN1, SPEG, CIR1, ACVR1, MBNL1, NOG, TENT5C, TANC2, TGFBR1, MTSS1, EPN2, ADCY9, SMO, MSH2, ERF, ANKS6, ADD1, FENDRR, RXRA, BCL2L11, KIF3A, GNA12, INPP5K, MGAT1, MSX1, PLCG1, PCNT, MYH10, WDTC1, JAG2, D930028M14RIK, TIE1, ESRRB, WDR19, PALB2, BMP2, ETNK2, CDK2AP1, APBA1, CCM2, NODAL	2266	350	20199	1.29889	1	1	0.996476
GO:0045910~negative regulation of DNA recombination	6	0.0434507	ZRANB3, H1F0, H1F2, MSH2, H1F4, H1F3	2266	18	20199	2.97132	1	1	0.996476
GO:0040015~negative regulation of multicellular organism growth	6	0.0434507	BBS2, ALMS1, GNAS, ADRB1, RNASE12, LGMN	2266	18	20199	2.97132	1	1	0.996476
GO:0060041~retina development in camera-type eye	18	0.0445835	RET, ACHE, GRN, CFH, LAMA1, LAMB2, SERPINF1, LPCAT1, MERTK, CLN8, RPGRIP1, NFIA, NAGLU, TBC1D32, LARGE1, MYH10, SCAPER, MDM1	2266	98	20199	1.63726	1	1	0.996476
GO:0045736~negative regulation of cyclin-dependent protein serine/threonine kinase activity	7	0.0450674	CDKN1C, KAT2B, HHEX, CDKN1B, CDKN2C, LATS2, CASP3	2266	24	20199	2.5999	1	1	0.996476
GO:0007009~plasma membrane organization	7	0.0450674	P2RX7, OSBPL2, TLCD2, FAT4, LARGE1, MTSS1, PALS1	2266	24	20199	2.5999	1	1	0.996476
GO:0060392~negative regulation of SMAD protein import into nucleus	7	0.0450674	LRP1, VEPH1, NOG, PMEPA1, LDLRAD4, SMAD6, SMAD7	2266	24	20199	2.5999	1	1	0.996476
GO:0050680~negative regulation of epithelial cell proliferation	16	0.0456634	CDKN1C, RB1, MEF2C, CDKN1B, MAGED1, IFT172, WNT5A, GKN3, WFDC1, NLRC3, STK4, MTSS1, FLCN, RIDA, TRIM24, AQP11	2266	84	20199	1.69789	1	1	0.996476
GO:0097352~autophagosome maturation	10	0.0460777	GABARAPL2, SNAPIN, MAP1LC3A, STX17, SNX14, CHMP1B, CHMP3, MCOLN1, ATG14, TECPR1	2266	43	20199	2.07301	1	1	0.996476
GO:0009791~post-embryonic development	20	0.0464311	INVS, KDM5B, ZFP950, RAB3A, SEMA3C, FLT3, INPPL1, ACVR2B, TGFBR1, SLC8A1, FENDRR, BCL2L11, MECOM, ETNK2, MYL2, SELENOP, ABL1, GNAS, ACADM, DHCR7	2266	113	20199	1.57769	1	1	0.996476
GO:0043491~protein kinase B signaling	19	0.0474724	INPPL1, PIK3R3, PIK3R2, IGF1, MERTK, ATG14, PEAR1, IGF1R, PIK3C2B, TMEM100, FLCN, PIK3CA, BANK1, RAPGEF1, CD28, KDR, COL6A3, ADTRP, GAS6	2266	106	20199	1.59778	1	1	0.996476
GO:0050776~regulation of immune response	11	0.0483178	CD1D1, DNASE2A, INPP5D, IGHD, INPPL1, PDCD1, VSIR, CARD11, CD22, 6030468B19RIK, TNFSF13B	2266	50	20199	1.96107	1	1	0.996476
GO:0048813~dendrite morphogenesis	11	0.0483178	MEF2A, RERE, PPP3CA, CDK5, ROCK2, BTBD3, ELAVL4, TMEM106B, CACNA1A, TET1, DACT1	2266	50	20199	1.96107	1	1	0.996476
GO:0006491~N-glycan processing	5	0.0492052	FUT8, MAN2A2, ST8SIA4, ST8SIA6, GANC	2266	13	20199	3.42844	1	1	0.996476
GO:0007127~meiosis I	5	0.0492052	M1AP, BCL2L11, PRDM9, ESPL1, MSH5	2266	13	20199	3.42844	1	1	0.996476
GO:1902287~semaphorin-plexin signaling pathway involved in axon guidance	5	0.0492052	MEF2C, PLXNB3, PLXNB2, PLXNC1, PLXNA4	2266	13	20199	3.42844	1	1	0.996476
GO:0045672~positive regulation of osteoclast differentiation	9	0.0492558	RPTOR, CSF1R, PPP3CA, ITGB3, GNAS, TREM2, TMEM64, CCR1L1, ITGA9	2266	37	20199	2.16826	1	1	0.996476
GO:0050778~positive regulation of immune response	9	0.0492558	IGHM, H2-DMB2, H2-EB1, IL15, H2-DMA, H2-DMB1, H2-OB, H2-AA, H2-AB1	2266	37	20199	2.16826	1	1	0.996476
GO:0030097~hemopoiesis	17	0.0492582	CSF1R, ZFP950, TAFAZZIN, FLT3, ROGDI, CRIP2, SHB, LIPA, EPOR, FLCN, HHEX, TTC7, KDR, TEK, IL7R, CD34, OGT	2266	92	20199	1.64714	1	1	0.996476
GO:0001558~regulation of cell growth	12	0.0496717	RPTOR, ING4, NANOS1, EPM2A, RB1, CEACAM1, CLSTN1, JADE1, WFDC1, POT1B, LAMTOR1, KAZALD1	2266	57	20199	1.87662	1	1	0.996476
GO:0006898~receptor-mediated endocytosis	13	0.0503654	CAP1, SCARB2, LRP1, CD300A, CLTC, ARHGAP27, SIGLECH, LYVE1, PLD2, PPT1, APOE, CD36, LDLRAP1	2266	64	20199	1.81065	1	1	0.996476
GO:0006785~heme b biosynthetic process	4	0.0511482	FECH, UROD, UROS, PPOX	2266	8	20199	4.45697	1	1	0.996476
GO:0006517~protein deglycosylation	4	0.0511482	MAN2A2, AGA, LARGE1, ENGASE	2266	8	20199	4.45697	1	1	0.996476
GO:0061154~endothelial tube morphogenesis	4	0.0511482	BSG, KDR, CCM2, RHOB	2266	8	20199	4.45697	1	1	0.996476
GO:2000346~negative regulation of hepatocyte proliferation	4	0.0511482	CEACAM1, SMO, LIMS2, LIMS1	2266	8	20199	4.45697	1	1	0.996476
GO:0046471~phosphatidylglycerol metabolic process	4	0.0511482	PLA2G15, PLA2G2D, TAFAZZIN, ABCA3	2266	8	20199	4.45697	1	1	0.996476
GO:0033601~positive regulation of mammary gland epithelial cell proliferation	4	0.0511482	KDM5B, CCND1, IQGAP3, RTN4	2266	8	20199	4.45697	1	1	0.996476
GO:0030497~fatty acid elongation	4	0.0511482	PECR, TECR, ABCD1, HACD4	2266	8	20199	4.45697	1	1	0.996476
GO:1905821~positive regulation of chromosome condensation	4	0.0511482	NCAPG2, NCAPD2, NCAPD3, NCAPH	2266	8	20199	4.45697	1	1	0.996476
GO:0001919~regulation of receptor recycling	4	0.0511482	ACHE, KIF16B, LAMTOR1, TBC1D16	2266	8	20199	4.45697	1	1	0.996476
GO:0032489~regulation of Cdc42 protein signal transduction	4	0.0511482	NRP1, RALBP1, ABL1, APOE	2266	8	20199	4.45697	1	1	0.996476
GO:0010700~negative regulation of norepinephrine secretion	4	0.0511482	P2RY12, PTGER3, PTGS1, CRHR2	2266	8	20199	4.45697	1	1	0.996476
GO:0007165~signal transduction	166	0.0515565	VIPR1, DGKD, ZFAND6, MRGPRE, FZD10, OLFML2A, RXFP1, CCR1L1, NR3C2, CYSLTR1, UBASH3B, RASSF3, GRB14, OPHN1, ADGRA2, GRAP2, PDE8B, MAGI1, RALBP1, DAPK1, FNBP1, STARD8, WNT5A, VRK1, VRK2, CSNK1E, PRKAB1, MOB3B, ARHGAP45, TOM1L1, SIGIRR, TIAM1, SMO, GPR160, APLNR, ULK2, ULK1, IL6ST, PLPP2, CARD11, PTGFR, CALCRL, C5AR2, NPR3, ARHGAP19, ARHGAP18, PIK3R2, ADRB1, ARHGAP17, LPAR4, ARHGAP15, NRADD, STK4, C…	2266	1304	20199	1.13475	1	1	0.996476
GO:0016477~cell migration	42	0.0518983	MACF1, CD151, ITGB5, SH3KBP1, ITGB3, LAMA3, CLEC14A, PRICKLE1, ARHGAP5, ADAMTS12, CORO1B, PIK3C2B, ADGRG1, PAK1, FUT8, MYO18A, KDR, GPC2, SIRPA, PLCG1, CLASP2, EPHB3, CTHRC1, NANOS1, JUP, LAMB2, MMP2, WNT5A, NFATC2, RRAS2, MERTK, VAV2, FMNL3, TIAM1, PIK3CA, CDK5, CASS4, ITGBL1, ANG, DOCK2, DOCK1, NODAL	2266	283	20199	1.32292	1	1	0.996476
GO:0034727~piecemeal microautophagy of nucleus	6	0.0537032	RB1CC1, ULK3, ULK2, ULK1, SNX30, ATG13	2266	19	20199	2.81493	1	1	0.996476
GO:2000786~positive regulation of autophagosome assembly	6	0.0537032	SH3GLB1, LRSAM1, PIP4K2A, ULK1, SNX30, WDR45	2266	19	20199	2.81493	1	1	0.996476
GO:0003279~cardiac septum development	6	0.0537032	ZBTB14, LRP1, PDE2A, FUZ, MYH10, ADAMTS6	2266	19	20199	2.81493	1	1	0.996476
GO:0007340~acrosome reaction	6	0.0537032	GNPDA1, IFTAP, TRIM36, ADCY3, STX2, SYT6	2266	19	20199	2.81493	1	1	0.996476
GO:1902018~negative regulation of cilium assembly	6	0.0537032	TCHP, MPHOSPH9, GDI2, EVI5L, CEP97, WDR44	2266	19	20199	2.81493	1	1	0.996476
GO:0071711~basement membrane organization	7	0.0538757	MMP11, CAV2, CAV1, PMP22, HMCN1, PRICKLE1, LARGE1	2266	25	20199	2.4959	1	1	0.996476
GO:0098974~postsynaptic actin cytoskeleton organization	7	0.0538757	FRMPD4, ROCK2, NOS1AP, RAC3, PPP1R9A, MYH10, WASF2	2266	25	20199	2.4959	1	1	0.996476
GO:0035855~megakaryocyte development	7	0.0538757	GP9, ZFP385A, PIP4K2A, NBEAL2, ZFPM1, WASF2, FLI1	2266	25	20199	2.4959	1	1	0.996476
GO:0006810~transport	7	0.0538757	OSCP1, ABCA3, ALB, SLC25A40, CNNM2, SLC25A45, CNNM3	2266	25	20199	2.4959	1	1	0.996476
GO:0048568~embryonic organ development	11	0.0543078	FENDRR, HHEX, SMO, SOX17, PBX3, PBX2, WDPCP, PALB2, POLE, PBX1, EPN2	2266	51	20199	1.92262	1	1	0.996476
GO:0007162~negative regulation of cell adhesion	12	0.0553416	SEMA4D, MMP2, RASA1, PDE3B, PLXNB3, LPXN, PLXNB2, PLXNC1, KNG2, MYO1F, PLXNA4, JAM2	2266	58	20199	1.84426	1	1	0.996476
GO:0042113~B cell activation	9	0.0565032	LAT2, FCRL1, HDAC5, IGHM, SLC7A8, BANK1, BLNK, CD22, HDAC7	2266	38	20199	2.1112	1	1	0.996476
GO:0001958~endochondral ossification	9	0.0565032	CSGALNACT1, COL1A1, MEF2C, TMEM119, GNAS, INPPL1, ENPP1, ALPL, TEK	2266	38	20199	2.1112	1	1	0.996476
GO:0032259~methylation	29	0.0579795	RAMAC, PRDM9, SETD3, KMT2C, MTR, TRMT2B, HNMT, METTL21A, COMT, AS3MT, MECOM, ANTKMT, PRDM16, METTL4, SMYD4, SMYD3, METTL15, PCMTD1, GAMT, HEMK1, MGMT, KMT5C, TYW3, DNMT3A, INMT, TRMT9B, NDUFAF7, ETFBKMT, EZH1	2266	184	20199	1.40492	1	1	0.996476
GO:0016192~vesicle-mediated transport	38	0.0581584	STX17, STX16, TGFBRAP1, CLTC, GDI2, PRICKLE1, AP3M2, BLOC1S5, RAB42, TRAPPC12, CHML, STX2, RAB6B, SEC31B, VPS39, SEC16B, ARL11, RAB4A, YIPF1, YIPF2, HPS4, COPZ2, FUZ, RAB11A, TRAPPC6A, TBC1D4, VPS41, VAMP1, STX5A, COPG2, RAB39, MPPE1, SFT2D2, ERGIC3, VAMP5, SFT2D1, BET1, SEC22C	2266	254	20199	1.33358	1	1	0.996476
GO:0006665~sphingolipid metabolic process	10	0.0592425	SMPD5, ASAH1, ASAH2, GM2A, SPTLC3, TECR, PSAP, SPTSSA, KDSR, B4GALT6	2266	45	20199	1.98088	1	1	0.996476
GO:0007204~positive regulation of cytosolic calcium ion concentration	28	0.0602411	CX3CR1, PTGFR, LRP1, C5AR2, PTGER3, CIB2, CACNA1A, ITPR3, HMGB1, ADCY8, PKD1, SPPL3, KNG2, CCR1L1, SLC8A1, CXCR3, ABL1, KDR, NPTN, CD36, CCR6, CCR3, TRPM4, XCR1, ESR1, EPOR, GCK, FKBP1B	2266	177	20199	1.41012	1	1	0.996476
GO:0055013~cardiac muscle cell development	8	0.0604157	NAGLU, MYO18B, XIRP1, SPEG, PRICKLE1, ASB2, LARGE1, SLC8A1	2266	32	20199	2.22849	1	1	0.996476
GO:0030316~osteoclast differentiation	11	0.0607674	CSF1R, DCSTAMP, BMP2, TRF, ENPP1, NFATC1, TREM2, MITF, TMEM64, MAPK14, FOXP1	2266	52	20199	1.88564	1	1	0.996476
GO:0007346~regulation of mitotic cell cycle	11	0.0607674	RB1, RAD50, AFAP1L2, CDKN1B, ASAH2, RPA3, GMNN, NEK7, STOX1, CDK5RAP3, TTC28	2266	52	20199	1.88564	1	1	0.996476
GO:0031623~receptor internalization	11	0.0607674	ACHE, RAMP2, CALCRL, CAV1, PTGER3, CLTC, CD9, ULK1, CD36, LDLRAP1, RAMP1	2266	52	20199	1.88564	1	1	0.996476
GO:0045907~positive regulation of vasoconstriction	11	0.0607674	HRH1, CYSLTR1, CAV1, PTGER3, TBXAS1, ABL1, ADD3, SMAD6, MGLL, PTGS1, TRPM4	2266	52	20199	1.88564	1	1	0.996476
GO:0043627~response to estrogen	14	0.0610356	BCAS3, ARSA, WBP2, CAV1, MMP2, SMAD6, ESR1, TGFBR1, KCNMA1, NOS1, TEK, TBL1X, ZFP366, ARSB	2266	73	20199	1.70952	1	1	0.996476
GO:0030308~negative regulation of cell growth	22	0.0624726	RB1, CDKN1B, CDKN2C, SERPINE2, NAIF1, CIRBP, ADIPOR1, CGRRF1, SMARCA2, RTN4, CDKN2AIP, TCHP, GDF9, DCSTAMP, D7ERTD443E, SOX17, SESN1, MYL2, CAPRIN2, PPT1, ENPP1, MSX1	2266	132	20199	1.48566	1	1	0.996476
GO:2001046~positive regulation of integrin-mediated signaling pathway	5	0.0629617	LAMA1, LAMB2, LOXL3, LIMS2, LIMS1	2266	14	20199	3.18355	1	1	0.996476
GO:0009100~glycoprotein metabolic process	5	0.0629617	PORCN, NAGLU, ST8SIA6, LARGE1, ASGR2	2266	14	20199	3.18355	1	1	0.996476
GO:0001946~lymphangiogenesis	5	0.0629617	CCBE1, SOX18, CLEC14A, NFATC1, ACVR2B	2266	14	20199	3.18355	1	1	0.996476
GO:0060317~cardiac epithelial to mesenchymal transition	5	0.0629617	HEYL, BMP2, HEY1, TGFBR1, RTN4	2266	14	20199	3.18355	1	1	0.996476
GO:0051984~positive regulation of chromosome segregation	5	0.0629617	NUMA1, NCAPG2, NCAPD2, NCAPD3, NCAPH	2266	14	20199	3.18355	1	1	0.996476
GO:0045445~myoblast differentiation	7	0.0636531	RB1, BCL9, MBNL1, IGF1, PLEKHM3, MAPK12, BCL9L	2266	26	20199	2.39991	1	1	0.996476
GO:0010628~positive regulation of gene expression	80	0.063921	RET, MYOM1, KDM5B, CALCOCO1, ITGB3, HFE, PTPN22, TREM2, BMYC, ETS1, VSIR, 4931414P19RIK, PPP3CA, SOX17, BLNK, TRIM24, CTSH, CD36, MEF2A, PIAS3, MEF2C, FOXD1, ATMIN, NCOA3, WNT5A, NOG, IL16, MITF, PRKAB1, TGFBR1, CLDN5, TMEM135, MAF, SMO, ERP29, ADTRP, GAS6, TLR4, PRKN, PTGFR, CSF1R, CEBPA, RAMP2, PLAG1, ROCK2, PTGER3, PIK3R3, ALOX12, IQGAP3, CRHR2, CUX2, DDRGK1, TTC21B, E2F1, RBBP9, STOX1, TBX1, …	2266	595	20199	1.19851	1	1	0.996476
GO:0045879~negative regulation of smoothened signaling pathway	9	0.0643926	RB1, SALL1, SERPINE2, KCTD21, IFT172, ULK3, MEGF8, PRKACA, PRKACB	2266	39	20199	2.05706	1	1	0.996476
GO:0036071~N-glycan fucosylation	3	0.0646216	FUT8, FUT10, FUT11	2266	4	20199	6.68546	1	1	0.996476
GO:2001170~negative regulation of ATP biosynthetic process	3	0.0646216	FLCN, ENTPD1, PARP1	2266	4	20199	6.68546	1	1	0.996476
GO:0035880~embryonic nail plate morphogenesis	3	0.0646216	FZD6, MSX1, PRICKLE1	2266	4	20199	6.68546	1	1	0.996476
GO:0015910~peroxisomal long-chain fatty acid import	3	0.0646216	ABCD4, ABCD2, ABCD1	2266	4	20199	6.68546	1	1	0.996476
GO:0043550~regulation of lipid kinase activity	3	0.0646216	RBL2, RB1, RBL1	2266	4	20199	6.68546	1	1	0.996476
GO:0030886~negative regulation of myeloid dendritic cell activation	3	0.0646216	CD37, TSPAN32, HAVCR2	2266	4	20199	6.68546	1	1	0.996476
GO:0030505~inorganic diphosphate transport	3	0.0646216	ABCC6, ENPP1, ANK	2266	4	20199	6.68546	1	1	0.996476
GO:0051345~positive regulation of hydrolase activity	3	0.0646216	WRN, PSAP, TMEM106B	2266	4	20199	6.68546	1	1	0.996476
GO:0048232~male gamete generation	3	0.0646216	ADAMTS16, PRDM9, MCM8	2266	4	20199	6.68546	1	1	0.996476
GO:0071929~alpha-tubulin acetylation	3	0.0646216	ATAT1, SMO, KIF3A	2266	4	20199	6.68546	1	1	0.996476
GO:0002042~cell migration involved in sprouting angiogenesis	6	0.0652353	EFNB2, NRP1, KDR, PIK3R3, CLEC14A, ADTRP	2266	20	20199	2.67418	1	1	0.996476
GO:0030220~platelet formation	6	0.0652353	MEF2C, ZFP385A, CIB1, NBEAL2, CLEC1B, ZFPM1	2266	20	20199	2.67418	1	1	0.996476
GO:0006298~mismatch repair	6	0.0652353	RNASEH2C, RNASEH2A, MSH2, RPA3, MSH5, MUTYH	2266	20	20199	2.67418	1	1	0.996476
GO:0001947~heart looping	13	0.0675669	MEF2C, IFT172, WNT5A, TBX6, IFT52, VANGL2, SMO, SOX17, KIF3A, APLNR, NPHP3, ASB2, NODAL	2266	67	20199	1.72957	1	1	0.996476
GO:0070371~ERK1 and ERK2 cascade	12	0.067932	FLCN, RAPGEF1, ABL1, INPPL1, KDR, TRF, CTSH, BMYC, IQGAP3, TLR4, CCR3, MAPK3	2266	60	20199	1.78279	1	1	0.996476
GO:0030036~actin cytoskeleton organization	35	0.0688926	EPB41, ROCK2, WIPF1, KLHL17, ARHGEF10L, ATP2C1, CORO1B, PRICKLE4, PAK1, OPHN1, EPB41L2, ABL1, XIRP1, RAC3, PHACTR2, HMCN1, MYH10, WASF2, CAP1, SPECC1, IQSEC2, STARD8, FMNL3, TJP1, RAP2A, FER, SMTN, PIK3CA, PARVG, ABI3, ELMO1, PMP22, DOCK2, LPIN1, ASB2	2266	234	20199	1.33328	1	1	0.996476
GO:0000902~cell morphogenesis	21	0.0690612	CAP1, SS18, CYFIP1, LAMB2, UNC93B1, IDUA, STRADB, PTPRO, WDR19, LST1, SHROOM1, FRY, MAPK14, STK4, LIPA, ADD1, P2RX7, NFIA, ENPP1, MSX1, IL7R	2266	126	20199	1.48566	1	1	0.996476
GO:0032508~DNA duplex unwinding	8	0.0695752	RAD50, WRN, MCM7, MCM8, DSCC1, POT1A, POT1B, MCM2	2266	33	20199	2.16096	1	1	0.996476
GO:0042492~gamma-delta T cell differentiation	4	0.0704809	JAG2, STAT5B, TCF7, SOX13	2266	9	20199	3.96175	1	1	0.996476
GO:0060998~regulation of dendritic spine development	4	0.0704809	SDK1, MEF2C, CPEB3, TANC2	2266	9	20199	3.96175	1	1	0.996476
GO:2000052~positive regulation of non-canonical Wnt signaling pathway	4	0.0704809	LBX2, WNT5A, CSNK1E, NKD1	2266	9	20199	3.96175	1	1	0.996476
GO:0035767~endothelial cell chemotaxis	4	0.0704809	NRP1, PLEKHG5, HMGB1, CORO1B	2266	9	20199	3.96175	1	1	0.996476
GO:2000641~regulation of early endosome to late endosome transport	4	0.0704809	SH3GLB1, DENND10, CHMP3, MAPK3	2266	9	20199	3.96175	1	1	0.996476
[truncated: 105 more rows]
